# Supplementary material for: A genome-wide transcriptome map of pistachio (Pistacia vera L.) provides novel insights into salinity-related genes and marker discovery
Source: BMC Genomics. 2017 Aug 17;18:627. doi: 10.1186/s12864-017-3989-7 (PMC5559799; doi:10.1186/s12864-017-3989-7)
Supplement: Supplementary file 3 — Top BLAST hits from NCBI NR database with corresponding GO terms, Enzyme code and InterPro IDs. (XLSX 5822 kb) [file 12864_2017_3989_MOESM3_ESM.xlsx]

## Sheet: Sheet3
Top BLAST hits from NCBI NR database with corresponding GO terms, Enzyme code and InterPro IDs
Seqname	Description	e-Value	Similarity mean	#GO	GO Names list	Enzyme Codes list	InterPro IDs
contig10004_g1_i1	glutathione S-transferase	2.3e-16	59.15	5	F:translation elongation factor activity; F:glutathione transferase activity; F:transferase activity; P:translational elongation; P:translation	-	IPR004046 (PFAM); IPR010987 (PROSITE_PROFILES)
contig1000_g1_i1	ubiquitin protein ligase 5	2.4e-12	46.55	1	F:ubiquitin-protein transferase activity	-	IPR000569 (PFAM); IPR000569 (PROSITE_PROFILES)
contig10010_g1_i1	Stomatin-like protein mitochondrial	2.3e-39	77.45	2	C:mitochondrion; C:membrane	-	IPR001107 (PFAM)
contig10015_g1_i1	TCP transcription partial	1.7e-46	52.85	2	C:nucleus; P:regulation of secondary shoot formation	-	IPR017888 (PROSITE_PROFILES)
contig10016_g1_i1	metallopeptidase M24 family protein	9.7e-24	59.05	4	P:primary metabolic process; P:cellular metabolic process; P:single-organism process; P:organic substance metabolic process	-	no IPS match
contig10017_g1_i1	40S ribosomal protein S19	8.2e-39	61.95	7	C:plasmodesma; F:structural constituent of ribosome; C:cytosolic small ribosomal subunit; C:cell wall; C:membrane; C:nucleolus; P:translation	-	IPR001266 (PFAM); IPR001266 (PRODOM)
contig10018_g1_i1	proline iminopeptidase isoform X2	9.3e-45	65.6	2	C:cytoplasm; F:hydrolase activity	-	no IPS match
contig10029_g1_i1	pescadillo homolog protein	9e-46	56.55	5	P:regulation of ribosome biogenesis; P:regulation of RNA metabolic process; C:nuclear lumen; P:rRNA processing; F:binding	-	PF16589 (PFAM); IPR001357 (PROSITE_PROFILES)
contig10031_g1_i1	probable receptor-like protein kinase At5g61350	5.9e-41	74.7	7	F:ATP binding; P:cellular ammonia homeostasis; C:plant-type vacuole membrane; P:root hair cell development; P:regulation of calcium ion transport; F:protein serine/threonine kinase activity; P:protein phosphorylation	EC:2.7.11	no IPS match
contig10045_g1_i1	flagellar associated protein	9.2e-36	56.05	2	F:protein binding; C:cell part	-	IPR001680 (PFAM); IPR001680 (PROSITE_PROFILES); IPR017986 (PROSITE_PROFILES); IPR001680 (PROSITE_PROFILES); IPR001680 (PROSITE_PROFILES)
contig10052_g1_i1	predicted protein	4.6e-42	83	1	F:DNA binding	-	no IPS match
contig10060_g1_i1	acidic mammalian chitinase-like	7.9e-08	40.3	2	P:carbohydrate metabolic process; F:hydrolase activity, hydrolyzing O-glycosyl compounds	-	IPR001223 (PFAM)
contig10078_g1_i1	NADPH--cytochrome P450 reductase	7.6e-33	72.95	5	F:oxidoreductase activity; C:membrane; F:ion binding; C:endoplasmic reticulum; P:oxidation-reduction process	-	IPR001433 (PFAM)
contig10093_g1_i1	hypothetical protein CHLNCDRAFT_21853	4.3e-32	75	2	F:catalytic activity; P:acetyl-CoA metabolic process	-	IPR026888 (PFAM)
contig100_g1_i1	citrate synthase peroxisomal	8.8e-80	72.8	11	C:peroxisome; F:citrate (Si)-synthase activity; P:fatty acid beta-oxidation; P:proteasome-mediated ubiquitin-dependent protein catabolic process; P:toxin catabolic process; P:methylglyoxal catabolic process to D-lactate via S-lactoyl-glutathione; P:peroxisome organization; C:cytosol; P:tricarboxylic acid cycle; P:proteasome core complex assembly; P:response to misfolded protein	EC:2.3.3.1	IPR002020 (PFAM)
contig10104_g1_i1	root meristem growth factor 3-like	5.7e-11	51.54	-		-	no IPS match
contig10105_g1_i1	nucleoside diphosphate kinase 3	2.4e-65	78	16	F:zinc ion binding; P:CTP biosynthetic process; P:GTP biosynthetic process; P:photorespiration; C:Golgi apparatus; P:nucleoside diphosphate phosphorylation; F:nucleoside diphosphate kinase activity; C:mitochondrial inner membrane; C:thylakoid; F:ATP binding; P:response to oxidative stress; C:chloroplast; P:UTP biosynthetic process; C:cytosol; F:cobalt ion binding; P:second-messenger-mediated sign…	EC:2.7.4.6	IPR001564 (PFAM)
contig10106_g1_i1	DNA mismatch repair protein MSH7	6.8e-49	79.05	25	P:cell proliferation; P:reciprocal meiotic recombination; P:cytokinesis by cell plate formation; P:response to UV; P:meiotic mismatch repair; F:ATP binding; P:regulation of flower development; P:maintenance of DNA repeat elements; C:MutSalpha complex; P:histone H3-K9 methylation; P:gene silencing; P:DNA replication initiation; F:DNA-dependent ATPase activity; C:nuclear chromosome; P:regulation of…	-	IPR000432 (PFAM)
contig10115_g1_i1	peptidase ubiquitin carboxyl-terminal hydrolase partial	3.2e-15	57.55	2	P:protein deubiquitination; F:thiol-dependent ubiquitinyl hydrolase activity	-	IPR001394 (PFAM); IPR028889 (PROSITE_PROFILES)
contig10116_g1_i1	integrase core domain containing protein	3.2e-56	61.85	3	F:nucleic acid binding; F:zinc ion binding; P:DNA integration	-	IPR029472 (PFAM)
contig10123_g1_i1	ethylene-responsive transcription factor ERF026-like	5e-75	74.35	4	C:nucleus; F:DNA binding; F:transcription factor activity, sequence-specific DNA binding; P:regulation of transcription, DNA-templated	-	IPR001471 (PFAM); IPR001471 (PROSITE_PROFILES)
contig10123_g1_i2	ethylene-responsive transcription factor ERF026-like	1.3e-29	71.3	4	C:nucleus; F:transcription factor activity, sequence-specific DNA binding; F:transcription regulatory region DNA binding; P:regulation of transcription, DNA-templated	-	no IPS match
contig10124_g1_i1	protein TORNADO 1	8.5e-88	95.25	9	F:GTP binding; P:multidimensional cell growth; P:small GTPase mediated signal transduction; P:leaf vascular tissue pattern formation; P:radial pattern formation; P:meristem structural organization; P:basipetal auxin transport; C:intracellular; P:leaf morphogenesis	-	no IPS match
contig10126_g1_i1	SAUR-like auxin-responsive protein	5.3e-89	81.05	1	P:response to auxin	-	IPR003676 (PFAM)
contig10130_g1_i1	cell division cycle protein 27 homolog B	1.8e-31	61.95	1	F:protein binding	-	PF12895 (PFAM); IPR019734 (PFAM); IPR013026 (PROSITE_PROFILES)
contig10135_g1_i1	40S ribosomal protein S15-like	3.4e-50	83.6	4	F:RNA binding; F:structural constituent of ribosome; C:small ribosomal subunit; P:translation	-	IPR002222 (PFAM)
contig10154_g1_i1	S-type anion channel SLAH1-like	5.6e-38	71.1	5	C:cell; F:voltage-gated anion channel activity; P:regulation of anion transmembrane transport; C:integral component of membrane; P:cellular ion homeostasis	-	IPR004695 (PFAM)
contig10154_g1_i2	S-type anion channel SLAH1-like	2.2e-44	72.45	5	C:cell; F:voltage-gated anion channel activity; P:regulation of anion transmembrane transport; C:integral component of membrane; P:cellular ion homeostasis	-	IPR004695 (PFAM)
contig1015_g1_i1	PREDICTED: uncharacterized protein LOC104590568	2.7e-18	67.95	-		-	no IPS match
contig10169_g1_i1	PREDICTED: uncharacterized protein LOC104113929	3.8e-22	50.5	-		-	no IPS match
contig10171_g1_i1	elongation factor 1-alpha-like	2.5e-156	86.15	6	F:GTP binding; F:nucleotidyltransferase activity; F:translation elongation factor activity; C:cytoplasm; F:GTPase activity; P:translational elongation	-	PF00009 (PFAM); IPR000795 (PROSITE_PROFILES)
contig10177_g1_i1	Alcohol dehydrogenase transcription factor Myb SANT-like family	3.5e-62	62.7	3	F:DNA binding; F:transcription factor activity, sequence-specific DNA binding; P:regulation of transcription, DNA-templated	-	PF13837 (PFAM)
contig10178_g1_i1	polyadenylate-binding protein 2-like isoform X2	2.1e-37	76.35	2	F:nucleotide binding; F:nucleic acid binding	-	IPR000504 (PFAM); IPR000504 (PROSITE_PROFILES)
contig10185_g1_i1	protein transport protein Sec61 subunit alpha-like	6.7e-48	88.15	2	C:membrane; P:protein transport	-	IPR002208 (PFAM)
contig1018_g1_i1	KRAB-A domain-containing protein 2-like	2e-105	90.85	2	F:nucleic acid binding; P:DNA integration	-	no IPS match
contig10206_g1_i1	Ty3 gypsy retrotransposon protein	1.8e-59	82.95	6	F:nucleic acid binding; C:nucleus; F:zinc ion binding; F:aspartic-type endopeptidase activity; P:proteolysis; P:DNA integration	EC:3.4.23	IPR000477 (PFAM)
contig10208_g1_i1	oxysterol-binding protein 1C-like isoform X3	1.1e-22	56.85	-		-	IPR000648 (PFAM)
contig10209_g1_i1	U-box domain-containing protein 26-like	6.6e-59	65.55	2	F:ubiquitin-protein transferase activity; P:protein ubiquitination	-	IPR003613 (PROSITE_PROFILES)
contig10221_g1_i1	28S ribosomal protein mitochondrial isoform X2	1.1e-11	43.4	4	P:biological_process; P:purine nucleotide biosynthetic process; P:pyrimidine ribonucleotide biosynthetic process; F:molecular_function	-	IPR019368 (PFAM)
contig10232_g1_i1	40S ribosomal protein	2e-61	82.9	4	F:RNA binding; F:structural constituent of ribosome; C:small ribosomal subunit; P:translation	-	IPR002222 (PFAM)
contig10236_g1_i1	laccase-11-like	0	92.85	9	P:lignin catabolic process; F:copper ion binding; C:cell wall; C:apoplast; F:aspartyl esterase activity; P:oxidation-reduction process; F:hydroquinone:oxygen oxidoreductase activity; P:cell wall modification; F:pectinesterase activity	EC:3.1.1.11; EC:1.10.3.2	IPR011706 (PFAM); IPR001117 (PFAM)
contig10244_g1_i1	cell division control protein 48 homolog C-like	5.1e-30	63.55	8	F:ATP binding; F:catalytic activity; P:regulation of gene expression; P:RNA processing; P:single-organism cellular process; P:protein modification by small protein conjugation or removal; P:single-organism metabolic process; P:response to stimulus	-	IPR003959 (PFAM)
contig10251_g1_i1	glucose-6-phosphate 1-epimerase	1.8e-27	53.2	2	P:carbohydrate metabolic process; F:isomerase activity	-	IPR008183 (PFAM)
contig10254_g1_i1	ATP-dependent zinc metalloprotease FTSH chloroplastic-like	5.7e-44	77.7	5	F:ATP binding; F:zinc ion binding; P:proteolysis; C:integral component of membrane; F:metalloendopeptidase activity	EC:3.4.24	no IPS match
contig10255_g1_i1	NADH--cytochrome b5 reductase 1-like	1.7e-39	67.75	2	F:oxidoreductase activity; P:oxidation-reduction process	-	IPR008333 (PFAM); IPR001433 (PFAM)
contig10262_g1_i1	unknown	8.5e-15	57	-		-	no IPS match
contig10263_g1_i1	pentatricopeptide repeat-containing protein At1g34160	1.9e-102	75.35	-		-	IPR002885 (PFAM); IPR002885 (PFAM); IPR002885 (PROSITE_PROFILES); IPR002885 (PROSITE_PROFILES); IPR002885 (PROSITE_PROFILES); IPR002885 (PROSITE_PROFILES)
contig10277_g1_i1	glutathione S-transferase T1	2.7e-10	47.85	4	P:metabolic process; C:mitochondrion; F:glutathione transferase activity; F:transferase activity	-	IPR004046 (PFAM); IPR010987 (PROSITE_PROFILES)
contig10280_g1_i1	probable carboxylesterase 17	1.5e-25	53.2	3	P:metabolic process; F:carboxylic ester hydrolase activity; F:hydrolase activity	-	IPR002018 (PFAM)
contig10281_g1_i1	60S ribosomal protein L7-2	7.9e-60	76.75	1	C:ribosome	-	IPR016082 (PFAM)
contig10282_g1_i1	UDP-glucose pyrophosphorylase	9.5e-29	59.45	2	P:metabolic process; F:uridylyltransferase activity	-	IPR002618 (PFAM)
contig10287_g1_i1	long chain base biosynthesis protein 2a-like	7.6e-20	56.9	6	F:pyridoxal phosphate binding; F:catalytic activity; F:transaminase activity; P:metabolic process; P:biosynthetic process; F:transferase activity	-	no IPS match
contig10288_g1_i1	SNW SKI-interacting	1.1e-22	60.3	2	P:cellular macromolecule metabolic process; P:primary metabolic process	-	no IPS match
contig1028_g1_i1	protein POLLEN DEFECTIVE IN GUIDANCE 1-like isoform X2	1.5e-19	52.7	6	P:embryo development; C:endoplasmic reticulum lumen; P:embryo development ending in seed dormancy; P:pollen tube guidance; P:maintenance of protein localization in endoplasmic reticulum; C:endoplasmic reticulum	-	IPR008010 (PFAM)
contig10290_g1_i1	heterogeneous nuclear ribonucleoprotein 1	7.8e-30	69.25	1	F:nucleic acid binding	-	IPR000504 (PFAM); IPR000504 (PROSITE_PROFILES)
contig10292_g1_i1	hypothetical protein COCSUDRAFT_40018	1.7e-10	45	1	F:carbohydrate binding	-	IPR008160 (PFAM)
contig10293_g1_i1	Sieve element occlusion	2.1e-70	61.7	-		-	IPR027942 (PFAM)
contig10301_g1_i1	malate dehydrogenase	3.2e-87	74.95	5	F:malate dehydrogenase activity; F:oxidoreductase activity, acting on the CH-OH group of donors, NAD or NADP as acceptor; P:oxidation-reduction process; P:carboxylic acid metabolic process; P:primary metabolic process	-	IPR022383 (PFAM)
contig10310_g1_i1	egg cell-secreted	6.7e-52	71.35	-		-	IPR008502 (PFAM)
contig10318_g1_i1	protein NLP7-like	8.2e-59	92.5	8	C:nucleus; F:DNA binding; F:transcription factor activity, sequence-specific DNA binding; P:regulation of transcription, DNA-templated; P:stomatal movement; P:response to nitrate; P:response to water deprivation; P:nitrate assimilation	-	no IPS match
contig10321_g1_i1	GDSL esterase lipase At1g71691-like	0	87.2	2	F:hydrolase activity, acting on ester bonds; P:metabolic process	-	IPR001087 (PFAM)
contig10321_g1_i2	GDSL esterase lipase At1g71691-like	3.1e-169	88	2	F:hydrolase activity, acting on ester bonds; P:metabolic process	-	IPR001087 (PFAM)
contig10324_g1_i1	cell division cycle protein 48 homolog	0	89.7	6	P:cell division; F:ATP binding; P:metabolic process; C:plasma membrane; F:microtubule-severing ATPase activity; P:cell cycle	EC:3.6.4.3	IPR004201 (PFAM); IPR003959 (PFAM)
contig10325_g1_i1	probable ADP-ribosylation factor GTPase-activating protein AGD8	4.7e-09	56.3	3	F:metal ion binding; F:GTPase activator activity; P:positive regulation of GTPase activity	-	no IPS match
contig10328_g1_i1	HMGbox protein	7.2e-23	63.6	3	P:chromatin remodeling; P:regulation of transcription, DNA-templated; F:chromatin binding	-	IPR009071 (PFAM); IPR009071 (PROSITE_PROFILES)
contig10334_g1_i1	trafficking protein particle complex subunit 13 isoform X2	1.8e-10	53.25	4	P:protein import into peroxisome matrix; P:biological_process; P:fatty acid beta-oxidation; C:intracellular	-	IPR010378 (PFAM)
contig10335_g1_i1	transcription factor RF2b-like	4.1e-84	81.55	4	F:transcription factor activity, sequence-specific DNA binding; C:cytosol; P:regulation of transcription, DNA-templated; F:sequence-specific DNA binding	-	IPR004827 (PFAM); IPR004827 (PROSITE_PROFILES)
contig10335_g1_i2	transcription factor RF2b-like	6e-47	81.35	4	F:transcription factor activity, sequence-specific DNA binding; C:cytosol; P:regulation of transcription, DNA-templated; F:sequence-specific DNA binding	-	IPR004827 (PFAM); IPR004827 (PROSITE_PROFILES)
contig10346_g1_i1	NADP-malic enzyme	8.8e-44	65.3	3	F:NAD binding; F:malate dehydrogenase (decarboxylating) (NAD+) activity; P:oxidation-reduction process	-	IPR012302 (PFAM)
contig10356_g1_i1	calmodulin-like protein 6a	6.4e-09	52.65	4	C:intracellular membrane-bounded organelle; F:calcium ion binding; C:cytoplasmic part; P:response to mechanical stimulus	-	IPR011992 (PFAM); IPR002048 (PROSITE_PROFILES); IPR002048 (PROSITE_PROFILES)
contig10361_g1_i1	60S ribosomal protein L24	3.3e-11	53.5	4	C:membrane; C:cytosol; C:ribosome; P:cellular process	-	IPR000988 (PFAM)
contig10362_g1_i1	CCR4-NOT transcription complex subunit 1	2.4e-66	67.55	-		-	IPR007196 (PFAM)
contig1036_g1_i1	pentatricopeptide repeat-containing protein At3g29230-like	1.9e-32	64.45	-		-	no IPS match
contig10370_g1_i1	predicted protein	8e-10	50.67	1	F:protein binding	-	IPR001258 (PFAM)
contig10374_g1_i1	eukaryotic translation initiation factor 1A-like	1.9e-50	69.5	2	F:translation initiation factor activity; P:translational initiation	-	IPR006196 (PFAM); IPR001253 (PRODOM); IPR006196 (PROSITE_PROFILES)
contig10378_g1_i1	GTP-binding nuclear protein Ran-3	1.8e-115	84.3	8	F:GTP binding; P:nucleocytoplasmic transport; P:small GTPase mediated signal transduction; F:GTPase activity; C:membrane; P:metabolic process; P:intracellular protein transport; C:intracellular	-	IPR001806 (PFAM); IPR002041 (PROSITE_PROFILES)
contig10384_g1_i1	60S ribosomal protein L9-like	3e-69	73.85	4	F:structural constituent of ribosome; C:ribosome; F:rRNA binding; P:translation	-	IPR020040 (PFAM)
contig10405_g1_i1	pleckstrin homology domain-containing protein 1	8.1e-08	51.8	-		-	IPR001849 (PFAM); IPR001849 (PROSITE_PROFILES)
contig10418_g1_i1	40S ribosomal protein S8	5.7e-81	72.15	6	F:RNA binding; P:cellular nitrogen compound biosynthetic process; P:organic substance biosynthetic process; C:ribosome; P:primary metabolic process; C:plastid	-	IPR022309 (PFAM)
contig10427_g1_i1	flagellar basal body PACRG-like protein	2.9e-27	65.56	1	C:motile cilium	-	IPR019399 (PFAM)
contig10438_g1_i1	guanine nucleotide-binding protein subunit beta	2.2e-72	63.1	1	F:protein binding	-	IPR001680 (PFAM); IPR017986 (PROSITE_PROFILES); IPR001680 (PROSITE_PROFILES); IPR001680 (PROSITE_PROFILES); IPR001680 (PROSITE_PROFILES); IPR001680 (PROSITE_PROFILES)
contig10442_g1_i1	calcium-dependent protein kinase 26-like	7.2e-24	58	3	F:ATP binding; F:protein kinase activity; P:protein phosphorylation	-	IPR000719 (PFAM); IPR000719 (PROSITE_PROFILES)
contig10445_g1_i1	BTB POZ domain-containing protein At4g08455-like	2.8e-10	47.5	1	F:protein binding	-	IPR000210 (PFAM); IPR000210 (PROSITE_PROFILES)
contig10449_g1_i1	importin subunit beta-1-like	3.6e-22	54.35	3	P:intracellular protein transport; F:Ran GTPase binding; C:intracellular	-	no IPS match
contig10471_g1_i1	60S ribosomal protein L3	3.3e-155	75.85	3	F:structural constituent of ribosome; C:ribosome; P:translation	-	IPR000597 (PFAM)
contig10482_g1_i1	serine threonine-protein kinase TOR	1.2e-43	68.65	17	P:embryo development; P:nucleic acid metabolic process; F:heterocyclic compound binding; P:regulation of organelle organization; P:seed development; P:anatomical structure morphogenesis; P:animal organ development; P:single-organism metabolic process; P:phosphate-containing compound metabolic process; P:meiotic nuclear division; P:tissue development; P:cellular macromolecule metabolic process; F:…	-	IPR000403 (PFAM); IPR000403 (PROSITE_PROFILES)
contig10485_g1_i1	Serine-threonine protein plant-	3.3e-124	69.15	6	F:nucleotide binding; F:protein binding; F:oxidoreductase activity; C:membrane; F:protein kinase activity; P:phosphorylation	-	IPR001611 (PFAM)
contig1048_g1_i1	ARM REPEAT PROTEIN INTERACTING WITH ABF2-like	3.6e-06	50.75	1	F:protein binding	-	IPR000225 (PROSITE_PROFILES)
contig1048_g1_i2	ARM REPEAT PROTEIN INTERACTING WITH ABF2-like	2.8e-11	47.8	1	F:protein binding	-	IPR000225 (PFAM); IPR000225 (PROSITE_PROFILES); IPR000225 (PROSITE_PROFILES)
contig10501_g1_i1	glycine--tRNA ligase mitochondrial-like	1.2e-79	79.8	4	F:glycine-tRNA ligase activity; F:ATP binding; P:glycyl-tRNA aminoacylation; C:cytoplasm	EC:6.1.1.14	IPR002314 (PFAM); IPR006195 (PROSITE_PROFILES)
contig10511_g1_i1	SENESCENCE-RELATED GENE 1 family protein	2.4e-39	82.1	3	F:metal ion binding; F:oxidoreductase activity, acting on paired donors, with incorporation or reduction of molecular oxygen, 2-oxoglutarate as one donor, and incorporation of one atom each of oxygen into both donors; P:oxidation-reduction process	EC:1.14.11	IPR026992 (PFAM)
contig10522_g1_i1	Autoinhibited calcium ATPase	1.6e-52	81.1	6	F:ATP binding; F:metal ion binding; P:metabolic process; C:integral component of membrane; P:calcium ion transmembrane transport; F:calcium-transporting ATPase activity	EC:3.6.3.8	IPR004014 (PFAM)
contig10545_g1_i1	26S proteasome non-ATPase regulatory subunit 2 homolog A-like	1.6e-129	77	4	P:regulation of catalytic activity; P:regulation of protein catabolic process; C:proteasome complex; F:enzyme regulator activity	-	IPR002015 (PFAM)
contig10551_g1_i1	pentatricopeptide repeat-containing family protein	3.4e-103	81.95	2	P:photoperiodism, flowering; C:chloroplast	-	IPR002885 (PFAM); IPR002885 (PROSITE_PROFILES); IPR002885 (PROSITE_PROFILES); IPR002885 (PROSITE_PROFILES)
contig10557_g1_i1	cellulose synthase-like protein D4	5e-138	86.65	8	C:integral component of membrane; C:Golgi membrane; F:cellulose synthase (UDP-forming) activity; P:cellulose biosynthetic process; P:cell wall organization; P:pollen germination; F:1,4-beta-D-xylan synthase activity; P:plant-type cell wall biogenesis	EC:2.4.1.12; EC:2.4.2.24	IPR005150 (PFAM)
contig10557_g1_i2	cellulose synthase-like protein D4	3.4e-64	84.1	7	C:integral component of membrane; C:Golgi membrane; F:cellulose synthase (UDP-forming) activity; P:cellulose biosynthetic process; P:cell wall organization; P:pollen germination; P:plant-type cell wall biogenesis	EC:2.4.1.12	no IPS match
contig10559_g1_i1	NAC domain-containing protein 7-like	4.4e-77	79.75	3	C:nucleus; F:DNA binding; P:regulation of transcription, DNA-templated	-	no IPS match
contig10561_g1_i1	heat shock cognate 70 kDa	4e-13	61.4	2	F:nucleotide binding; F:ATP binding	-	IPR013126 (PFAM)
contig10568_g1_i1	Pkinase-domain-containing protein	6.5e-34	61.3	6	C:intracellular organelle; F:ATP binding; C:cytoplasm; P:signal transduction; F:protein kinase activity; P:protein phosphorylation	-	IPR000719 (PFAM); IPR000719 (PROSITE_PROFILES)
contig1056_g1_i1	60S ribosomal protein L10-1	1.6e-53	84.05	3	F:structural constituent of ribosome; C:ribosome; P:translation	-	IPR016180 (PFAM)
contig10581_g1_i1	predicted protein	6.5e-06	66.25	3	C:myosin complex; F:ATP binding; F:motor activity	-	IPR010926 (PFAM); IPR001609 (PROSITE_PROFILES)
contig10584_g1_i1	Nfrkb-like protein	3.7e-57	86.5	17	P:sister chromatid cohesion; P:reciprocal meiotic recombination; P:positive regulation of cell proliferation; P:RNA processing; P:synapsis; P:telomere maintenance in response to DNA damage; P:mitotic cell cycle; P:meiotic DNA double-strand break formation; P:xylan biosynthetic process; F:DNA binding; P:multicellular organism reproduction; P:positive regulation of transcription, DNA-templated; P:g…	-	no IPS match
contig10593_g1_i2	ATP synthase beta subunit	3.4e-69	99.85	6	C:proton-transporting ATP synthase complex, catalytic core F(1); F:ATP binding; P:ATP hydrolysis coupled proton transport; P:ATP synthesis coupled proton transport; C:chloroplast thylakoid membrane; F:proton-transporting ATP synthase activity, rotational mechanism	-	IPR000194 (PFAM)
contig10595_g1_i1	Retrovirus-related Pol polyprotein from transposon TNT 1- partial	7.5e-19	51.45	2	P:metabolic process; F:hydrolase activity	-	PF14227 (PFAM)
contig105_g1_i1	tetratricopeptide repeat protein 4 homolog	1.6e-23	48.75	2	C:cytoplasm; F:Hsp90 protein binding	-	no IPS match
contig10602_g1_i1	receptor-like serine threonine kinase	1.4e-34	60.4	1	F:ion binding	-	no IPS match
contig10609_g1_i1	copia-type polyprotein	0	71.15	3	F:nucleic acid binding; F:zinc ion binding; P:DNA integration	-	IPR013103 (PFAM); IPR001584 (PFAM); IPR001584 (PROSITE_PROFILES)
contig1060_g1_i1	protein ELC-like	5.9e-24	59	8	P:cell division; C:early endosome; F:ubiquitin binding; P:protein transport; C:late endosome; P:cellular protein modification process; P:trichome branching; C:protein complex	-	IPR008883 (PFAM); IPR008883 (PROSITE_PROFILES)
contig10615_g1_i1	uridine kinase-like protein 5	1.8e-55	82.45	9	F:ATP binding; P:gluconeogenesis; F:transferase activity, transferring glycosyl groups; P:cytoskeleton organization; F:uridine kinase activity; P:CTP salvage; P:phosphorylation; P:proteasomal protein catabolic process; P:UMP salvage	EC:2.7.1.48	IPR006083 (PFAM)
contig10620_g1_i1	KH domain-containing protein At3g08620	2.6e-47	85.1	2	F:RNA binding; C:cytosol	-	no IPS match
contig10622_g1_i1	phosphoprotein phosphatase 2A regulatory subunit A	1.8e-71	70.4	24	P:photomorphogenesis; P:regulation of cell size; P:photorespiration; C:protein phosphatase type 2A complex; P:response to blue light; P:glucose catabolic process; C:plasma membrane; F:protein phosphatase type 2A regulator activity; P:N-terminal protein myristoylation; P:response to ethylene; P:positive regulation of abscisic acid-activated signaling pathway; P:proteasome core complex assembly; P:…	-	PF13646 (PFAM); IPR021133 (PROSITE_PROFILES); IPR021133 (PROSITE_PROFILES); IPR021133 (PROSITE_PROFILES)
contig10629_g1_i1	Ras-related protein RABB1c	1.7e-118	85.6	9	F:GTP binding; P:nucleocytoplasmic transport; C:chloroplast; P:vesicle-mediated transport; P:small GTPase mediated signal transduction; F:GTPase activity; P:metabolic process; P:protein targeting to vacuole; C:plasma membrane	-	IPR001806 (PFAM); PS51419 (PROSITE_PROFILES)
contig10637_g1_i1	cysteine proteinase	9.8e-50	61.25	2	P:proteolysis; F:cysteine-type peptidase activity	-	IPR000668 (PFAM)
contig10646_g1_i1	nhl repeat-containing	7.4e-09	52.33	-		-	no IPS match
contig1064_g1_i1	kinesin-like protein KIF18B isoform X2	1e-44	78	7	F:ATP binding; F:microtubule motor activity; P:metabolic process; C:kinesin complex; P:microtubule-based movement; C:microtubule; F:microtubule binding	-	IPR001752 (PROSITE_PROFILES)
contig10655_g1_i1	WD repeat domain phosphoinositide-interacting protein 3	2.3e-20	61.85	-		-	no IPS match
contig10656_g1_i1	glycosyl hydrolase-like partial	4.6e-43	72.9	3	P:carbohydrate metabolic process; C:extracellular region; F:glucan endo-1,3-beta-D-glucosidase activity	EC:3.2.1.39	IPR012946 (PFAM)
contig10663_g1_i1	flagella associated protein	1.7e-10	56.95	1	F:protein binding	-	IPR020683 (PFAM); IPR002110 (PROSITE_PROFILES); IPR020683 (PROSITE_PROFILES)
contig10665_g1_i1	gibberellic acid methyltransferase 2	0	78.55	3	F:gibberellin carboxyl-O-methyltransferase activity; F:S-adenosylmethionine-dependent methyltransferase activity; P:methylation	-	IPR005299 (PFAM)
contig10681_g1_i1	hypothetical protein CISIN_1g044474mg	1.3e-36	67.15	-		-	no IPS match
contig10684_g1_i1	protein RALF-like 32	2.6e-27	63.7	-		-	IPR008801 (PFAM)
contig10688_g1_i1	serine--tRNA ligase	3.3e-69	82.75	9	F:ATP binding; P:gluconeogenesis; P:response to salt stress; P:nucleotide biosynthetic process; P:glycolytic process; C:cytosol; F:serine-tRNA ligase activity; P:N-terminal protein myristoylation; P:seryl-tRNA aminoacylation	EC:6.1.1.11	IPR002314 (PFAM); IPR006195 (PROSITE_PROFILES)
contig10691_g1_i1	protein transport protein Sec61 subunit beta-like	9.9e-12	73.1	2	P:intracellular protein transport; C:Sec61 translocon complex	-	IPR016482 (PFAM)
contig10697_g1_i1	26S proteasome non-ATPase regulatory subunit 1 homolog A-like	1e-126	75.45	2	P:regulation of metabolic process; C:cytoplasmic, membrane-bounded vesicle	-	PF13646 (PFAM)
contig106_g1_i1	procyclic form-specific polypeptide B1-alpha	5.9e-26	68.55	1	P:biological_process	-	no IPS match
contig10700_g1_i1	beta-ketoacyl reductase	1e-49	61.05	6	P:embryo development ending in seed dormancy; C:membrane; C:endoplasmic reticulum; P:very long-chain fatty acid biosynthetic process; F:acetoacetyl-CoA reductase activity; F:ketoreductase activity	EC:1.1; EC:1.1.1.36	IPR002198 (PFAM)
contig10701_g1_i1	GATA zinc finger domain-containing protein 25-like	3e-49	61.55	1	C:integral component of membrane	-	no IPS match
contig10708_g1_i1	glutamate receptor -like	3.1e-23	65.05	6	P:ion transport; C:membrane; C:integral component of membrane; P:ionotropic glutamate receptor signaling pathway; F:ionotropic glutamate receptor activity; P:transport	-	no IPS match
contig10710_g1_i1	ethylene-overproduction protein 1-like	0	86.95	6	P:proteasome-mediated ubiquitin-dependent protein catabolic process; P:regulation of post-embryonic root development; P:stem cell division; P:cellular response to phosphate starvation; F:protein binding, bridging; P:regulation of ethylene biosynthetic process	-	IPR001440 (PFAM); IPR013105 (PFAM); IPR019734 (PROSITE_PROFILES); IPR019734 (PROSITE_PROFILES); IPR019734 (PROSITE_PROFILES); IPR019734 (PROSITE_PROFILES)
contig10710_g1_i2	Ethylene-overproduction protein 1	0	87.25	11	C:nucleus; P:proteasome-mediated ubiquitin-dependent protein catabolic process; P:sugar mediated signaling pathway; P:regulation of post-embryonic root development; P:protein N-linked glycosylation; P:stem cell division; P:cellular response to phosphate starvation; F:protein binding, bridging; P:regulation of ethylene biosynthetic process; P:cotyledon development; P:hormone-mediated signaling pat…	-	IPR013105 (PFAM)
contig10715_g1_i1	glycine-rich RNA-binding protein mitochondrial	4e-09	55.4	1	F:nucleic acid binding	-	IPR000504 (PFAM); IPR000504 (PROSITE_PROFILES)
contig10738_g1_i1	chromatin assembly factor 1 subunit A-like	4.6e-12	72.1	1	F:metal ion binding	-	IPR015940 (PFAM); IPR015940 (PROSITE_PROFILES)
contig10739_g1_i1	pentatricopeptide repeat-containing protein At2g02980	5.2e-157	82.95	3	C:chloroplast; P:chloroplast RNA processing; P:mRNA modification	-	IPR002885 (PFAM); IPR002885 (PFAM); IPR002885 (PROSITE_PROFILES); IPR002885 (PROSITE_PROFILES); IPR002885 (PROSITE_PROFILES); IPR002885 (PROSITE_PROFILES)
contig10745_g2_i1	aquaporin SIP1-1-like	2.1e-106	80.55	3	C:integral component of membrane; P:transport; F:transporter activity	-	IPR000425 (PFAM)
contig10746_g1_i1	elongation factor 1-beta	7.3e-24	59.45	3	F:translation elongation factor activity; P:translational elongation; C:eukaryotic translation elongation factor 1 complex	-	IPR014038 (PFAM)
contig10749_g1_i1	protein ROOT INITIATION DEFECTIVE 3-like	1.2e-175	72.1	1	F:protein binding	-	IPR001680 (PFAM); IPR017986 (PROSITE_PROFILES); IPR001680 (PROSITE_PROFILES); IPR001680 (PROSITE_PROFILES)
contig10754_g1_i1	polyadenylate-binding protein 2-like	2.5e-94	63.25	1	F:nucleic acid binding	-	IPR000504 (PFAM); IPR000504 (PROSITE_PROFILES); IPR000504 (PROSITE_PROFILES); IPR000504 (PROSITE_PROFILES); IPR000504 (PROSITE_PROFILES)
contig10756_g1_i1	agamous-like MADS-box protein AGL6	5.7e-117	86.55	7	C:nucleus; F:DNA binding; F:transcription factor activity, sequence-specific DNA binding; F:2-alkenal reductase [NAD(P)] activity; P:regulation of transcription, DNA-templated; F:protein dimerization activity; P:oxidation-reduction process	EC:1.3.1.74	IPR002487 (PFAM); IPR002487 (PROSITE_PROFILES)
contig10766_g1_i1	60S ribosomal protein L4-1	1.6e-118	73.85	14	P:cytoplasmic translation; P:pyrimidine ribonucleotide biosynthetic process; P:plant-type cell wall organization; C:cytosolic large ribosomal subunit; C:nucleolus; C:vacuole; C:plasma membrane; P:cell wall modification; F:poly(A) RNA binding; P:RNA methylation; C:chloroplast; C:plasmodesma; F:structural constituent of ribosome; C:cell wall	-	IPR025755 (PFAM); IPR002136 (PFAM)
contig1076_g1_i1	Pyridoxal phosphate -dependent transferases superfamily protein isoform 1	3.9e-06	48.4	1	F:catalytic activity	-	no IPS match
contig10771_g1_i1	methylesterase 10-like	5e-140	77.6	1	F:hydrolase activity	-	IPR000073 (PFAM)
contig10772_g1_i1	autophagy-related protein 18f-like	1.2e-11	72.6	2	C:cytoplasm; P:response to starvation	-	no IPS match
contig10773_g1_i1	uncharacterized RNA-binding protein	4.2e-23	56.4	1	F:nucleic acid binding	-	IPR000504 (PFAM); IPR000504 (PROSITE_PROFILES)
contig10775_g1_i1	probable isoleucine--tRNA cytoplasmic	5.4e-29	66.85	7	F:nucleotide binding; P:tRNA aminoacylation for protein translation; F:aminoacyl-tRNA ligase activity; C:cytosol; P:organic substance catabolic process; P:response to cadmium ion; P:single-organism carbohydrate metabolic process	EC:6.1.1	IPR013155 (PFAM)
contig10776_g1_i1	embryogenesis-associated protein EMB8-like	1e-46	61.15	5	P:biological_process; P:signal transduction; P:metabolic process; F:molecular_function; F:hydrolase activity	-	no IPS match
contig10777_g1_i1	glycine-rich cell wall structural	3.1e-06	77.5	-		-	no IPS match
contig10778_g1_i1	serine arginine-rich splicing factor RSZ21A-like	2.7e-12	65.95	1	F:nucleic acid binding	-	IPR000504 (PFAM); IPR000504 (PROSITE_PROFILES)
contig10782_g1_i1	Zn-dependent partial	4.1e-10	53.43	2	P:metabolic process; F:hydrolase activity	-	IPR002933 (PFAM)
contig10789_g1_i1	uncharacterized mitochondrial protein g00810-like	3.4e-61	68.75	2	F:organic cyclic compound binding; F:heterocyclic compound binding	-	IPR013103 (PFAM)
contig1079_g1_i1	60S ribosomal protein L22-2	1.7e-34	72.75	3	F:structural constituent of ribosome; C:ribosome; P:translation	-	IPR002671 (PFAM)
contig10806_g1_i1	protein	5.9e-51	73.3	7	C:endoplasmic reticulum lumen; P:multicellular organismal development; F:calcium ion binding; C:cytoplasmic, membrane-bounded vesicle; F:unfolded protein binding; P:sequestering of calcium ion; P:protein folding	-	IPR001580 (PFAM)
contig10818_g1_i1	60S ribosomal protein L14-1	1.5e-36	66	3	F:structural constituent of ribosome; C:ribosome; P:translation	-	IPR002784 (PFAM)
contig10858_g1_i1	ammonium transporter	2.6e-43	50.1	10	F:ammonium transmembrane transporter activity; P:ammonium transport; P:cellular response to organic substance; P:signal transduction; P:response to other organism; C:membrane; C:cell part; P:response to oxygen-containing compound; P:response to stress; P:organic substance transport	-	IPR024041 (PFAM)
contig10862_g1_i1	NAC domain-containing protein 2-like	1.6e-49	55.9	4	F:DNA binding; C:nucleus; P:transcription, DNA-templated; P:regulation of transcription, DNA-templated	-	no IPS match
contig10869_g1_i1	60S ribosomal protein L23a-like	4e-50	78.05	6	F:nucleotide binding; F:RNA binding; F:structural constituent of ribosome; C:ribosome; C:plastid; P:translation	-	IPR005633 (PFAM); IPR013025 (PFAM)
contig10873_g1_i1	RING U-box domain-containing protein	1.4e-31	50	2	F:zinc ion binding; F:protein binding	-	IPR024766 (PFAM); IPR001841 (PROSITE_PROFILES)
contig10874_g1_i1	dnaJ homolog subfamily C member 21-like	1.5e-48	63.4	1	F:binding	-	no IPS match
contig10902_g1_i1	unknown	9.9e-20	64	-		-	no IPS match
contig10910_g1_i1	nicalin-1- partial	1.6e-28	65.65	4	C:intracellular membrane-bounded organelle; C:membrane; P:metabolic process; C:cytoplasmic part	-	IPR007484 (PFAM)
contig10918_g1_i1	embryonic stem cell-specific 5-hydroxymethylcytosine-binding protein isoform X1	5.5e-13	49	2	P:biological_process; F:molecular_function	-	IPR003738 (PFAM)
contig10919_g1_i1	guanine nucleotide-binding protein subunit beta	2.1e-48	65.65	12	P:defense response to other organism; P:regulation of response to stimulus; F:protein binding; P:cellular response to organic substance; P:signal transduction; P:animal organ development; P:response to hormone; P:negative regulation of biological process; P:cellular response to oxygen-containing compound; C:intracellular part; P:cellular metabolic process; P:cellular response to acid chemical	-	IPR001680 (PFAM); IPR017986 (PROSITE_PROFILES); IPR001680 (PROSITE_PROFILES)
contig10928_g1_i1	cysteine proteinase	3.5e-29	54.9	2	P:proteolysis; F:cysteine-type peptidase activity	-	IPR000668 (PFAM)
contig10931_g1_i1	nhl repeat-containing	2.5e-54	50.5	6	F:protein binding; P:single-organism cellular process; P:primary metabolic process; P:cellular metabolic process; P:single-organism metabolic process; P:organic substance metabolic process	-	IPR001258 (PFAM); IPR013017 (PROSITE_PROFILES); IPR013017 (PROSITE_PROFILES); IPR013017 (PROSITE_PROFILES); IPR013017 (PROSITE_PROFILES); IPR013017 (PROSITE_PROFILES)
contig10932_g1_i1	predicted protein	2.2e-06	57	-		-	no IPS match
contig10943_g1_i1	probable LRR receptor-like serine threonine-protein kinase At1g05700	6.4e-57	72.4	3	C:integral component of membrane; P:phosphorylation; F:kinase activity	-	IPR024788 (PFAM)
contig10948_g1_i1	Ubiquitin-like modifier-activating enzyme Atg7	1.4e-43	77.6	16	P:late nucleophagy; P:leaf senescence; P:protein catabolic process; P:C-terminal protein lipidation; P:cellular response to water deprivation; P:mitophagy; P:cellular response to nitrogen starvation; P:piecemeal microautophagy of nucleus; P:galactolipid biosynthetic process; C:membrane; C:cytosol; P:cellular response to phosphate starvation; F:Atg8 activating enzyme activity; P:macroautophagy; F:…	-	IPR000594 (PFAM)
contig10950_g1_i1	glycine-rich protein A3-like	2.3e-10	66.31	-		-	no IPS match
contig10951_g1_i1	SIR2 family protein	1.3e-44	57.85	6	F:hydrolase activity, acting on carbon-nitrogen (but not peptide) bonds, in linear amides; F:metal ion binding; C:mitochondrion; F:NAD+ binding; P:peptidyl-lysine modification; P:protein deacylation	-	IPR003000 (PFAM); IPR026590 (PROSITE_PROFILES)
contig10952_g1_i2	pentatricopeptide repeat-containing protein mitochondrial-like	2.9e-38	72	-		-	IPR002885 (PFAM); IPR002885 (PROSITE_PROFILES)
contig10956_g1_i1	V-type proton ATPase subunit C-like	1.2e-66	55.5	6	F:hydrogen ion transmembrane transporter activity; P:ATP hydrolysis coupled proton transport; P:cellular component organization; C:cell part; C:proton-transporting V-type ATPase, V1 domain; P:organic substance metabolic process	-	IPR004907 (PFAM)
contig1095_g1_i1	receptor-like protein 12	1.7e-52	75.5	1	F:protein binding	-	IPR001611 (PFAM)
contig1095_g2_i1	receptor-like protein 12	1.2e-24	66.1	1	F:protein binding	-	IPR001611 (PFAM)
contig10964_g1_i2	Feruloyl esterase B	6.8e-07	40	3	P:metabolic process; F:feruloyl esterase activity; F:hydrolase activity	-	IPR011118 (PFAM)
contig10968_g1_i1	TRM112-like protein At1g22270	2.7e-41	72.2	1	F:hydrolase activity	-	IPR005651 (PFAM)
contig10986_g1_i1	prolyl carboxypeptidase like protein	2.3e-27	63.55	4	P:proteolysis; F:serine-type peptidase activity; C:vacuolar membrane; C:plant-type cell wall	-	IPR008758 (PFAM)
contig10989_g1_i1	40S ribosomal protein S3-3-like	9.8e-115	83.7	4	F:RNA binding; F:structural constituent of ribosome; C:small ribosomal subunit; P:translation	-	IPR004044 (PFAM); PF00189 (PFAM); IPR004044 (PROSITE_PROFILES)
contig10992_g1_i1	predicted protein	2e-08	48	-		-	no IPS match
contig10997_g1_i1	septum-promoting GTP-binding protein 1-like	5.6e-25	70.15	5	F:GTP binding; F:GTPase activity; P:Rab protein signal transduction; P:intracellular protein transport; C:intracellular	-	IPR001806 (PFAM); PS51419 (PROSITE_PROFILES)
contig11015_g1_i1	protein BOBBER 1-like	3.3e-18	64.45	-		-	no IPS match
contig11016_g1_i1	UPF0481 protein At3g02645-like	1.1e-50	67.95	-		-	IPR004158 (PFAM)
contig11019_g1_i1	EG964	8.7e-13	53.4	6	P:multicellular organismal development; C:intracellular membrane-bounded organelle; P:cellular lipid metabolic process; C:cytoplasmic part; P:response to hormone; P:monocarboxylic acid metabolic process	-	IPR003033 (PFAM)
contig1101_g1_i1	probable LRR receptor-like serine threonine-protein kinase At4g08850	8e-42	78.75	5	F:ATP binding; F:protein binding; C:integral component of membrane; F:protein kinase activity; P:protein phosphorylation	-	IPR001611 (PFAM)
contig11031_g1_i1	ATP-dependent zinc metalloprotease FTSH mitochondrial-like	6.6e-11	65.6	6	F:ATP binding; F:metal ion binding; C:mitochondrion; C:membrane; P:proteolysis; F:metalloendopeptidase activity	-	IPR000642 (PFAM)
contig11031_g1_i2	ATP-dependent zinc metalloprotease FTSH mitochondrial-like	8.6e-11	65.8	6	F:ATP binding; F:metal ion binding; C:mitochondrion; C:membrane; P:proteolysis; F:metalloendopeptidase activity	-	IPR000642 (PFAM)
contig11048_g1_i1	glutathione peroxidase	6.7e-21	61.95	4	P:response to oxidative stress; C:chloroplast; F:glutathione peroxidase activity; P:oxidation-reduction process	-	IPR000889 (PFAM); IPR000889 (PROSITE_PROFILES)
contig11056_g1_i1	zinc finger A20 and AN1 domain-containing stress-associated protein 8-like	1.2e-08	63.5	3	F:DNA binding; F:zinc ion binding; F:protein binding	-	IPR000626 (PFAM); IPR002653 (PFAM); IPR000626 (PROSITE_PROFILES); IPR002653 (PROSITE_PROFILES)
contig11057_g1_i1	fructose-bisphosphate partial	5.5e-41	77.75	3	C:cytoplasm; P:glycolytic process; F:fructose-bisphosphate aldolase activity	EC:4.1.2.13	IPR000741 (PFAM)
contig1105_g1_i1	subtilisin-like protease	2e-82	85.2	2	P:proteolysis; F:serine-type endopeptidase activity	EC:3.4.21	IPR000209 (PFAM)
contig11066_g1_i1	protein FANTASTIC FOUR 3-like	2.3e-14	71.9	-		-	no IPS match
contig11068_g1_i1	60S ribosomal protein L26-1	5.1e-38	77.65	4	F:structural constituent of ribosome; C:mitochondrion; C:large ribosomal subunit; P:translation	-	PF16906 (PFAM)
contig11074_g1_i1	40S ribosomal protein S2-2	7.6e-86	89.55	12	C:nucleus; P:RNA methylation; C:chloroplast; C:plasmodesma; F:RNA binding; F:structural constituent of ribosome; C:cytosolic small ribosomal subunit; P:pyrimidine ribonucleotide biosynthetic process; C:cell wall; C:Golgi apparatus; C:plasma membrane; P:translation	-	IPR013810 (PFAM); IPR005324 (PFAM); IPR013810 (PROSITE_PROFILES)
contig11074_g1_i2	40S ribosomal protein S2	8e-84	89.75	8	P:RNA methylation; C:plasmodesma; F:RNA binding; F:structural constituent of ribosome; C:cytosolic small ribosomal subunit; P:pyrimidine ribonucleotide biosynthetic process; C:membrane; P:translation	-	IPR013810 (PFAM); IPR005324 (PFAM); IPR013810 (PROSITE_PROFILES)
contig11113_g1_i1	palmitoyl-protein thioesterase	5.2e-25	56.65	2	F:palmitoyl hydrolase activity; P:macromolecule modification	-	IPR002472 (PFAM)
contig11115_g1_i1	aldehyde dehydrogenase 3H1	2.2e-71	64.65	11	F:aldehyde dehydrogenase (NAD) activity; C:plasmodesma; P:response to abscisic acid; P:response to salt stress; C:membrane; P:response to desiccation; C:endoplasmic reticulum; C:Golgi apparatus; P:oxidation-reduction process; C:vacuole; C:plastid	EC:1.2.1.3	IPR015590 (PFAM)
contig11121_g1_i1	beta-galactosidase 17 isoform X2	1.4e-08	50.65	2	F:catalytic activity; P:metabolic process	-	no IPS match
contig11126_g1_i1	disease resistance protein At4g27190-like	2.2e-18	62.5	1	F:nucleotide binding	-	no IPS match
contig11131_g1_i1	hypothetical protein COCSUDRAFT_40018	2e-15	41.33	1	F:carbohydrate binding	-	IPR008160 (PFAM)
contig11131_g1_i2	hypothetical protein COCSUDRAFT_40018	6e-13	43.67	-		-	no IPS match
contig11134_g1_i1	histone H2B	4e-37	89.25	4	F:DNA binding; F:protein heterodimerization activity; C:nuclear nucleosome; P:nucleosome assembly	-	IPR007125 (PFAM)
contig11153_g1_i1	40S ribosomal protein S17-4	7e-55	80.25	7	P:RNA methylation; F:structural constituent of ribosome; C:cytosolic small ribosomal subunit; P:purine nucleotide biosynthetic process; C:Golgi apparatus; P:ribosomal small subunit assembly; P:translational elongation	-	IPR001210 (PFAM)
contig11156_g1_i1	60S ribosomal protein L32-1-like	6.2e-54	76.55	6	F:structural constituent of ribosome; P:ribosome biogenesis; C:Golgi apparatus; C:cytosolic large ribosomal subunit; C:nucleolus; P:translation	-	IPR001515 (PFAM); IPR001515 (PRODOM)
contig11184_g1_i1	reverse partial	1.3e-33	74.05	7	F:ATP binding; F:ATPase activity, coupled to transmembrane movement of substances; P:transmembrane transport; F:metal ion binding; C:integral component of membrane; F:transferase activity, transferring phosphorus-containing groups; P:DNA metabolic process	-	IPR013103 (PFAM)
contig11195_g1_i1	60S ribosomal protein L31	6.4e-33	74.35	3	F:structural constituent of ribosome; C:ribosome; P:translation	-	IPR000054 (PFAM)
contig11196_g1_i1	proline-rich receptor-like protein kinase PERK5	2.6e-26	71.45	6	P:regulation of unidimensional cell growth; P:plant-type cell wall modification; P:pollen tube growth; P:protein autophosphorylation; F:protein serine/threonine kinase activity; C:plasma membrane	EC:2.7.11	no IPS match
contig11199_g1_i1	probable F-box protein At5g04010	9e-110	73.15	1	F:protein binding	-	IPR001810 (PFAM)
contig11202_g1_i1	S-linalool synthase-like	5.2e-19	58.55	-		-	no IPS match
contig11239_g1_i1	Ankyrin repeat family protein	8.2e-10	52.6	4	F:protein binding; P:DNA metabolic process; P:single-organism metabolic process; P:meiotic nuclear division	-	IPR020683 (PFAM); IPR020683 (PROSITE_PROFILES); IPR002110 (PROSITE_PROFILES); IPR002110 (PROSITE_PROFILES); IPR002110 (PROSITE_PROFILES)
contig11240_g1_i1	radial spoke protein 9	5.2e-16	48.83	1	P:single-organism cellular process	-	no IPS match
contig11244_g1_i1	disease resistance RPP13-like protein 4	6.4e-54	75.55	1	F:ADP binding	-	IPR002182 (PFAM)
contig1128_g1_i1	tRNA-specific adenosine deaminase 2-like	1.1e-23	65.05	1	F:zinc ion binding	-	IPR002125 (PFAM); IPR002125 (PROSITE_PROFILES)
contig11294_g1_i1	DNA RNA polymerases superfamily protein	5.8e-144	76.95	7	F:DNA binding; F:RNA-directed DNA polymerase activity; F:zinc ion binding; F:RNA binding; P:DNA recombination; P:DNA integration; P:RNA-dependent DNA replication	EC:2.7.7.49	IPR001584 (PFAM); IPR001584 (PROSITE_PROFILES)
contig11301_g1_i2	PREDICTED: uncharacterized protein LOC102616243 isoform X1	7.9e-12	65.8	-		-	no IPS match
contig11303_g1_i1	Myb SANT-like DNA-binding domain partial	3.6e-38	62.95	1	F:DNA binding	-	IPR024752 (PFAM)
contig11304_g1_i1	RNA polymerase beta partial	3.1e-159	97.75	4	F:DNA binding; C:chloroplast; F:DNA-directed RNA polymerase activity; P:transcription, DNA-templated	EC:2.7.7.6	IPR007080 (PFAM); IPR000722 (PFAM)
contig11312_g1_i1	Basic helix-loop-helix DNA-binding superfamily isoform 1	1.9e-20	53.5	5	F:DNA binding; C:nucleus; F:transcription factor activity, sequence-specific DNA binding; P:regulation of transcription, DNA-templated; F:protein dimerization activity	-	no IPS match
contig11312_g1_i2	transcription factor bHLH137-like	2.3e-17	52.85	5	F:DNA binding; C:nucleus; F:transcription factor activity, sequence-specific DNA binding; P:regulation of transcription, DNA-templated; F:protein dimerization activity	-	no IPS match
contig11313_g1_i1	Kinase interacting family	3.4e-158	71.35	2	P:phosphorylation; F:kinase activity	-	IPR011684 (PFAM)
contig11313_g1_i2	Kinase interacting family	2.8e-96	58.4	2	P:phosphorylation; F:kinase activity	-	IPR011684 (PFAM)
contig11329_g1_i1	transcriptional regulator ATRX homolog	1.3e-30	49.45	1	F:metal ion binding	-	PF13912 (PFAM); IPR007087 (PROSITE_PROFILES); IPR007087 (PROSITE_PROFILES)
contig11330_g1_i1	UPF0202 protein At1g10490-like	7.7e-32	59.2	2	P:metabolic process; F:N-acetyltransferase activity	-	IPR027992 (PFAM)
contig11332_g1_i1	unknown	3.7e-14	58.75	-		-	no IPS match
contig11337_g1_i1	probable protein phosphatase 2C 55	1.4e-18	56.75	1	F:catalytic activity	-	IPR001932 (PFAM); IPR001932 (PROSITE_PROFILES)
contig11343_g1_i1	Copia partial	1.1e-64	80.3	3	P:metabolic process; F:trans-octaprenyltranstransferase activity; F:all-trans-nonaprenyl-diphosphate synthase (geranyl-diphosphate specific) activity	EC:2.5.1.85; EC:2.5.1.84	no IPS match
contig11356_g1_i1	26S proteasome non-ATPase regulatory subunit 10	7.9e-06	52.6	2	P:ion transport; F:protein binding	-	IPR020683 (PFAM); IPR002110 (PROSITE_PROFILES); IPR002110 (PROSITE_PROFILES); IPR020683 (PROSITE_PROFILES)
contig11362_g1_i1	F-actin-capping protein subunit alpha	1.7e-67	53.1	2	P:barbed-end actin filament capping; C:F-actin capping protein complex	-	IPR002189 (PFAM)
contig11366_g1_i1	probable peptide nitrate transporter At1g59740-like	5.9e-11	58.55	3	C:membrane; P:transport; F:transporter activity	-	IPR000109 (PFAM)
contig11367_g1_i1	lectin receptor kinase	1.4e-63	72.4	1	F:metal ion binding	-	no IPS match
contig11373_g1_i1	zinc finger BED domain-containing protein RICESLEEPER 2-like isoform X1	4.4e-38	50.05	7	F:nucleic acid binding; F:DNA binding; P:transcription, DNA-templated; P:proteolysis; P:regulation of transcription, DNA-templated; F:protein dimerization activity; F:cysteine-type peptidase activity	-	no IPS match
contig11387_g1_i1	cyclic nucleotide-gated ion channel 18	2.6e-32	58.25	5	P:ion transport; P:transmembrane transport; P:pollen tube growth; C:apical plasma membrane; P:cellular calcium ion homeostasis	-	no IPS match
contig11394_g1_i1	calmodulin	6.2e-12	55.55	1	F:calcium ion binding	-	IPR014837 (PFAM); IPR011992 (PFAM); IPR002048 (PROSITE_PROFILES); IPR002048 (PROSITE_PROFILES)
contig11404_g1_i1	cytoplasmic dynein 1b heavy chain	1.2e-11	55	9	P:establishment of protein localization to organelle; C:motile cilium; F:microtubule motor activity; C:axonemal dynein complex; C:ciliary basal body; C:intraciliary transport particle B; P:microtubule-based movement; P:motile cilium assembly; F:dynein light chain binding	-	IPR004273 (PFAM)
contig1140_g1_i1	disease resistance protein RPS2-like	2.6e-38	53.85	3	F:nucleotide binding; F:ATP binding; F:ADP binding	-	no IPS match
contig1140_g1_i2	disease resistance protein RPS2-like	2.6e-38	53.85	3	F:nucleotide binding; F:ATP binding; F:ADP binding	-	no IPS match
contig11411_g1_i1	DNA polymerase lambda	6e-41	55.95	5	P:cell cycle process; P:single-organism organelle organization; P:nucleotide-excision repair; P:double-strand break repair via nonhomologous end joining; P:response to UV-B	-	IPR029398 (PFAM); IPR028207 (PFAM)
contig11412_g1_i1	RNA helicase	2.4e-12	55.75	3	F:protein binding; P:virus induced gene silencing; P:posttranscriptional gene silencing by RNA	-	PF13087 (PFAM)
contig11418_g1_i1	universal stress protein A-like protein	1.2e-14	59.2	1	P:response to stress	-	IPR006016 (PFAM)
contig11425_g1_i1	PREDICTED: uncharacterized protein LOC104115034	2.3e-42	71.8	-		-	IPR025452 (PFAM)
contig11430_g1_i1	calcium- and calmodulin-dependent protein kinase	1.8e-11	48.45	1	F:calcium ion binding	-	IPR011992 (PFAM); IPR002048 (PROSITE_PROFILES); IPR002048 (PROSITE_PROFILES); IPR002048 (PROSITE_PROFILES)
contig11431_g1_i1	exocyst complex component EXO70B1-like	0	80.8	2	P:exocytosis; C:exocyst	-	IPR004140 (PFAM)
contig11438_g1_i1	Ras-related protein RIC1	5.4e-16	60.45	5	F:GTP binding; P:small GTPase mediated signal transduction; C:membrane; C:cell part; P:transport	-	IPR001806 (PFAM); IPR020849 (PROSITE_PROFILES)
contig11446_g1_i1	developmentally-regulated G-protein 3	3.5e-73	82.7	5	F:GTP binding; F:GTPase activity; P:metabolic process; F:GDP binding; C:cytosol	-	PF16897 (PFAM); IPR004095 (PFAM); IPR031167 (PROSITE_PROFILES)
contig11447_g1_i1	eukaryotic translation initiation factor 5A-3	1.4e-44	75.6	8	F:translation initiation factor activity; P:positive regulation of translational termination; F:translation elongation factor activity; C:cytoplasm; F:ribosome binding; P:translational frameshifting; P:translational initiation; P:positive regulation of translational elongation	-	IPR020189 (PFAM)
contig11449_g1_i1	2-oxoglutarate mitochondrial-like	1.9e-39	65	2	F:oxidoreductase activity, acting on the aldehyde or oxo group of donors, disulfide as acceptor; P:metabolic process	-	IPR001017 (PFAM)
contig11451_g1_i1	chitinase family protein	3.7e-61	89.1	3	F:chitinase activity; P:carbohydrate metabolic process; F:lysozyme activity	EC:3.2.1.14; EC:3.2.1.17	no IPS match
contig11454_g1_i1	ubiquitin-conjugating enzyme E2 5-like	1.5e-61	85.6	2	P:metabolic process; F:ligase activity	-	IPR000608 (PFAM); IPR000608 (PROSITE_PROFILES)
contig11465_g1_i1	Aldehyde dehydrogenase family 7 member A1	0	75.6	11	F:3-chloroallyl aldehyde dehydrogenase activity; P:response to abscisic acid; P:response to salt stress; P:response to carbohydrate; C:cytosol; P:response to desiccation; P:ethylene-activated signaling pathway; P:oxidation-reduction process; P:response to superoxide; P:response to auxin; P:chlorophyll catabolic process	EC:1.2.1	IPR015590 (PFAM)
contig11476_g1_i1	probable caffeoyl- O-methyltransferase At4g26220	2.2e-49	64.3	2	F:O-methyltransferase activity; P:metabolic process	EC:2.1.1	IPR002935 (PFAM); IPR002935 (PROSITE_PROFILES)
contig11481_g1_i1	PREDICTED: uncharacterized protein LOC104882020	1.5e-12	58.4	4	F:nucleic acid binding; F:zinc ion binding; F:metal ion binding; P:DNA integration	-	PF14227 (PFAM)
contig11483_g1_i1	retroelement pol polyprotein	1.2e-19	57.35	7	F:nucleic acid binding; F:zinc ion binding; F:oxidoreductase activity; P:DNA integration; P:oxidation-reduction process; P:phosphorylation; F:kinase activity	-	no IPS match
contig11483_g2_i1	PREDICTED: uncharacterized protein LOC105034354 isoform X1	9.3e-23	50.55	2	F:nucleic acid binding; P:DNA integration	-	no IPS match
contig11491_g1_i1	endoglucanase 5-like	7.5e-100	88.25	4	P:trichoblast differentiation; P:cellulose catabolic process; F:cellulase activity; F:polysaccharide binding	EC:3.2.1.4	IPR001701 (PFAM)
contig11497_g1_i1	basic helix-loop-helix family protein	1.4e-97	72.65	1	F:protein dimerization activity	-	IPR011598 (PFAM); IPR011598 (PROSITE_PROFILES)
contig1149_g1_i1	40S ribosomal protein S4-like protein	2.6e-30	69.7	2	F:RNA binding; C:intracellular ribonucleoprotein complex	-	IPR005824 (PFAM); PF16121 (PFAM)
contig11516_g1_i1	dnaJ homolog subfamily C member 3 homolog	1.1e-23	73.45	9	C:endoplasmic reticulum lumen; P:response to heat; P:response to high light intensity; P:positive regulation by host of viral process; C:cytoplasmic, membrane-bounded vesicle; P:response to hydrogen peroxide; P:protein folding; C:plasma membrane; P:response to endoplasmic reticulum stress	-	IPR001623 (PFAM); IPR001623 (PROSITE_PROFILES)
contig1151_g1_i1	40S ribosomal protein SA	2.9e-48	82.9	4	F:structural constituent of ribosome; C:cytosolic small ribosomal subunit; P:ribosomal small subunit assembly; P:translation	-	IPR001865 (PFAM)
contig11526_g1_i1	ABC transporter B family member 19-like	2.3e-52	87.8	8	F:ATP binding; P:drug transmembrane transport; P:polyamine transmembrane transport; P:metabolic process; C:integral component of membrane; P:xenobiotic transport; F:polyamine-transporting ATPase activity; F:xenobiotic-transporting ATPase activity	EC:3.6.3.44; EC:3.6.3.31	no IPS match
contig11532_g1_i1	Cell division protease ftsH isoform 1	6.2e-33	77.15	13	P:regulation of protein localization; C:chloroplast envelope; P:response to high light intensity; F:ATP-dependent peptidase activity; F:metalloendopeptidase activity; P:cell division; F:ATP binding; P:response to heat; C:mitochondrion; C:membrane; P:proteolysis; P:glucosinolate biosynthetic process; P:PSII associated light-harvesting complex II catabolic process	EC:3.4.24	no IPS match
contig1154_g1_i1	pre-mRNA-processing factor 19 homolog 1-like	1.6e-27	66.45	2	F:ubiquitin-protein transferase activity; P:protein ubiquitination	-	IPR003613 (PFAM); IPR013915 (PFAM); IPR003613 (PROSITE_PROFILES)
contig11555_g1_i1	F-box protein At5g07610-like	4.5e-79	69.35	1	P:biological_process	-	no IPS match
contig11580_g1_i1	retroelement pol polyprotein	5.7e-36	64.75	1	F:metal ion binding	-	no IPS match
contig11585_g1_i1	transmembrane emp24 domain-containing protein p24beta3-like	2.4e-11	60.3	2	C:integral component of membrane; P:transport	-	IPR009038 (PFAM)
contig11589_g1_i1	partner of Y14 and mago	1.2e-10	63.85	1	C:intracellular part	-	IPR015362 (PFAM)
contig11591_g1_i1	proline--tRNA ligase	3.9e-76	82.65	4	F:ATP binding; C:cytoplasm; F:proline-tRNA ligase activity; P:prolyl-tRNA aminoacylation	EC:6.1.1.15	IPR002314 (PFAM); IPR006195 (PROSITE_PROFILES)
contig11603_g1_i1	probable acyl-activating enzyme 2	1e-42	77.5	3	F:catalytic activity; P:metabolic process; P:single-organism cellular process	-	IPR000873 (PFAM)
contig11606_g1_i1	ABC transporter C family member 9	1.4e-68	68.4	7	F:nucleotide binding; F:ATPase activity; C:membrane; P:metabolic process; F:ion binding; P:transport; P:cellular process	EC:3.6.1.3	IPR013103 (PFAM)
contig11609_g1_i1	L-type lectin-domain containing receptor kinase -like	1.3e-17	73.75	4	F:ATP binding; F:protein serine/threonine kinase activity; F:carbohydrate binding; P:protein phosphorylation	EC:2.7.11	no IPS match
contig11610_g1_i1	low-CO2-inducible protein	1.9e-07	64.6	2	F:DNA binding; P:DNA repair	-	PF13913 (PFAM)
contig11614_g1_i1	pentatricopeptide repeat-containing protein At2g40720	1.1e-112	83.85	1	C:mitochondrion	-	IPR002885 (PFAM); IPR002885 (PFAM); IPR002885 (PROSITE_PROFILES); IPR002885 (PROSITE_PROFILES); IPR002885 (PROSITE_PROFILES); IPR002885 (PROSITE_PROFILES)
contig11620_g1_i1	Disease resistance-responsive family protein	4e-65	86.3	-		-	IPR004265 (PFAM)
contig11621_g1_i1	aldo-keto reductase family 4 member C9-like	3.6e-14	51.05	6	P:photoperiodism, flowering; F:oxidoreductase activity; F:alditol:NADP+ 1-oxidoreductase activity; P:oxidation-reduction process; P:vernalization response; F:alcohol dehydrogenase (NADP+) activity	-	IPR023210 (PFAM)
contig11626_g1_i1	plant synaptotagmin	4e-14	59.9	2	F:protein binding; P:single-organism process	-	IPR000008 (PFAM); IPR000008 (PROSITE_PROFILES)
contig11627_g1_i1	dnaJ homolog subfamily C member 21	3.3e-59	73.6	4	F:nucleic acid binding; C:nucleus; F:zinc ion binding; P:protein folding	-	IPR022755 (PFAM); IPR007087 (PROSITE_PROFILES)
contig11629_g1_i1	ethylene-responsive transcription factor ERF109-like	7.1e-43	83.8	4	C:nucleus; F:DNA binding; F:transcription factor activity, sequence-specific DNA binding; P:regulation of transcription, DNA-templated	-	IPR001471 (PFAM); IPR001471 (PROSITE_PROFILES)
contig11644_g1_i1	probable protein phosphatase 2C 14	0	81.55	-		-	IPR008586 (PFAM)
contig11651_g1_i1	60S ribosomal protein L11-like	1.8e-86	82.65	3	F:structural constituent of ribosome; C:ribosome; P:translation	-	IPR031310 (PFAM); IPR031309 (PFAM)
contig11656_g1_i1	ras-related protein RABE1c	1e-27	59.15	8	F:GTP binding; F:protein binding; P:small GTPase mediated signal transduction; P:metabolic process; P:ethylene-activated signaling pathway; C:vacuolar membrane; P:transport; C:plasma membrane	-	IPR001806 (PFAM); IPR020849 (PROSITE_PROFILES)
contig11667_g1_i1	unnamed protein product	2e-16	59	-		-	no IPS match
contig11677_g1_i1	xyloglucan galactosyltransferase KATAMARI1-like	8.3e-66	89.05	2	F:transferase activity, transferring glycosyl groups; P:metabolic process	-	IPR004263 (PFAM)
contig11680_g1_i1	kynurenine--oxoglutarate transaminase-like	4.8e-11	49.5	2	F:pyridoxal phosphate binding; P:biosynthetic process	-	IPR004839 (PFAM)
contig11680_g2_i1	Methionine aminotransferase	6.1e-43	61.4	4	C:chloroplast; F:pyridoxal phosphate binding; F:catalytic activity; P:biosynthetic process	-	IPR004839 (PFAM)
contig11687_g1_i1	SKP1-like protein 1B	4e-09	55.4	7	F:protein binding; P:response to salt stress; C:cytosol; P:protein autophosphorylation; F:protein serine/threonine kinase activity; P:hyperosmotic response; P:ubiquitin-dependent protein catabolic process	EC:2.7.11	IPR016072 (PFAM)
contig11701_g1_i1	hypothetical protein CICLE_v10029202mg	3.8e-43	47.7	-		-	no IPS match
contig11730_g1_i1	mannan endo- -beta-mannosidase 6-like isoform X2	2.6e-61	97.25	3	P:carbohydrate metabolic process; F:hydrolase activity, hydrolyzing O-glycosyl compounds; P:seed germination	-	no IPS match
contig11731_g1_i1	diphthamide synthesis DPH2 family partial	1.9e-45	63.4	1	P:peptidyl-diphthamide biosynthetic process from peptidyl-histidine	-	IPR016435 (PFAM)
contig11734_g1_i1	WD repeat-containing protein 26-like	2.9e-18	58.95	1	F:protein binding	-	IPR001680 (PFAM); IPR017986 (PROSITE_PROFILES); IPR001680 (PROSITE_PROFILES); IPR001680 (PROSITE_PROFILES)
contig11758_g1_i1	probable receptor-like protein kinase At1g67000-like	1.2e-66	81.65	4	F:ATP binding; F:protein serine/threonine kinase activity; P:protein phosphorylation; F:polysaccharide binding	EC:2.7.11	IPR000719 (PFAM); IPR000719 (PROSITE_PROFILES)
contig11761_g1_i1	cyclin-L1-1	6.8e-28	65.15	3	F:protein kinase binding; P:regulation of transcription, DNA-templated; P:regulation of cyclin-dependent protein serine/threonine kinase activity	-	IPR006671 (PFAM)
contig11764_g1_i1	Zinc finger protein ZAT5	1.4e-99	61.85	1	F:metal ion binding	-	PF13912 (PFAM); IPR007087 (PROSITE_PROFILES); IPR007087 (PROSITE_PROFILES)
contig11779_g1_i1	protein	8.1e-46	88.25	4	F:hydrogen ion transmembrane transporter activity; P:ATP hydrolysis coupled proton transport; C:integral component of membrane; C:proton-transporting V-type ATPase, V0 domain	-	IPR002379 (PFAM)
contig11793_g1_i1	60S ribosomal protein L22-2-like	6.2e-38	73.5	3	F:structural constituent of ribosome; C:ribosome; P:translation	-	IPR002671 (PFAM)
contig11794_g1_i1	wee1-like protein kinase	1.9e-16	60	7	F:ATP binding; P:DNA replication; F:protein kinase activity; P:protein phosphorylation; P:organelle organization; P:regulation of biological process; P:cell cycle	-	IPR000719 (PFAM); IPR000719 (PROSITE_PROFILES)
contig11797_g1_i1	Na+-dependent inorganic phosphate cotransporter	2e-07	61.2	11	P:defense response to other organism; F:inorganic phosphate transmembrane transporter activity; P:response to organic substance; F:inorganic diphosphate transmembrane transporter activity; P:anion transmembrane transport; P:signal transduction; P:cellular response to oxygen-containing compound; P:response to light stimulus; P:response to nematode; C:chloroplast thylakoid membrane; P:cellular resp…	-	no IPS match
contig11802_g1_i1	probable isoleucine--tRNA cytoplasmic isoform X1	1.8e-42	77.65	8	P:isoleucyl-tRNA aminoacylation; F:ATP binding; F:isoleucine-tRNA ligase activity; P:regulation of translational fidelity; F:aminoacyl-tRNA editing activity; C:cytosol; P:organic substance catabolic process; P:single-organism carbohydrate metabolic process	EC:6.1.1.5	IPR002300 (PFAM)
contig11817_g1_i1	60S ribosomal protein L19-2	2.3e-64	77.35	3	F:structural constituent of ribosome; C:ribosome; P:translation	-	IPR000196 (PFAM)
contig11818_g1_i1	protein EXORDIUM-like 7	6.5e-51	84.45	1	P:biological_process	-	IPR006766 (PFAM)
contig11828_g1_i1	periodic tryptophan protein 1 homolog isoform X1	7.5e-43	60.1	1	F:protein binding	-	IPR001680 (PFAM); IPR017986 (PROSITE_PROFILES); IPR001680 (PROSITE_PROFILES); IPR001680 (PROSITE_PROFILES)
contig11831_g1_i1	Cysteine-rich RLK (RECEPTOR-like protein kinase) 8	6.4e-35	57.65	8	F:nucleic acid binding; F:zinc ion binding; F:oxidoreductase activity; P:DNA integration; P:oxidation-reduction process; P:phosphorylation; F:kinase activity; F:hydrolase activity	-	IPR025724 (PFAM)
contig11856_g1_i1	cytoplasmic dynein 1b heavy chain	6.7e-07	46.33	6	F:microtubule motor activity; F:protein binding; P:localization; C:axonemal dynein complex; P:cilium assembly; P:microtubule-based movement	EC:3.6.1.15	IPR004273 (PFAM)
contig11878_g1_i1	60S ribosomal protein L7a-like	9.3e-50	72.55	8	P:RNA methylation; C:chloroplast; C:plasmodesma; F:structural constituent of ribosome; C:cytosolic large ribosomal subunit; C:nucleolus; C:vacuolar membrane; P:translation	-	IPR004038 (PFAM)
contig11886_g1_i1	lysophospholipid acyltransferase 1-like	3.7e-06	46.67	5	F:transferase activity, transferring acyl groups; P:metabolic process; C:membrane; C:integral component of membrane; F:transferase activity	-	IPR004299 (PFAM)
contig11887_g1_i1	pentatricopeptide repeat-containing protein chloroplastic	3.8e-167	79.85	1	C:chloroplast	-	IPR002885 (PFAM); PF14432 (PFAM); IPR002885 (PFAM)
contig11895_g1_i1	V-type proton ATPase subunit d2	2.4e-51	74.55	3	P:ATP hydrolysis coupled proton transport; F:hydrogen ion transmembrane transporter activity; C:proton-transporting V-type ATPase, V0 domain	-	IPR002843 (PFAM)
contig11896_g1_i1	peroxisome biogenesis protein 1 isoform X1	2.5e-37	77.95	5	C:peroxisomal membrane; F:ATP binding; P:protein import into peroxisome matrix; P:fatty acid beta-oxidation; F:ATPase activity, coupled	-	IPR003959 (PFAM)
contig11897_g1_i1	protein	1.1e-24	59.05	1	F:calcium ion binding	-	PF13833 (PFAM); IPR002048 (PFAM); IPR002048 (PROSITE_PROFILES); IPR002048 (PROSITE_PROFILES)
contig11900_g1_i1	G-type lectin S-receptor-like serine threonine-protein kinase RLK1	4.4e-19	54.45	3	F:binding; F:kinase activity; P:cellular process	-	no IPS match
contig11902_g1_i1	Serine threonine-protein kinase	7e-28	72.2	2	F:oxidoreductase activity; P:metabolic process	-	no IPS match
contig11906_g1_i1	40S ribosomal protein S3a	1.8e-52	83.4	11	P:RNA methylation; C:chloroplast; C:plasmodesma; F:structural constituent of ribosome; C:cytosolic small ribosomal subunit; P:pyrimidine ribonucleotide biosynthetic process; C:cell wall; C:Golgi apparatus; C:nucleolus; C:plasma membrane; P:translation	-	IPR001593 (PFAM)
contig11908_g1_i1	RNA-binding protein 8A-like	4.1e-35	61.85	2	F:nucleic acid binding; C:nuclear part	-	IPR000504 (PFAM); IPR000504 (PROSITE_PROFILES)
contig11916_g1_i1	Phosphatidate phosphatase PPAPDC1B	2.3e-08	48.83	3	F:catalytic activity; P:metabolic process; C:membrane	-	IPR000326 (PFAM)
contig11917_g1_i1	4-hydroxyphenylpyruvate dioxygenase	7.6e-68	54.3	8	F:dioxygenase activity; F:oxidoreductase activity, acting on single donors with incorporation of molecular oxygen; F:identical protein binding; P:aromatic amino acid family metabolic process; F:4-hydroxyphenylpyruvate dioxygenase activity; F:metal ion binding; F:oxidoreductase activity; P:oxidation-reduction process	-	no IPS match
contig11926_g1_i1	ubiquitin ligase protein COP1	1.6e-07	54.7	1	F:protein binding	-	IPR001680 (PFAM); IPR017986 (PROSITE_PROFILES); IPR001680 (PROSITE_PROFILES); IPR001680 (PROSITE_PROFILES)
contig1192_g1_i1	protein phosphatase methylesterase 1	4.7e-31	75.85	6	P:cellular macromolecule metabolic process; P:nitrogen compound metabolic process; P:single-organism cellular process; P:primary metabolic process; P:single-organism metabolic process; F:hydrolase activity	-	no IPS match
contig11930_g1_i1	ankyrin repeat plant-like protein	1.2e-12	62.3	-		-	no IPS match
contig11938_g1_i1	ABC transporter G family member 20-like	3.9e-46	66.4	2	F:nucleotide binding; F:ATPase activity	EC:3.6.1.3	no IPS match
contig11946_g1_i1	nascent polypeptide-associated complex subunit alpha-like protein 1	1.4e-34	64	-		-	IPR002715 (PFAM); IPR002715 (PROSITE_PROFILES)
contig1194_g1_i1	probable phosphate dikinase regulatory chloroplastic	0	83.8	3	F:ATP binding; P:phosphorylation; F:kinase activity	-	IPR005177 (PFAM)
contig11950_g1_i1	U3 ribonucleoprotein family protein	3.2e-07	57.1	8	C:small-subunit processome; C:intracellular organelle; P:nucleocytoplasmic transport; P:single-organism intracellular transport; F:catalytic activity; P:macromolecule localization; P:rRNA processing; P:organic substance transport	-	IPR006709 (PFAM)
contig11954_g1_i1	serine threonine-protein kinase At5g01020-like	1.7e-113	96.1	6	P:xylan biosynthetic process; F:ATP binding; P:peptidyl-tyrosine phosphorylation; F:non-membrane spanning protein tyrosine kinase activity; P:glucuronoxylan metabolic process; F:protein serine/threonine kinase activity	EC:2.7.11; EC:2.7.10.2	IPR001245 (PFAM); IPR000719 (PROSITE_PROFILES)
contig11955_g1_i1	leucine-rich repeat receptor protein kinase EXS	7.8e-137	80.1	14	P:microsporogenesis; P:protein autophosphorylation; P:transmembrane receptor protein serine/threonine kinase signaling pathway; C:plasma membrane; F:transmembrane receptor protein serine/threonine kinase activity; P:hormone-mediated signaling pathway; F:peptide receptor activity; F:ATP binding; P:response to molecule of bacterial origin; C:plasmodesma; F:ubiquitin protein ligase binding; C:integr…	EC:2.7.11	IPR000719 (PFAM); IPR000719 (PROSITE_PROFILES)
contig11960_g1_i1	40S ribosomal protein S8	9.1e-85	75.85	7	P:maturation of SSU-rRNA from tricistronic rRNA transcript (SSU-rRNA, 5.8S rRNA, LSU-rRNA); F:structural constituent of ribosome; C:cytosolic small ribosomal subunit; P:nucleotide biosynthetic process; C:membrane; P:transcription factor import into nucleus; P:translational elongation	-	IPR022309 (PFAM)
contig11966_g1_i1	tyrosine-sulfated glycopeptide receptor 1-like isoform X2	1.4e-86	94.8	9	F:ATP binding; P:peptidyl-tyrosine phosphorylation; P:activation of MAPKK activity; F:transmembrane receptor protein tyrosine kinase activity; F:2-alkenal reductase [NAD(P)] activity; C:integral component of membrane; P:oxidation-reduction process; F:MAP kinase kinase kinase activity; C:intracellular	EC:2.7.11.25; EC:2.7.10.1; EC:2.7.11; EC:1.3.1.74	IPR001245 (PFAM); IPR000719 (PROSITE_PROFILES)
contig1196_g1_i1	NEDD8-conjugating enzyme Ubc12-like	7.6e-34	63.1	2	P:metabolic process; F:ligase activity	-	IPR000608 (PFAM); IPR000608 (PROSITE_PROFILES)
contig11974_g1_i1	Ankyrin repeat-containing isoform 1	7.9e-27	68.4	-		-	IPR026961 (PFAM)
contig1197_g1_i1	cullin-3A-like	2.6e-58	60.55	2	F:ubiquitin protein ligase binding; P:ubiquitin-dependent protein catabolic process	-	IPR019559 (PFAM); IPR001373 (PFAM); IPR016158 (PROSITE_PROFILES)
contig11980_g1_i1	60S ribosomal protein L17-1	4.6e-39	80.2	3	F:structural constituent of ribosome; C:large ribosomal subunit; P:translation	-	IPR001063 (PFAM)
contig11998_g1_i1	actin	1.2e-53	69.8	-		-	IPR004000 (PFAM)
contig12017_g1_i1	60S ribosomal protein L17	5.7e-56	70.7	3	F:structural constituent of ribosome; C:ribosome; P:translation	-	IPR001063 (PFAM)
contig12029_g1_i1	dirigent protein 5-like	2.2e-84	79.55	3	F:guiding stereospecific synthesis activity; P:regulation of catalytic activity; P:(-)-pinoresinol biosynthetic process	-	IPR004265 (PFAM)
contig12046_g1_i1	hypothetical protein VITISV_036059	8.9e-34	74.95	3	F:nucleic acid binding; F:zinc ion binding; P:DNA integration	-	PF14227 (PFAM)
contig12049_g1_i1	copia LTR rider	5.5e-35	64.2	4	F:organic cyclic compound binding; F:heterocyclic compound binding; F:metal ion binding; P:nucleobase-containing compound metabolic process	-	IPR013103 (PFAM)
contig12052_g1_i1	probable S-adenosylmethionine-dependent methyltransferase At5g37990	4.9e-24	63.85	1	F:methyltransferase activity	-	IPR005299 (PFAM)
contig1205_g1_i1	pentatricopeptide repeat-containing protein At5g04780-like	2.7e-64	83.05	2	P:metabolic process; F:microtubule-severing ATPase activity	EC:3.6.4.3	IPR002885 (PFAM); IPR002885 (PROSITE_PROFILES); IPR002885 (PROSITE_PROFILES); IPR002885 (PROSITE_PROFILES)
contig12064_g1_i1	multidrug resistance	1.1e-67	82.85	4	P:drug transmembrane transport; F:antiporter activity; C:integral component of membrane; F:drug transmembrane transporter activity	-	IPR002528 (PFAM)
contig1206_g1_i1	biotin carboxylase precursor	2.8e-86	77.25	8	F:ATP binding; F:metal ion binding; P:organic substance biosynthetic process; F:biotin carboxylase activity; P:cellular biosynthetic process; P:single-organism biosynthetic process; C:plastid; P:fatty acid metabolic process	EC:6.3.4.14	IPR005479 (PFAM); IPR011761 (PROSITE_PROFILES)
contig12071_g1_i1	Cell division control	4.7e-19	47.75	1	F:hydrolase activity	-	IPR004843 (PFAM)
contig12083_g1_i1	protein	1.3e-11	59.2	2	F:protein binding; P:response to light stimulus	-	IPR001611 (PFAM); IPR001611 (PROSITE_PROFILES); IPR001611 (PROSITE_PROFILES); IPR001611 (PROSITE_PROFILES)
contig1208_g1_i1	E3 ubiquitin-protein ligase UPL3-like	7.7e-29	63.7	4	F:ubiquitin-protein transferase activity; P:metabolic process; F:ligase activity; P:protein ubiquitination	-	no IPS match
contig12096_g1_i1	mitochondrial substrate carrier family protein	1.8e-32	61.85	6	C:mitochondrial membrane; P:transmembrane transport; P:mitochondrial transport; C:membrane; C:integral component of membrane; P:transport	-	IPR018108 (PFAM); IPR018108 (PROSITE_PROFILES)
contig120_g1_i1	40S ribosomal protein S6-like	4.8e-69	73.1	3	F:structural constituent of ribosome; C:ribosome; P:translation	-	IPR001377 (PFAM)
contig12100_g1_i1	ethylene-responsive transcription factor ERF113	2e-54	68.25	2	F:transcription factor activity, sequence-specific DNA binding; P:regulation of transcription, DNA-templated	-	IPR001471 (PFAM); IPR001471 (PROSITE_PROFILES)
contig12103_g1_i1	probable copper-transporting ATPase HMA5	2.5e-30	68.5	8	P:response to transition metal nanoparticle; F:cation-transporting ATPase activity; C:membrane; P:metabolic process; P:cation transmembrane transport; F:ion binding; P:response to metal ion; P:metal ion transport	-	IPR023214 (PFAM)
contig12106_g1_i1	Ty1-copia-like retrotransposon	6.3e-30	63.85	1	F:binding	-	PF14223 (PFAM)
contig12107_g1_i1	chalcone synthase	1.1e-53	80.1	2	F:naringenin-chalcone synthase activity; P:flavonoid biosynthetic process	EC:2.3.1.74	IPR001099 (PFAM)
contig12108_g1_i1	serine threonine-protein kinase RIO1-like	1.5e-77	77.85	4	F:nucleotide binding; C:mitochondrion; F:protein kinase activity; P:phosphorylation	-	PF01163 (PFAM)
contig12116_g1_i1	NADH dehydrogenase [ubiquinone] flavoprotein mitochondrial-like	0	87.7	14	F:FMN binding; P:cell morphogenesis; F:NADH dehydrogenase (ubiquinone) activity; P:photorespiration; P:N-terminal protein myristoylation; P:proteasome core complex assembly; P:ubiquitin-dependent protein catabolic process; C:mitochondrial respiratory chain complex I; F:NAD binding; P:oxidation-reduction process; F:4 iron, 4 sulfur cluster binding; P:cell growth; P:Golgi vesicle transport; P:respo…	EC:1.6.5.3	IPR019575 (PFAM); IPR011538 (PFAM); IPR019554 (PFAM)
contig12126_g1_i1	galactose oxidase	0	78.3	1	C:extracellular region	-	IPR015202 (PFAM); IPR009880 (PFAM)
contig1213_g1_i1	phospholipid-transporting ATPase 5	1.5e-93	84.55	6	F:magnesium ion binding; F:ATP binding; P:phospholipid translocation; P:metabolic process; C:integral component of membrane; F:phospholipid-translocating ATPase activity	EC:3.6.3.1	no IPS match
contig12148_g1_i1	phosphomannomutase A1	1.3e-36	76.7	8	P:hexose biosynthetic process; P:response to abiotic stimulus; C:cytoplasm; F:phosphomannomutase activity; P:GDP-mannose biosynthetic process; P:organic substance catabolic process; P:carboxylic acid metabolic process; P:organelle organization	-	IPR005002 (PFAM)
contig12157_g1_i1	importin subunit beta-1-like	1.8e-14	55.75	3	P:intracellular protein transport; F:Ran GTPase binding; C:intracellular	-	no IPS match
contig12168_g1_i1	carbamoyl-phosphate synthase large chloroplastic-like	9.1e-25	45.35	7	F:ion binding; P:cellular amino acid metabolic process; C:cytoplasmic part; P:organonitrogen compound biosynthetic process; P:cellular biosynthetic process; P:single-organism biosynthetic process; F:ligase activity	-	no IPS match
contig12173_g1_i1	predicted protein	2.3e-61	74	5	P:cell communication; P:calcium ion transport; C:integral component of membrane; P:sodium ion transmembrane transport; F:calcium:sodium antiporter activity	-	IPR003644 (PFAM)
contig12188_g1_i1	hypothetical protein CISIN_1g042261mg	6.2e-86	52.3	5	F:histone acetyltransferase activity; F:zinc ion binding; F:metal ion binding; P:regulation of transcription, DNA-templated; P:histone acetylation	-	no IPS match
contig1219_g1_i1	dnaJ homolog subfamily C member 3 homolog	5.4e-40	65.95	3	F:protein binding; C:cell part; P:response to stress	-	IPR001623 (PFAM); IPR013026 (PROSITE_PROFILES); IPR001623 (PROSITE_PROFILES)
contig12205_g1_i1	60S ribosomal protein L7a-1-like	8.5e-40	75.4	8	P:RNA methylation; C:chloroplast; C:plasmodesma; F:structural constituent of ribosome; C:cytosolic large ribosomal subunit; C:nucleolus; C:vacuolar membrane; P:translation	-	IPR004038 (PFAM)
contig12207_g1_i1	elongation factor Tu GTP-binding domain-containing protein 1	5.9e-15	43.5	11	F:nucleotide binding; F:GTP binding; F:translation elongation factor activity; C:cytoplasm; F:GTPase activity; P:metabolic process; C:cytosol; F:translation factor activity, RNA binding; P:mature ribosome assembly; C:ribosome; P:translational elongation	-	no IPS match
contig12208_g1_i1	Acylamino-acid-releasing enzyme	1.9e-07	44.1	4	P:proteolysis; F:serine-type endopeptidase activity; F:serine-type peptidase activity; F:hydrolase activity	-	no IPS match
contig12216_g1_i1	TMV resistance protein N-like	1e-21	51.1	6	F:nucleotide binding; F:ATP binding; C:cytoplasm; P:signal transduction; F:ADP binding; P:defense response	-	no IPS match
contig1221_g1_i1	glutathione synthetase	5.1e-14	65	3	F:ATP binding; P:glutathione biosynthetic process; F:glutathione synthase activity	-	IPR005615 (PFAM)
contig12225_g1_i1	receptor like protein kinase	0	75.2	3	F:ATP binding; F:protein serine/threonine kinase activity; P:protein phosphorylation	EC:2.7.11	IPR000719 (PFAM); IPR000719 (PROSITE_PROFILES)
contig12225_g1_i2	receptor like protein kinase	0	83.8	4	F:ATP binding; F:protein serine/threonine kinase activity; P:protein phosphorylation; C:plasma membrane	EC:2.7.11	IPR000719 (PFAM); IPR000719 (PROSITE_PROFILES)
contig1222_g1_i1	retrotransposon Ty1-copia subclass	2e-14	52.15	2	F:nucleic acid binding; F:zinc ion binding	-	IPR001878 (PROSITE_PROFILES)
contig1222_g1_i2	Ty1-copia-like retrotransposon	1.5e-38	57.85	2	F:nucleic acid binding; F:zinc ion binding	-	IPR001878 (PROSITE_PROFILES)
contig12230_g1_i1	protein trichome birefringence-like 42	6.8e-95	79.5	-		-	IPR026057 (PFAM)
contig12238_g1_i1	cysteine proteinase EP-B 1-like	3.1e-22	53.85	2	P:proteolysis; F:cysteine-type peptidase activity	-	IPR000668 (PFAM)
contig12241_g1_i1	2-oxoisovalerate dehydrogenase subunit alpha mitochondrial-like	2.1e-30	67.55	6	F:oxidoreductase activity, acting on the aldehyde or oxo group of donors, disulfide as acceptor; P:cellular response to sucrose starvation; C:mitochondrion; P:metabolic process; P:response to absence of light; P:response to sucrose	-	IPR001017 (PFAM)
contig12249_g1_i1	heterogeneous nuclear ribonucleoprotein 1-like	5.5e-19	69	1	F:nucleic acid binding	-	IPR000504 (PFAM); IPR000504 (PROSITE_PROFILES)
contig1224_g1_i1	senescence-specific cysteine protease SAG39-like	7.4e-29	66.05	2	P:proteolysis; F:cysteine-type peptidase activity	-	IPR000668 (PFAM)
contig12259_g1_i1	F-box protein SKIP23-like	2.3e-24	49.2	1	P:biological_process	-	no IPS match
contig1226_g1_i1	26S proteasome subunit P45	5.4e-65	91.75	7	F:ATP binding; C:cytoplasm; P:protein catabolic process; P:proteolysis; C:proteasome complex; F:peptidase activity; F:microtubule-severing ATPase activity	EC:3.6.4.3	IPR003959 (PFAM)
contig12279_g1_i1	Nitric oxide synthase-interacting protein	5.6e-09	53.43	1	P:regulation of nitric-oxide synthase activity	-	no IPS match
contig12286_g1_i1	laminin-type egf-like protein	3.9e-19	46.55	3	F:protein binding; P:cell communication; C:membrane	-	IPR013032 (PFAM); IPR000742 (PROSITE_PROFILES); IPR001774 (PROSITE_PROFILES); IPR000742 (PROSITE_PROFILES); IPR000742 (PROSITE_PROFILES); IPR000742 (PROSITE_PROFILES); IPR000742 (PROSITE_PROFILES)
contig12298_g1_i1	sister-chromatid cohesion protein 3	7.5e-27	65.95	1	F:DNA binding	-	IPR020839 (PROSITE_PROFILES)
contig122_g1_i1	glutamine amidotransferase	6.8e-14	51.05	2	P:glutamine metabolic process; F:hydrolase activity	-	IPR011697 (PFAM); IPR017926 (PROSITE_PROFILES)
contig12303_g1_i1	1-aminocyclopropane-1-carboxylate oxidase-like	1.4e-27	45.75	2	F:oxidoreductase activity; P:oxidation-reduction process	-	IPR026992 (PFAM); IPR005123 (PFAM); IPR005123 (PROSITE_PROFILES)
contig12309_g1_i1	High mobility group isoform 1	2.4e-23	59.3	5	P:RNA metabolic process; P:system development; P:gene silencing by RNA; P:organelle organization; P:regulation of gene expression, epigenetic	-	IPR009071 (PFAM); IPR009071 (PROSITE_PROFILES)
contig12318_g1_i1	protein	1e-38	59.85	2	P:cellular macromolecule metabolic process; P:primary metabolic process	-	IPR000608 (PFAM); IPR000608 (PROSITE_PROFILES)
contig12320_g1_i1	vacuolar-processing enzyme-like	3.9e-60	77.4	3	P:proteolysis; C:cytoplasmic, membrane-bounded vesicle; F:peptidase activity	-	IPR001096 (PFAM)
contig12326_g1_i1	30-kDa cleavage and polyadenylation specificity factor 30-like	6.3e-25	53.6	1	P:cellular process	-	IPR007275 (PFAM); IPR007275 (PROSITE_PROFILES)
contig12346_g1_i1	cytosolic Fe-S cluster assembly factor narfl	2e-36	77.15	1	F:oxidoreductase activity	-	IPR004108 (PFAM)
contig12348_g1_i1	protein	1.3e-31	66.4	9	F:DNA binding; F:ATP binding; P:regulation of macromolecule metabolic process; P:regulation of cellular process; P:chromosome organization; P:DNA-dependent DNA replication; P:single-organism cellular process; P:single-organism metabolic process; P:macromolecule methylation	-	IPR001208 (PFAM); IPR001208 (PROSITE_PROFILES)
contig12349_g1_i1	Luminal-binding protein 2	9e-51	70.7	3	F:nucleic acid binding; F:electron carrier activity; P:electron transport chain	-	no IPS match
contig12351_g1_i1	WD repeat-containing protein 5	8.2e-104	86.7	3	C:Set1C/COMPASS complex; F:histone binding; P:vegetative to reproductive phase transition of meristem	-	IPR001680 (PFAM); IPR017986 (PROSITE_PROFILES); IPR001680 (PROSITE_PROFILES); IPR001680 (PROSITE_PROFILES); IPR001680 (PROSITE_PROFILES); IPR001680 (PROSITE_PROFILES)
contig12352_g1_i1	very-long-chain enoyl- reductase	1.8e-95	62.45	6	F:oxidoreductase activity, acting on the CH-CH group of donors; P:lipid metabolic process; C:integral component of membrane; C:endoplasmic reticulum; P:biosynthetic process; P:cellular process	-	IPR001104 (PFAM); IPR001104 (PROSITE_PROFILES)
contig12354_g1_i1	carbon catabolite repressor protein 4 homolog 1-like	1.6e-26	47.35	1	F:double-stranded RNA binding	-	IPR005135 (PFAM)
contig12366_g1_i1	cell division cycle protein 48	6.8e-17	68.75	4	P:cell division; F:ATP binding; P:metabolic process; F:hydrolase activity	-	IPR015415 (PFAM)
contig12375_g1_i1	HECT-domain-containing protein	2.2e-62	77.45	3	F:ubiquitin-protein transferase activity; F:ligase activity; P:protein ubiquitination	-	IPR000569 (PFAM); IPR000569 (PROSITE_PROFILES)
contig12381_g1_i1	probable caffeine synthase 4-like	2.2e-31	64.8	1	F:methyltransferase activity	-	IPR005299 (PFAM)
contig12384_g1_i1	carbohydrate-binding module family 48 protein	1.2e-15	48.95	1	F:protein binding	-	PF16561 (PFAM); IPR006828 (PFAM)
contig12395_g1_i1	COBRA-like protein 7	1.2e-82	83.95	3	P:cellulose microfibril organization; P:cell growth; C:anchored component of membrane	-	no IPS match
contig12402_g1_i1	probable monodehydroascorbate cytoplasmic isoform 2	1.9e-11	53.7	2	F:oxidoreductase activity; P:oxidation-reduction process	-	IPR023753 (PFAM)
contig1241_g1_i1	Zn-dependent exopeptidase	3.7e-14	46	2	P:metabolic process; F:hydrolase activity	-	IPR002933 (PFAM)
contig12422_g1_i1	NADPH:quinone oxidoreductase-like	3.6e-27	58.9	1	F:oxidoreductase activity	-	IPR005025 (PFAM)
contig1242_g1_i1	SKP1-like protein 1B	2.6e-56	73.1	2	F:catalytic activity; P:ubiquitin-dependent protein catabolic process	-	IPR016073 (PFAM); IPR016072 (PFAM)
contig12439_g1_i1	ATP-sulfurylase	4.6e-82	54.65	2	P:sulfur compound metabolic process; F:sulfate adenylyltransferase (ATP) activity	-	IPR024951 (PFAM)
contig12447_g1_i1	40S ribosomal protein S11-like	7.5e-37	74.3	5	F:RNA binding; F:structural constituent of ribosome; C:ribosome; P:translation; P:macromolecule methylation	-	PF16205 (PFAM); IPR000266 (PRODOM)
contig12448_g1_i1	protein FAR1-RELATED SEQUENCE 6-like	1.7e-30	72.1	-		-	IPR018289 (PFAM)
contig1244_g1_i1	F-box kelch-repeat protein SKIP20-like	8.4e-57	77.05	4	F:protein binding; C:cytosol; P:negative regulation of cytokinin-activated signaling pathway; P:regulation of phenylpropanoid metabolic process	-	PF13418 (PFAM); IPR006652 (PFAM)
contig12453_g1_i1	predicted protein	5.8e-15	50	5	P:proteolysis; F:serine-type endopeptidase activity; F:serine-type peptidase activity; F:peptidase activity; F:hydrolase activity	-	no IPS match
contig12455_g1_i1	alpha carbonic anhydrase 4-like	3.9e-30	68.7	3	F:metal ion binding; P:metabolic process; F:lyase activity	-	IPR001148 (PFAM); IPR001148 (PROSITE_PROFILES)
contig12462_g1_i1	uncharacterized oxidoreductase At4g09670-like	2.6e-07	53.35	1	F:oxidoreductase activity	-	IPR000683 (PFAM)
contig12482_g1_i1	auxin transport protein BIG	1.6e-23	54.05	2	P:multicellular organismal development; P:anatomical structure development	-	IPR025704 (PFAM)
contig12498_g1_i1	G-strand telomere binding protein 1	1.1e-38	53.4	3	F:nucleotide binding; F:nucleic acid binding; F:ion binding	-	IPR000504 (PFAM); IPR000504 (PROSITE_PROFILES); IPR000504 (PROSITE_PROFILES)
contig12500_g1_i1	hypothetical protein VOLCADRAFT_95924	3.3e-09	48.25	-		-	IPR005455 (PFAM)
contig12503_g1_i1	Brca1 associated ring isoform 1	7.9e-07	51.65	7	P:macromolecule metabolic process; F:zinc ion binding; F:protein binding; P:single-organism cellular process; P:primary metabolic process; P:cellular metabolic process; P:single-organism metabolic process	-	IPR018957 (PFAM); IPR001841 (PROSITE_PROFILES)
contig12518_g1_i1	splicing factor 3A subunit 3-like	8.8e-27	58	5	P:developmental process involved in reproduction; P:system development; P:post-embryonic development; P:cellular protein modification process; P:regulation of biological process	-	PF13297 (PFAM)
contig12519_g1_i1	protein	1.7e-08	47.85	1	C:cytoplasmic, membrane-bounded vesicle	-	IPR008637 (PFAM)
contig12525_g1_i1	Shortage in chiasmata	1.8e-77	70.2	2	C:plasmodesma; P:resolution of meiotic recombination intermediates	-	no IPS match
contig12527_g1_i1	aldehyde dehydrogenase	3e-26	60.05	2	F:oxidoreductase activity; P:oxidation-reduction process	-	IPR015590 (PFAM)
contig12534_g1_i1	probable inactive receptor kinase At2g26730	9.2e-73	83.35	5	F:ATP binding; P:recognition of pollen; C:integral component of membrane; F:protein kinase activity; P:protein phosphorylation	-	IPR000719 (PFAM); IPR000719 (PROSITE_PROFILES)
contig1253_g1_i1	Calmodulin	8e-19	56.85	1	F:calcium ion binding	-	PF13833 (PFAM); IPR002048 (PFAM); IPR002048 (PROSITE_PROFILES); IPR002048 (PROSITE_PROFILES); IPR002048 (PROSITE_PROFILES)
contig12546_g1_i1	tetratricopeptide repeat protein 27 homolog	1.4e-15	60.75	1	F:protein binding	-	IPR013105 (PFAM); IPR013026 (PROSITE_PROFILES); IPR019734 (PROSITE_PROFILES)
contig1254_g1_i1	formin-like protein 14	8.1e-42	50	7	F:phosphoprotein phosphatase activity; C:cytoplasm; P:actin nucleation; P:metabolic process; P:protein dephosphorylation; C:actin filament; F:hydrolase activity	-	IPR015425 (PFAM); IPR015425 (PROSITE_PROFILES)
contig12551_g1_i1	short chain dehydrogenase reductase family expressed	5.7e-16	49.45	2	F:oxidoreductase activity; P:metabolic process	-	IPR002198 (PFAM)
contig12562_g1_i1	beta-galactosidase 15-like	1.3e-20	60.7	1	F:hydrolase activity	-	IPR031330 (PFAM)
contig12572_g1_i1	serine carboxypeptidase II-3-like	4.6e-37	79.2	2	P:proteolysis; F:serine-type carboxypeptidase activity	EC:3.4.16	IPR001563 (PFAM)
contig12572_g1_i2	serine carboxypeptidase II-3-like	4.6e-37	79.2	2	P:proteolysis; F:serine-type carboxypeptidase activity	EC:3.4.16	IPR001563 (PFAM)
contig12578_g1_i1	60S ribosomal protein L4-1	7.5e-46	71.95	3	F:structural constituent of ribosome; C:ribosome; P:translation	-	IPR025755 (PFAM); IPR002136 (PFAM)
contig12580_g1_i1	disease resistance protein RGA3	1.2e-67	56.8	5	F:phosphoprotein phosphatase activity; P:metabolic process; P:protein dephosphorylation; F:ADP binding; F:hydrolase activity	-	no IPS match
contig12581_g1_i1	PREDICTED: uncharacterized protein K02A2.6-like	5.9e-44	82.2	2	F:nucleic acid binding; P:DNA integration	-	no IPS match
contig12601_g1_i1	serine threonine kinase	2.2e-38	73.75	10	C:nucleus; F:ATP binding; P:stress-activated protein kinase signaling cascade; C:mitochondrion; P:activation of protein kinase activity; P:regulation of apoptotic process; C:chromosome, centromeric region; F:protein serine/threonine kinase activity; P:signal transduction by protein phosphorylation; P:regulation of mitotic cell cycle	EC:2.7.11	IPR000719 (PFAM); IPR000719 (PROSITE_PROFILES)
contig12609_g1_i1	transposon Ty3-G Gag-Pol polyprotein	1.5e-28	59.25	6	F:nucleic acid binding; F:DNA binding; C:nucleus; F:aspartic-type endopeptidase activity; P:proteolysis; P:DNA integration	-	no IPS match
contig12616_g1_i1	60S ribosomal protein L18a	1.2e-87	74.2	3	F:structural constituent of ribosome; C:ribosome; P:translation	-	IPR023573 (PFAM)
contig12631_g1_i1	unknown	4.4e-18	62	1	F:kinase activity	-	IPR022414 (PFAM); IPR022414 (PROSITE_PROFILES)
contig12633_g1_i1	serine threonine-protein kinase At5g01020-like	7.9e-52	66	1	F:transferase activity	-	no IPS match
contig12638_g1_i1	NADP-dependent malic enzyme	6.9e-34	73.6	10	F:transition metal ion binding; P:small molecule biosynthetic process; F:NAD binding; P:cellular component organization; P:organic substance biosynthetic process; F:malate dehydrogenase (decarboxylating) (NAD+) activity; P:oxidation-reduction process; P:carboxylic acid metabolic process; P:primary metabolic process; C:plastid	-	IPR012302 (PFAM)
contig12641_g1_i1	protein	5.2e-78	86.95	26	F:protein phosphorylated amino acid binding; F:transcription regulatory region DNA binding; C:Golgi apparatus; P:cold acclimation; C:vacuole; P:root development; F:ATP binding; C:chloroplast; P:cellular response to potassium ion starvation; C:plasmodesma; P:toxin catabolic process; P:leaf development; C:cytosol; P:regulation of nematode larval development; P:cellular response to phosphate starvat…	EC:3.1.1.4	IPR023410 (PFAM)
contig12648_g1_i1	S-adenosylmethionine synthetase	2.5e-43	85.4	6	F:ATP binding; C:cytoplasm; F:metal ion binding; P:S-adenosylmethionine biosynthetic process; F:methionine adenosyltransferase activity; P:one-carbon metabolic process	EC:2.5.1.6	IPR022630 (PFAM)
contig1264_g1_i1	hypothetical protein VITISV_025235	7.4e-46	83.85	5	C:nucleus; F:DNA binding; F:aspartic-type endopeptidase activity; P:proteolysis; P:DNA integration	EC:3.4.23	IPR025724 (PFAM)
contig12655_g1_i1	disease resistance RPP13-like protein 1 isoform X2	3.3e-33	66.95	1	F:ADP binding	-	IPR002182 (PFAM)
contig12669_g1_i1	26S proteasome non-ATPase regulatory subunit 7 homolog A	1.5e-22	84.05	16	P:seed dormancy process; P:DNA endoreduplication; C:proteasome regulatory particle, lid subcomplex; P:leaf morphogenesis; P:cotyledon development; P:proteasome core complex assembly; P:regulation of unidimensional cell growth; C:nucleus; P:fatty acid beta-oxidation; P:proteasome-mediated ubiquitin-dependent protein catabolic process; F:protein binding; P:toxin catabolic process; P:innate immune r…	-	IPR000555 (PFAM)
contig1266_g1_i1	THO complex subunit 2-like isoform X2	7.4e-11	50.6	1	P:cellular process	-	IPR021418 (PFAM)
contig12673_g1_i1	acyl-coenzyme A thioesterase mitochondrial-like	2.5e-12	59.15	4	P:metabolic process; C:mitochondrion; C:plastid; F:hydrolase activity	-	no IPS match
contig12680_g1_i1	60S acidic ribosomal protein isoform 1	8.3e-16	71.75	2	C:intracellular ribonucleoprotein complex; P:translation	-	PF00428 (PFAM)
contig12684_g1_i1	water dikinase	5.3e-09	49.38	1	F:catalytic activity	-	IPR016188 (PFAM)
contig12688_g1_i1	probable protein disulfide-isomerase A6	9.6e-46	52.45	1	P:cell redox homeostasis	-	IPR013766 (PFAM); IPR012336 (PROSITE_PROFILES); IPR012336 (PROSITE_PROFILES)
contig12691_g1_i1	ras-related protein RABE1c-like	1.7e-91	80.7	8	F:GTP binding; P:nucleocytoplasmic transport; P:small GTPase mediated signal transduction; F:GTPase activity; C:membrane; P:metabolic process; P:intracellular protein transport; C:intracellular	-	IPR001806 (PFAM); PS51419 (PROSITE_PROFILES)
contig12697_g1_i1	diphthine--ammonia ligase isoform X3	1.1e-46	70.55	2	P:RNA phosphodiester bond hydrolysis, endonucleolytic; F:endoribonuclease activity	-	IPR002761 (PFAM)
contig1269_g1_i1	Pyruvate dehydrogenase E1 component subunit mitochondrial	2e-106	69.45	2	F:oxidoreductase activity, acting on the aldehyde or oxo group of donors, disulfide as acceptor; P:metabolic process	-	IPR001017 (PFAM)
contig12707_g1_i1	cyclophilin A	9.9e-44	76.1	9	P:response to cold; F:peptidyl-prolyl cis-trans isomerase activity; P:response to abscisic acid; C:cytosol; P:protein peptidyl-prolyl isomerization; P:protein folding; P:circadian rhythm; C:plasma membrane; P:response to water deprivation	EC:5.2.1.8	IPR002130 (PFAM); IPR002130 (PROSITE_PROFILES)
contig12710_g1_i1	DEAD-box ATP-dependent RNA helicase 5	5.5e-60	74.8	8	F:nucleotide binding; C:nucleus; P:RNA methylation; F:transferase activity, transferring acyl groups; F:metal ion binding; P:RNA secondary structure unwinding; C:cytosol; F:ATP-dependent RNA helicase activity	-	IPR001650 (PFAM); IPR001650 (PROSITE_PROFILES)
contig12711_g1_i1	Polyketide cyclase dehydrase and lipid transport superfamily protein	7.3e-81	92.45	-		-	IPR019587 (PFAM)
contig12712_g1_i1	pyruvate carboxylase	1.1e-45	76	8	F:DNA binding; F:ATP binding; P:gluconeogenesis; F:pyruvate carboxylase activity; F:metal ion binding; F:biotin binding; F:biotin carboxylase activity; P:pyruvate metabolic process	EC:6.4.1.1; EC:6.3.4.14	IPR000891 (PROSITE_PROFILES)
contig12713_g1_i1	disease resistance protein RGA3-like isoform X1	8e-29	69.1	1	F:ADP binding	-	no IPS match
contig12718_g1_i1	probable cyclin-dependent serine threonine-protein kinase DDB_G0292550	1e-26	60.15	7	F:nucleic acid binding; C:nucleus; F:zinc ion binding; F:aspartic-type endopeptidase activity; F:metal ion binding; P:proteolysis; P:DNA integration	-	IPR013242 (PFAM)
contig12719_g1_i1	transcription factor HBP-1a	2.3e-07	58.65	3	F:transcription factor activity, sequence-specific DNA binding; P:regulation of transcription, DNA-templated; F:sequence-specific DNA binding	-	IPR004827 (PFAM); IPR004827 (PROSITE_PROFILES)
contig12732_g1_i1	hypothetical protein COCSUDRAFT_55496	1.4e-35	53	1	P:biological_process	-	no IPS match
contig12739_g1_i1	wall-associated receptor kinase-like 22	2.5e-33	51.8	2	C:integral component of membrane; F:protein serine/threonine kinase activity	-	IPR013695 (PFAM)
contig12740_g1_i1	probable methyltransferase PMT15	2.5e-77	91.75	2	F:methyltransferase activity; P:methylation	-	IPR004159 (PFAM)
contig12777_g1_i1	multifunctional methyltransferase subunit TRM112-like protein At1g22270	1e-39	68.6	-		-	IPR005651 (PFAM)
contig12790_g1_i1	PREDICTED: uncharacterized protein LOC104879080	6.6e-51	73	1	F:binding	-	PF14223 (PFAM)
contig12795_g1_i1	Basic helix-loop-helix DNA-binding superfamily isoform 1	1.5e-26	81.05	1	F:DNA binding	-	no IPS match
contig12809_g1_i1	60S acidic ribosomal protein P0	9.8e-33	72.35	19	P:response to zinc ion; C:cytosolic ribosome; P:response to salt stress; C:Golgi apparatus; P:plant-type cell wall organization; P:response to cadmium ion; C:nucleolus; P:translational elongation; P:response to cytokinin; C:plasma membrane; P:cell wall modification; F:DNA binding; P:RNA methylation; P:response to cold; C:chloroplast; C:plasmodesma; F:structural constituent of ribosome; F:copper i…	-	no IPS match
contig12811_g1_i1	SNF2 super family	2.6e-41	65.6	6	F:ATP binding; P:regulation of nucleobase-containing compound metabolic process; P:regulation of macromolecule metabolic process; P:DNA recombination; P:meiotic nuclear division; P:double-strand break repair	-	IPR001650 (PROSITE_PROFILES)
contig12814_g1_i1	DNA replication licensing factor mcm2	1.5e-33	65.05	12	F:DNA binding; F:ATP binding; P:regulation of cellular process; P:multicellular organismal development; P:DNA duplex unwinding; P:DNA-dependent DNA replication; P:anatomical structure development; F:helicase activity; P:single-organism cellular process; C:intracellular part; P:single-organism metabolic process; P:macromolecule methylation	-	IPR001208 (PFAM)
contig1281_g1_i1	UTP--glucose-1-phosphate uridylyltransferase 1	1.2e-54	76	10	P:myo-inositol hexakisphosphate biosynthetic process; P:callose deposition in cell wall; P:response to salt stress; C:cytosol; P:pollen development; P:UDP-glucose metabolic process; P:response to cadmium ion; C:plasma membrane; F:UTP:glucose-1-phosphate uridylyltransferase activity; P:disaccharide metabolic process	EC:2.7.7.9	IPR002618 (PFAM)
contig12822_g1_i1	AF479039_1mosaic virus helicase domain binding partial	1.2e-29	68.7	7	F:nucleotide binding; P:protein import into peroxisome matrix; F:ATP binding; P:fatty acid beta-oxidation; P:metabolic process; F:helicase activity; C:intracellular	-	no IPS match
contig12827_g1_i1	40S ribosomal protein S6	4.1e-44	56.35	3	F:structural constituent of ribosome; C:ribosome; P:translation	-	IPR001377 (PFAM)
contig1282_g1_i1	DUF101-domain-containing protein	1.3e-29	59	-		-	IPR023572 (PFAM); IPR023572 (PRODOM)
contig12834_g1_i1	acyl- -binding domain-containing protein 2-like	4.3e-17	54.4	9	F:protein binding; P:response to hypoxia; F:lead ion binding; F:fatty-acyl-CoA binding; C:endoplasmic reticulum; P:response to lead ion; P:single-organism transport; C:plasma membrane; C:glyoxysome	-	IPR020683 (PFAM); IPR020683 (PROSITE_PROFILES); IPR002110 (PROSITE_PROFILES); IPR002110 (PROSITE_PROFILES)
contig12840_g1_i1	zinc finger protein 6-like	5.2e-56	58.15	1	F:metal ion binding	-	IPR007087 (PROSITE_PROFILES)
contig12845_g1_i1	diacylglycerol kinase 1	1.7e-08	58.85	2	F:diacylglycerol kinase activity; P:protein kinase C-activating G-protein coupled receptor signaling pathway	-	IPR000756 (PFAM)
contig1286_g1_i1	thioredoxin-like protein YLS8	7.6e-86	92.95	12	C:cytoplasm; P:vacuole organization; P:cell morphogenesis; P:Golgi organization; P:endosomal transport; C:spliceosomal complex; C:viral nucleocapsid; P:mitotic nuclear division; P:protein targeting to vacuole; P:cell growth; P:Golgi vesicle transport; P:mRNA splicing, via spliceosome	-	IPR004123 (PFAM)
contig12872_g1_i1	Methyl- -binding domain-containing protein isoform 1	9.3e-52	78.4	7	C:nucleus; F:DNA binding; F:zinc ion binding; F:protein binding; F:oxidoreductase activity; P:histone acetylation; P:oxidation-reduction process	-	IPR019787 (PFAM); IPR019787 (PROSITE_PROFILES)
contig12877_g1_i1	CBL-interacting serine threonine-protein kinase 5-like	2.1e-08	57.25	5	F:ATP binding; P:regulation of cellular process; P:histone modification; F:protein kinase activity; P:protein phosphorylation	-	IPR000719 (PROSITE_PROFILES)
contig12885_g1_i1	V1 subunit B protein	8.8e-77	90.3	5	F:ATP binding; P:ATP hydrolysis coupled proton transport; P:ATP metabolic process; C:proton-transporting V-type ATPase, V1 domain; F:hydrolase activity, acting on acid anhydrides, catalyzing transmembrane movement of substances	-	IPR000194 (PFAM); IPR000793 (PFAM)
contig12890_g1_i1	protein TORNADO 1	4.5e-08	54.45	9	P:macromolecule metabolic process; C:nucleus; P:carbohydrate metabolic process; P:auxin polar transport; C:cytoplasm; P:nuclear import; P:single-organism cellular process; P:regionalization; P:meristem structural organization	-	no IPS match
contig12891_g1_i1	unnamed protein product	3.7e-17	56.67	-		-	no IPS match
contig12905_g1_i1	Adenylate kinase	2.1e-80	72.2	3	F:adenylate kinase activity; P:phosphorylation; P:nucleobase-containing compound metabolic process	-	IPR007862 (PFAM); PF00406 (PFAM)
contig12911_g1_i1	60S ribosomal protein L8-3	1.3e-58	81.2	4	F:RNA binding; F:structural constituent of ribosome; C:large ribosomal subunit; P:translation	-	IPR022669 (PFAM)
contig12916_g1_i1	alanine--glyoxylate aminotransferase 2 homolog mitochondrial-like	1.6e-35	57.6	7	F:zinc ion binding; F:pyridoxal phosphate binding; C:mitochondrion; P:arginine catabolic process to glutamate; P:response to cadmium ion; F:alanine-glyoxylate transaminase activity; C:vacuolar membrane	EC:2.6.1.44	IPR005814 (PFAM)
contig12920_g1_i1	dihydrolipoyllysine-residue acetyltransferase component 2 of pyruvate dehydrogenase mitochondrial	3.5e-16	57.7	5	F:transferase activity, transferring acyl groups; F:copper ion binding; C:mitochondrion; P:metabolic process; C:chloroplast envelope	-	IPR004167 (PFAM)
contig12926_g1_i1	low-temperature-induced 65 kDa protein isoform X2	5.8e-38	79.1	-		-	no IPS match
contig12932_g1_i1	UDP-glycosyltransferase 73D1	1.6e-48	81	3	F:transferase activity, transferring hexosyl groups; P:metabolic process; P:amino acid transport	-	no IPS match
contig12948_g1_i1	denticleless protein homolog	0	82.3	4	P:cell division; F:protein binding; P:DNA-dependent DNA replication; C:Cul4-RING E3 ubiquitin ligase complex	-	IPR001680 (PFAM); IPR001680 (PROSITE_PROFILES); IPR001680 (PROSITE_PROFILES); IPR017986 (PROSITE_PROFILES); IPR001680 (PROSITE_PROFILES); IPR001680 (PROSITE_PROFILES)
contig1294_g1_i1	casein kinase 2 subunit beta	6.8e-24	69.35	5	C:nucleus; C:protein kinase CK2 complex; F:protein binding; F:protein kinase regulator activity; P:regulation of protein serine/threonine kinase activity	-	IPR000704 (PFAM)
contig12966_g1_i1	UDP-glucose 6-dehydrogenase 5-like	1.3e-51	83.95	5	F:NAD binding; P:polysaccharide biosynthetic process; P:UDP-glucuronate biosynthetic process; F:UDP-glucose 6-dehydrogenase activity; P:oxidation-reduction process	EC:1.1.1.22	IPR001732 (PFAM); IPR014026 (PFAM)
contig12981_g1_i1	WD40 repeat COMPASS complex protein	1.5e-10	52.75	1	F:protein binding	-	IPR001680 (PFAM); IPR001680 (PROSITE_PROFILES); IPR001680 (PROSITE_PROFILES); IPR017986 (PROSITE_PROFILES)
contig12998_g1_i1	component of cytosolic 80S ribosome and 40S small subunit	1.4e-49	79.1	4	F:nucleotide binding; F:structural constituent of ribosome; C:ribosome; P:translation	-	IPR001976 (PFAM); IPR001976 (PRODOM)
contig13005_g1_i1	nitrile-specifier protein 5-like	5.1e-21	55.1	1	F:protein binding	-	IPR006652 (PFAM)
contig13008_g1_i1	RNA polymerase II transcriptional coactivator KIWI-like	4.3e-14	65.85	3	F:DNA binding; F:transcription coactivator activity; P:regulation of transcription, DNA-templated	-	IPR003173 (PFAM)
contig13012_g1_i1	40S ribosomal S4	1.5e-117	75.75	4	F:structural constituent of ribosome; C:ribosome; F:rRNA binding; P:translation	-	IPR002942 (PFAM); PF16121 (PFAM); IPR005824 (PFAM); IPR013843 (PFAM); IPR013845 (PFAM); IPR013845 (PRODOM); IPR002942 (PROSITE_PROFILES)
contig13032_g1_i1	Zinc ion	1.6e-60	65.8	3	P:single-multicellular organism process; F:binding; P:cellular process	-	no IPS match
contig13038_g1_i1	beta-adaptin-like protein C	6.8e-32	54.05	3	P:vesicle-mediated transport; C:clathrin adaptor complex; P:intracellular protein transport	-	IPR015151 (PFAM); IPR008152 (PFAM)
contig13039_g1_i1	probable sugar phosphate phosphate translocator At1g12500	0	92.35	5	C:integral component of membrane; P:carbohydrate transport; P:cellulose metabolic process; P:cell growth; P:plant-type cell wall biogenesis	-	IPR004853 (PFAM)
contig13043_g1_i1	thiol protease aleurain	1.6e-25	65.8	8	P:response to abiotic stimulus; P:catabolic process; P:proteolysis; F:cysteine-type peptidase activity; P:aging; C:vacuole; P:cellular metabolic process; P:response to ethylene	-	IPR000668 (PFAM)
contig13047_g1_i1	vesicle-associated membrane protein 714	5.4e-21	58.2	4	P:vesicle-mediated transport; P:response to salt stress; C:integral component of membrane; C:vacuole	-	IPR001388 (PFAM); IPR010908 (PFAM); IPR001388 (PROSITE_PROFILES); IPR010908 (PROSITE_PROFILES)
contig13048_g1_i1	actin-related protein 2 3 complex subunit 4	7.9e-34	79.65	2	P:Arp2/3 complex-mediated actin nucleation; C:Arp2/3 protein complex	-	IPR008384 (PFAM)
contig13081_g1_i1	Blue copper protein	1.5e-72	72.4	1	F:electron carrier activity	-	IPR003245 (PFAM); IPR003245 (PRODOM); IPR003245 (PROSITE_PROFILES)
contig13082_g1_i1	ATP-binding cassette sub-family D member	2.6e-44	59.78	1	F:ATP binding	-	no IPS match
contig13091_g1_i1	U1 snRNP	5.3e-21	60.25	6	C:nucleus; F:protein binding; F:organic cyclic compound binding; F:heterocyclic compound binding; P:regulation of gene expression; P:mRNA splicing, via spliceosome	-	IPR022023 (PFAM)
contig13093_g1_i1	bifunctional inhibitor lipid-transfer protein seed storage 2S albumin superfamily protein	1.7e-39	67	4	P:lipid transport; P:proteolysis; F:lipid binding; F:peptidase activity	-	IPR016140 (PFAM)
contig13105_g1_i1	inactive protein RESTRICTED TEV MOVEMENT 2-like	5.1e-68	60.15	-		-	IPR002068 (PFAM); IPR002068 (PROSITE_PROFILES)
contig13120_g1_i1	UDP-glycosyltransferase 83A1-like	8.5e-73	74.6	1	F:transferase activity, transferring hexosyl groups	-	no IPS match
contig1312_g1_i2	G-type lectin S-receptor-like serine threonine-protein kinase RLK1 isoform X2	5.2e-53	70.9	3	F:ATP binding; F:protein serine/threonine kinase activity; P:protein phosphorylation	EC:2.7.11	IPR001480 (PROSITE_PROFILES)
contig13143_g1_i1	elongator complex protein 2-like	4e-07	48.2	-		-	no IPS match
contig13153_g1_i1	eukaryotic translation initiation factor 5A-like	1.1e-33	72	5	P:positive regulation of translational termination; F:translation elongation factor activity; F:ribosome binding; P:translational frameshifting; P:positive regulation of translational elongation	-	IPR020189 (PFAM)
contig13155_g1_i1	lysM domain receptor-like kinase 4	7e-46	77.65	3	F:ATP binding; F:protein kinase activity; P:protein phosphorylation	-	IPR001245 (PFAM)
contig13160_g1_i1	Laccase 17	1.7e-68	90.45	5	P:lignin catabolic process; F:copper ion binding; C:apoplast; P:oxidation-reduction process; F:hydroquinone:oxygen oxidoreductase activity	EC:1.10.3.2	no IPS match
contig13165_g1_i1	hypothetical protein	2.4e-28	64.67	-		-	no IPS match
contig13166_g1_i1	cysteine desulfurase mitochondrial-like isoform X1	4.8e-23	73.9	6	F:cysteine desulfurase activity; F:ATP binding; F:zinc ion binding; F:pyridoxal phosphate binding; P:cysteine metabolic process; P:iron-sulfur cluster assembly	EC:2.8.1.7	IPR000192 (PFAM)
contig13175_g1_i1	3beta-hydroxysteroid-dehydrogenase decarboxylase isoform 2	1.1e-56	58.95	3	F:3-beta-hydroxy-delta5-steroid dehydrogenase activity; P:oxidation-reduction process; P:steroid biosynthetic process	-	IPR002225 (PFAM)
contig13176_g1_i1	disease resistance protein At4g27190-like	6.6e-44	66.2	1	F:ADP binding	-	IPR002182 (PFAM)
contig13178_g1_i1	U5 small nuclear ribonucleoprotein 200 kDa helicase-like	3.7e-57	88.35	6	F:nucleic acid binding; F:ATP binding; C:intracellular ribonucleoprotein complex; P:metabolic process; C:viral nucleocapsid; F:helicase activity	-	no IPS match
contig13179_g1_i1	probable LRR receptor-like serine threonine-protein kinase At3g47570-like	6e-86	76.1	5	F:ATP binding; F:protein binding; C:integral component of membrane; F:protein serine/threonine kinase activity; P:protein phosphorylation	EC:2.7.11	IPR001611 (PFAM); IPR013210 (PFAM)
contig13197_g1_i1	CDPK-related protein kinase	2.8e-12	55.5	3	F:ATP binding; F:protein kinase activity; P:protein phosphorylation	-	IPR000719 (PFAM); IPR000719 (PROSITE_PROFILES)
contig1319_g1_i1	ubiquitin-60S ribosomal protein L40	6.9e-64	92.4	8	P:RNA methylation; F:protein binding; F:structural constituent of ribosome; P:embryo development ending in seed dormancy; C:cytosolic large ribosomal subunit; C:nucleolus; P:translation; P:protein ubiquitination	-	IPR000626 (PFAM); IPR001975 (PFAM); IPR000626 (PROSITE_PROFILES)
contig13201_g1_i1	kinesin-II motor protein	9.8e-08	53.5	4	C:motile cilium; C:ciliary plasm; P:motile cilium assembly; P:intraciliary anterograde transport	-	no IPS match
contig13209_g1_i1	PREDICTED: uncharacterized protein LOC104244222	1.4e-08	52.25	-		-	no IPS match
contig13211_g1_i1	mitogen-activated protein kinase kinase 3	1e-37	56.7	3	F:ATP binding; F:protein kinase activity; P:protein phosphorylation	-	IPR000719 (PFAM); IPR000719 (PROSITE_PROFILES)
contig13218_g1_i1	protein O-linked-mannose beta- -N-acetylglucosaminyltransferase 2-like	2.2e-99	78.15	2	F:transferase activity, transferring glycosyl groups; P:metabolic process	-	IPR007657 (PFAM)
contig13226_g1_i1	elongation factor 1-beta	3.6e-11	55.2	5	F:translation elongation factor activity; F:transferase activity; P:translational elongation; C:eukaryotic translation elongation factor 1 complex; P:translation	-	no IPS match
contig13230_g1_i1	hypothetical protein CISIN_1g009267mg	7.1e-71	73.1	1	P:gene silencing by RNA	-	no IPS match
contig13245_g1_i1	DNA damage-binding protein 2	2e-27	61.95	2	F:catalytic activity; P:metabolic process	-	no IPS match
contig13257_g1_i1	Uncharacterized protein TCM_017094	1.6e-52	56.75	1	P:biological_process	-	no IPS match
contig13260_g1_i1	protein	1.4e-62	84.25	3	F:structural constituent of ribosome; C:ribosome; P:translation	-	no IPS match
contig13262_g1_i1	ABC transporter G family member 20-like	1.9e-46	73.55	4	F:ATPase activity; F:ATP binding; C:membrane; P:metabolic process	EC:3.6.1.3	IPR003439 (PFAM)
contig13265_g1_i1	Isoeugenol synthase	9.8e-13	54.67	-		-	no IPS match
contig13273_g1_i1	60S ribosomal protein L31	2.1e-40	76.05	3	F:structural constituent of ribosome; C:ribosome; P:translation	-	IPR000054 (PFAM); IPR000054 (PRODOM)
contig13277_g1_i1	Guanylate kinase isoform 1	1.1e-13	50.55	5	P:nucleotide phosphorylation; P:purine nucleotide metabolic process; F:guanylate kinase activity; P:phosphorylation; F:kinase activity	-	IPR008145 (PFAM); IPR008144 (PROSITE_PROFILES)
contig13281_g1_i1	3-hydroxy-3-methylglutaryl-coenzyme A reductase 1-like	3.4e-45	77.4	10	C:endoplasmic reticulum membrane; F:NADP binding; P:organic cyclic compound biosynthetic process; C:integral component of membrane; P:coenzyme A metabolic process; P:oxidation-reduction process; P:isoprenoid biosynthetic process; P:organelle organization; F:hydroxymethylglutaryl-CoA reductase (NADPH) activity; P:response to stress	EC:1.1.1.34	no IPS match
contig13283_g1_i1	transcription factor bHLH041	3.6e-07	54.7	1	F:protein dimerization activity	-	IPR011598 (PFAM); IPR011598 (PROSITE_PROFILES)
contig13291_g1_i1	glycerophosphodiester phosphodiesterase GDE1-like	3.4e-07	61.25	4	P:glycerol metabolic process; C:cytoplasm; P:lipid metabolic process; F:glycerophosphodiester phosphodiesterase activity	EC:3.1.4.46	IPR030395 (PFAM); IPR030395 (PROSITE_PROFILES)
contig13292_g1_i1	40S ribosomal protein S24	1.5e-36	68.05	3	F:structural constituent of ribosome; C:ribosome; P:translation	-	IPR001976 (PFAM); IPR001976 (PRODOM)
contig13298_g1_i1	UV-damaged DNA binding complex subunit 1 protein	3.3e-20	54.75	2	F:nucleic acid binding; C:nucleus	-	IPR004871 (PFAM)
contig13312_g1_i1	protein	1.4e-25	60	1	F:protein binding	-	IPR001611 (PFAM); IPR001611 (PROSITE_PROFILES); IPR001611 (PROSITE_PROFILES); IPR001611 (PROSITE_PROFILES); IPR001611 (PROSITE_PROFILES); IPR001611 (PROSITE_PROFILES)
contig13315_g1_i1	dnaJ homolog subfamily C member 2-like	2.8e-11	55.55	2	F:DNA binding; C:nucleus	-	IPR001623 (PFAM); IPR001623 (PROSITE_PROFILES)
contig13317_g1_i1	cytosolic sulfotransferase 12-like	6.1e-41	45.05	1	F:sulfotransferase activity	-	IPR000863 (PFAM)
contig13318_g1_i1	cyclin-dependent kinase C-2-like	9.4e-30	57.4	3	F:ATP binding; F:protein kinase activity; P:protein phosphorylation	-	IPR000719 (PFAM); IPR000719 (PROSITE_PROFILES)
contig13323_g1_i1	zinc finger CCCH domain-containing protein 13-like	2.4e-35	70.4	1	P:single-organism cellular process	-	no IPS match
contig13330_g1_i1	Patatin-like phospholipase domain-containing protein 2	5.5e-26	81.65	2	P:lipid catabolic process; F:hydrolase activity	-	no IPS match
contig13337_g1_i1	protein phosphatase 1	2e-57	77.55	2	F:phosphoprotein phosphatase activity; P:protein dephosphorylation	EC:3.1.3.16	IPR004843 (PFAM)
contig13357_g1_i1	probable LRR receptor-like serine threonine-protein kinase At4g08850-like	1.9e-51	78.8	4	F:ATP binding; C:integral component of membrane; F:protein kinase activity; P:protein phosphorylation	-	IPR000719 (PFAM); IPR000719 (PROSITE_PROFILES)
contig13369_g1_i1	pre-mRNA-splicing factor SYF1	1.7e-73	72.95	2	P:RNA processing; C:intracellular	-	no IPS match
contig13375_g1_i2	PREDICTED: uncharacterized protein LOC102612424	9.8e-13	50	-		-	no IPS match
contig13380_g1_i1	protein	1.1e-58	82.5	4	F:RNA binding; F:structural constituent of ribosome; C:cytosolic large ribosomal subunit; P:translation	-	IPR022669 (PFAM)
contig13387_g1_i1	ubiquitin-conjugating enzyme E2-23 kDa-like isoform X1	1.9e-60	85.65	2	P:metabolic process; F:ligase activity	-	IPR000608 (PFAM); IPR000608 (PROSITE_PROFILES)
contig13389_g1_i1	heat shock protein 70	5.4e-46	69.9	2	F:nucleotide binding; F:ATP binding	-	IPR013126 (PFAM)
contig13396_g1_i1	TMV resistance protein N-like	6.8e-47	65.55	1	F:ADP binding	-	IPR002182 (PFAM)
contig13401_g1_i1	probable carbohydrate esterase At4g34215	2e-100	79.45	1	P:biological_process	-	IPR005181 (PFAM)
contig13402_g1_i1	60S ribosomal protein L11	8.1e-61	83.4	4	F:structural constituent of ribosome; C:ribosome; F:rRNA binding; P:translation	-	IPR031309 (PFAM); IPR031310 (PFAM)
contig13404_g1_i1	mitochondrial pyruvate dehydrogenase kinase	9.6e-39	70.3	3	P:phosphorylation; F:kinase activity; P:single-organism process	-	IPR003594 (PFAM); IPR005467 (PROSITE_PROFILES)
contig13405_g1_i1	rac-like GTP-binding protein ARAC2	7.2e-52	75.45	11	F:GTP binding; P:xylan biosynthetic process; C:nucleus; F:protein binding; C:cytoplasm; P:small GTPase mediated signal transduction; P:glucuronoxylan metabolic process; P:actin filament organization; C:plasma membrane; F:hydrolase activity; P:plant-type cell wall biogenesis	-	IPR001806 (PFAM); IPR003578 (PROSITE_PROFILES)
contig13409_g1_i1	probable endo-beta- -glucanase D	1.1e-13	43.5	-		-	IPR005103 (PFAM)
contig13414_g1_i1	Short-chain dehydrogenase TIC 32	1e-18	56.7	4	C:chloroplast inner membrane; F:oxidoreductase activity; P:metabolic process; C:plasma membrane	-	IPR002198 (PFAM)
contig13418_g1_i1	Transcription factor jumonji domain-containing isoform 1	4.1e-94	80.45	3	F:zinc ion binding; F:methyltransferase activity; P:methylation	-	IPR003347 (PFAM); IPR003347 (PROSITE_PROFILES)
contig1341_g1_i1	ubiquitin-40S ribosomal protein S27a-2-like	7.6e-15	67.05	3	F:structural constituent of ribosome; C:ribosome; P:translation	-	IPR002906 (PFAM)
contig13430_g1_i1	U-box domain-containing protein 13-like	0	91.2	4	F:ubiquitin-protein transferase activity; F:protein binding; F:ligase activity; P:protein ubiquitination	-	IPR003613 (PFAM); IPR000225 (PFAM); IPR000225 (PROSITE_PROFILES); IPR003613 (PROSITE_PROFILES)
contig13433_g1_i1	S-adenosyl-L-methionine-dependent methyltransferases superfamily	1.5e-57	67.25	1	F:methyltransferase activity	-	IPR005299 (PFAM)
contig13440_g1_i1	60S ribosomal protein L17-2	3.1e-39	73.5	3	F:structural constituent of ribosome; C:ribosome; P:translation	-	IPR001063 (PFAM)
contig13447_g1_i1	Tellurium resistance protein	4.6e-25	53	2	F:protein binding; P:response to stress	-	IPR000008 (PFAM); IPR003325 (PFAM)
contig1344_g1_i1	pentatricopeptide repeat-containing protein At3g29230-like	1.1e-92	65.75	-		-	IPR002885 (PFAM); IPR002885 (PFAM); IPR002885 (PROSITE_PROFILES); IPR002885 (PROSITE_PROFILES); IPR002885 (PROSITE_PROFILES); IPR002885 (PROSITE_PROFILES)
contig13451_g1_i1	U2 small nuclear ribonucleoprotein A	7.9e-18	60.2	1	C:nucleus	-	PF14580 (PFAM)
contig13459_g1_i1	germin-like protein 9-2	3.3e-119	84.9	6	P:removal of superoxide radicals; F:manganese ion binding; P:oxidation-reduction process; C:extracellular region; F:superoxide dismutase activity; F:nutrient reservoir activity	EC:1.15.1.1	IPR006045 (PFAM)
contig13482_g1_i1	ubiquitin carboxyl-terminal hydrolase 14	4.1e-18	54.5	5	F:thiol-dependent ubiquitin-specific protease activity; P:protein deubiquitination; P:embryo development ending in seed dormancy; C:cytosol; P:root hair elongation	-	IPR015940 (PFAM); IPR015940 (PROSITE_PROFILES); IPR015940 (PROSITE_PROFILES)
contig13483_g1_i1	probable L-type lectin-domain containing receptor kinase	3.3e-106	71.55	4	F:nucleotide binding; F:protein kinase activity; F:carbohydrate binding; P:protein phosphorylation	-	IPR001220 (PFAM)
contig13484_g1_i1	Actin- cofilin tropomyosin type	1.4e-10	52.75	2	F:actin binding; C:intracellular	-	IPR002108 (PFAM); IPR002108 (PROSITE_PROFILES)
contig1348_g1_i1	UPF0568 protein C14orf166-like protein	2e-17	52.33	-		-	IPR019265 (PFAM)
contig13494_g1_i1	leucine-rich repeat receptor protein kinase EXS-like	4.7e-74	72.75	4	F:2-alkenal reductase [NAD(P)] activity; P:oxidation-reduction process; P:phosphorylation; F:kinase activity	EC:1.3.1.74	no IPS match
contig13504_g1_i1	low-temperature-induced cysteine proteinase-like	2.3e-32	58.65	2	P:proteolysis; F:cysteine-type peptidase activity	-	IPR013201 (PFAM); IPR000668 (PFAM)
contig13508_g1_i1	PREDICTED: uncharacterized protein LOC103413262	1.4e-111	79.95	-		-	PF14223 (PFAM)
contig13513_g1_i1	26S proteasome non-ATPase regulatory subunit 10	4.7e-23	59.2	7	P:biological regulation; F:protein binding; P:chromosome segregation; P:DNA metabolic process; P:single-organism metabolic process; P:meiotic nuclear division; P:response to stimulus	-	IPR020683 (PFAM); IPR002110 (PROSITE_PROFILES); IPR002110 (PROSITE_PROFILES); IPR002110 (PROSITE_PROFILES); IPR002110 (PROSITE_PROFILES); IPR020683 (PROSITE_PROFILES)
contig13516_g1_i1	26S proteasome regulatory subunit RPN13 isoform X1	1.9e-08	56.3	2	C:nucleus; C:cytoplasm	-	PF16550 (PFAM)
contig13518_g1_i1	activating signal cointegrator 1	9.1e-15	81.75	4	C:nucleus; F:transcription coactivator activity; P:positive regulation of transcription, DNA-templated; P:transcription from RNA polymerase II promoter	-	IPR007374 (PFAM)
contig13521_g1_i1	predicted protein	4.3e-10	51	-		-	no IPS match
contig13536_g1_i1	myb-like protein X isoform X1	4e-18	79.16	-		-	no IPS match
contig13537_g1_i1	2-oxoglutarate dehydrogenase E2 subunit	7e-14	60.15	6	P:response to oxidative stress; F:zinc ion binding; F:transferase activity, transferring acyl groups; C:cytosolic ribosome; C:mitochondrion; P:metabolic process	-	IPR000089 (PFAM); IPR000089 (PROSITE_PROFILES)
contig1353_g1_i1	vinorine synthase-like	1.2e-70	79.7	2	P:metabolic process; F:salutaridinol 7-O-acetyltransferase activity	EC:2.3.1.150	IPR003480 (PFAM)
contig13541_g1_i1	PB1 domain-containing protein tyrosine	8.9e-106	93.95	7	F:ATP binding; P:peptidyl-tyrosine phosphorylation; P:activation of MAPKK activity; F:protein serine/threonine/tyrosine kinase activity; F:non-membrane spanning protein tyrosine kinase activity; C:cytosol; F:MAP kinase kinase kinase activity	EC:2.7.11.25; EC:2.7.11; EC:2.7.12.1; EC:2.7.10.2	IPR001245 (PFAM); IPR000719 (PROSITE_PROFILES)
contig13542_g1_i1	60S ribosomal protein L24-like	6.3e-56	77.3	2	C:intracellular ribonucleoprotein complex; C:cytoplasm	-	IPR000988 (PFAM)
contig13547_g1_i1	ATP synthase alpha partial	1.6e-103	91.75	7	C:proton-transporting ATP synthase complex, catalytic core F(1); F:ATP binding; P:ATP hydrolysis coupled proton transport; F:proton-transporting ATPase activity, rotational mechanism; C:mitochondrial inner membrane; P:ATP synthesis coupled proton transport; F:proton-transporting ATP synthase activity, rotational mechanism	-	IPR000194 (PFAM)
contig13548_g1_i1	beta-hexosaminidase 2-like	7.1e-25	49.1	2	P:carbohydrate metabolic process; F:hydrolase activity, hydrolyzing O-glycosyl compounds	-	IPR015883 (PFAM)
contig13549_g1_i1	BNR repeat-containing glycosyl hydrolase	8.4e-16	55.7	2	P:metabolic process; F:hydrolase activity	-	PF13088 (PFAM)
contig13571_g1_i1	predicted protein	6.8e-14	72	-		-	no IPS match
contig13572_g1_i1	GTP binding protein beta 1 isoform 1	3.5e-93	68.3	7	P:response to organic substance; F:protein binding; P:response to external stimulus; P:regulation of cellular process; P:animal organ development; C:intracellular part; P:response to stress	-	IPR001680 (PFAM); IPR017986 (PROSITE_PROFILES); IPR001680 (PROSITE_PROFILES); IPR001680 (PROSITE_PROFILES); IPR001680 (PROSITE_PROFILES); IPR001680 (PROSITE_PROFILES); IPR001680 (PROSITE_PROFILES)
contig13575_g1_i1	polyadenylate-binding protein 2-like	8e-22	46	1	F:RNA binding	-	IPR002004 (PFAM); IPR002004 (PROSITE_PROFILES)
contig13576_g1_i1	hypothetical protein TRIUR3_34473	5.4e-08	53.8	3	P:DNA metabolic process; P:single-organism process; P:regulation of biological process	-	IPR022043 (PFAM)
contig13580_g1_i1	Uncharacterized protein TCM_004706	2.4e-07	55	-		-	no IPS match
contig13583_g1_i1	predicted protein	2.6e-14	58	-		-	no IPS match
contig13586_g1_i1	abscisic acid receptor PYL2-like	2e-118	89	3	P:abscisic acid-activated signaling pathway; F:protein homodimerization activity; F:receptor activity	-	IPR019587 (PFAM)
contig1358_g1_i1	CDK5RAP1-like protein	1.1e-31	59.15	6	F:catalytic activity; P:RNA modification; P:single-organism cellular process; P:cellular biosynthetic process; P:single-organism metabolic process; P:regulation of biological process	-	IPR002792 (PFAM); IPR002792 (PROSITE_PROFILES)
contig13591_g1_i1	40S ribosomal protein S13	3.7e-85	89.75	3	F:structural constituent of ribosome; C:ribosome; P:translation	-	IPR000589 (PFAM); IPR012606 (PFAM)
contig1359_g1_i1	Scavenger receptor class B member 1	5.1e-10	50	2	C:membrane; P:cell adhesion	-	IPR002159 (PFAM)
contig13613_g1_i1	COP9 signalosome complex subunit 7-like isoform X2	7.4e-12	54.95	1	P:cellular protein modification process	-	no IPS match
contig13632_g1_i1	endomembrane protein 70	2.4e-37	76.9	1	C:integral component of membrane	-	IPR004240 (PFAM)
contig1363_g1_i1	40S ribosomal protein S16	4e-75	88	3	F:structural constituent of ribosome; C:ribosome; P:translation	-	IPR000754 (PFAM)
contig13643_g1_i1	signal recognition particle receptor subunit alpha-like	6.6e-73	74.4	5	F:GTP binding; P:SRP-dependent cotranslational protein targeting to membrane; F:catalytic activity; C:endoplasmic reticulum; C:membrane part	-	IPR000897 (PFAM)
contig13644_g1_i1	NBS-LRR disease resistance protein partial	8.3e-33	70.05	1	F:ADP binding	-	IPR002182 (PFAM)
contig13647_g1_i1	AP-1 complex subunit mu-2	2.1e-120	80.05	3	P:vesicle-mediated transport; C:clathrin adaptor complex; P:intracellular protein transport	-	IPR028565 (PFAM); IPR028565 (PROSITE_PROFILES)
contig13655_g1_i1	dolichol-phosphate mannosyltransferase-like	2.3e-40	54.8	1	C:intracellular part	-	IPR001173 (PFAM)
contig13659_g1_i1	cobalamin-dependent methionine synthase	2.5e-60	76.42	8	P:methionine biosynthetic process; P:pteridine-containing compound metabolic process; F:methionine synthase activity; F:zinc ion binding; F:cobalamin binding; C:intracellular; F:S-adenosylmethionine-homocysteine S-methyltransferase activity; P:methylation	EC:2.1.1.13	IPR004223 (PFAM); IPR004223 (PROSITE_PROFILES)
contig13671_g1_i1	Retrotransposable element Tf2 155 kDa protein type partial	2.1e-37	63.65	5	P:macromolecule metabolic process; F:catalytic activity; P:nitrogen compound metabolic process; P:primary metabolic process; P:cellular metabolic process	-	no IPS match
contig13671_g1_i1	reverse transcriptase	1.4e-49	76.55	5	F:nucleic acid binding; C:nucleus; F:zinc ion binding; F:catalytic activity; P:DNA integration	-	IPR000477 (PFAM); IPR000477 (PROSITE_PROFILES)
contig13689_g1_i1	protein	6.3e-40	70.4	1	C:ribosome	-	IPR005326 (PFAM)
contig1368_g1_i1	RING-H2 finger protein ATL2-like	5.5e-32	65.2	2	F:zinc ion binding; F:protein binding	-	IPR001841 (PFAM); IPR001841 (PROSITE_PROFILES)
contig13708_g1_i1	probable LRR receptor-like serine threonine-protein kinase At4g08850	1.8e-62	71	2	F:protein binding; C:membrane	-	IPR001611 (PFAM); IPR001611 (PFAM); IPR001611 (PROSITE_PROFILES); IPR001611 (PROSITE_PROFILES); IPR001611 (PROSITE_PROFILES); IPR001611 (PROSITE_PROFILES); IPR001611 (PROSITE_PROFILES)
contig13713_g1_i1	TPA: TCP-1 cpn60 chaperonin family protein	1.2e-24	69.3	11	P:small molecule metabolic process; F:ATP binding; C:cytoplasm; P:proteolysis; P:cellular protein modification process; P:organic substance biosynthetic process; P:single-organism cellular process; P:organelle organization; P:single-organism biosynthetic process; P:nucleobase-containing compound metabolic process; P:macromolecule methylation	-	IPR002423 (PFAM)
contig13724_g1_i1	flocculation protein FLO11-like	1.6e-55	49.6	-		-	no IPS match
contig13730_g1_i1	rac-like GTP-binding protein 5	3.8e-41	59.8	4	F:GTP binding; P:small GTPase mediated signal transduction; P:cellular component organization or biogenesis; C:intracellular	-	IPR001806 (PFAM); IPR003578 (PROSITE_PROFILES)
contig13739_g1_i1	E3 ubiquitin-protein ligase PUB23-like	0	78	3	F:ubiquitin-protein transferase activity; F:ligase activity; P:protein ubiquitination	-	IPR003613 (PFAM); IPR003613 (PROSITE_PROFILES)
contig1373_g1_i1	DEAD-box ATP-dependent RNA helicase 53-like	6.4e-30	71.15	4	F:nucleic acid binding; F:ion binding; P:RNA secondary structure unwinding; F:ATP-dependent RNA helicase activity	-	IPR001650 (PFAM); IPR001650 (PROSITE_PROFILES)
contig13743_g1_i1	aspartic proteinase A1-like	2.9e-45	64.25	3	F:aspartic-type endopeptidase activity; C:intracellular membrane-bounded organelle; P:proteolysis	-	IPR001461 (PFAM)
contig13748_g1_i1	Basic helix-loop-helix DNA-binding superfamily	4.1e-73	63.05	1	F:protein dimerization activity	-	IPR011598 (PFAM); IPR011598 (PROSITE_PROFILES)
contig1374_g1_i1	SU 3-9-like protein isoform 1	2.7e-65	70.05	4	C:intracellular organelle; F:histone binding; P:histone methylation; F:methyltransferase activity	-	IPR003105 (PFAM); IPR003105 (PROSITE_PROFILES)
contig13750_g1_i1	DNA topoisomerase I	2.5e-152	66.8	5	F:DNA binding; F:DNA topoisomerase type I activity; C:chromosome; F:DNA topoisomerase type II (ATP-hydrolyzing) activity; P:DNA topological change	EC:5.99.1	IPR013500 (PFAM); IPR008336 (PFAM); IPR025834 (PFAM)
contig13757_g1_i1	diacylglycerol kinase 1-like	2.6e-16	62.75	2	F:diacylglycerol kinase activity; P:protein kinase C-activating G-protein coupled receptor signaling pathway	-	IPR000756 (PFAM)
contig13788_g1_i1	hypothetical protein AMTR_s04653p00000520, partial	1.1e-09	50.3	-		-	no IPS match
contig13798_g1_i1	Ty3 gypsy retrotransposon protein	3.2e-08	69.36	3	F:nucleic acid binding; C:nucleus; P:DNA integration	-	no IPS match
contig13808_g1_i1	strictosidine synthase 3	1.5e-124	88.65	2	F:strictosidine synthase activity; P:biosynthetic process	EC:4.3.3.2	no IPS match
contig13808_g1_i2	strictosidine synthase 3-like	0	90.15	2	F:strictosidine synthase activity; P:biosynthetic process	EC:4.3.3.2	IPR018119 (PFAM)
contig13814_g1_i1	histone-lysine N- H3 lysine-9 specific SUVH6-like	3.2e-18	56.5	1	F:protein binding	-	IPR001214 (PFAM); IPR001214 (PROSITE_PROFILES); IPR003616 (PROSITE_PROFILES)
contig13821_g1_i1	uridylate kinase	3e-43	70.55	7	F:cytidylate kinase activity; F:ATP binding; F:uridylate kinase activity; P:pyrimidine ribonucleoside monophosphate metabolic process; C:apoplast; C:cytosol; P:pyrimidine nucleotide biosynthetic process	EC:2.7.4; EC:2.7.4.14	PF00406 (PFAM)
contig13824_g1_i1	ribosomal protein S25	1.3e-18	63.2	1	C:ribosome	-	IPR004977 (PFAM); IPR004977 (PRODOM)
contig13832_g1_i1	glycosyltransferase family 7 protein	3.9e-10	52	3	P:carbohydrate metabolic process; F:transferase activity, transferring glycosyl groups; F:transferase activity	-	IPR027995 (PFAM)
contig13847_g1_i1	pentatricopeptide repeat-containing protein At5g02860	2.2e-63	87.65	-		-	IPR002885 (PFAM); IPR002885 (PFAM); IPR002885 (PROSITE_PROFILES); IPR002885 (PROSITE_PROFILES); IPR002885 (PROSITE_PROFILES); IPR002885 (PROSITE_PROFILES)
contig13857_g1_i1	pollen-specific protein SF3-like	3.8e-35	60.8	1	F:zinc ion binding	-	IPR001781 (PFAM); IPR001781 (PROSITE_PROFILES)
contig13857_g1_i2	pollen-specific protein SF3-like	3.4e-34	58.8	1	F:zinc ion binding	-	IPR001781 (PFAM); IPR001781 (PROSITE_PROFILES)
contig1385_g1_i1	ribosomal L1 domain-containing protein 1-like	1.8e-23	66.84	2	C:membrane; C:nucleolus	-	no IPS match
contig13864_g1_i1	BURP domain-containing protein 3-like	3.9e-36	65.7	-		-	IPR004873 (PFAM); IPR004873 (PROSITE_PROFILES)
contig13872_g1_i1	kDa vesicle transport	7.7e-80	86	2	C:membrane; P:transport	-	IPR010908 (PFAM); IPR010908 (PROSITE_PROFILES)
contig13884_g1_i1	F-box LRR-repeat MAX2 homolog A-like	1.1e-78	85.75	9	C:nucleus; P:auxin polar transport; P:virus induced gene silencing; P:vegetative phase change; P:shoot system morphogenesis; C:SCF ubiquitin ligase complex; P:regulation of meristem structural organization; P:response to light stimulus; P:response to water deprivation	-	no IPS match
contig13887_g1_i1	eukaryotic translation initiation factor 3 subunit E-like	3.1e-85	70.55	17	P:single-organism intracellular transport; P:posttranscriptional gene silencing by RNA; P:production of small RNA involved in gene silencing by RNA; P:cellular protein modification process; P:regulation of transcription, DNA-templated; P:seed development; C:protein complex; P:translational initiation; P:response to stress; C:nucleus; P:nucleocytoplasmic transport; P:response to abiotic stimulus; …	-	IPR000717 (PFAM)
contig13889_g1_i1	BnaC08g13650D, partial	1.4e-43	83.8	8	F:nucleic acid binding; C:nucleus; F:zinc ion binding; F:aspartic-type endopeptidase activity; P:proteolysis; F:lyase activity; P:DNA integration; P:cellular amino acid metabolic process	EC:3.4.23	no IPS match
contig1388_g1_i1	RWP-RK domain-containing family protein	2.8e-78	92.95	-		-	no IPS match
contig13901_g1_i1	hypothetical protein VITISV_039072	1.4e-19	59.55	3	F:organic cyclic compound binding; F:heterocyclic compound binding; F:metal ion binding	-	no IPS match
contig13903_g1_i1	zinc finger CCCH domain-containing protein 11-like	1.1e-38	62	1	F:metal ion binding	-	PF16543 (PFAM); IPR000571 (PROSITE_PROFILES)
contig13921_g1_i1	E3 ubiquitin-protein ligase ATL41-like	5.1e-91	71.5	2	F:zinc ion binding; F:protein binding	-	IPR001841 (PFAM); IPR001841 (PROSITE_PROFILES)
contig13921_g1_i2	E3 ubiquitin-protein ligase ATL41-like	5.1e-91	71.5	2	F:zinc ion binding; F:protein binding	-	IPR001841 (PFAM); IPR001841 (PROSITE_PROFILES)
contig13928_g1_i1	zinc finger BED domain-containing protein DAYSLEEPER-like	8.3e-48	73.85	2	F:DNA binding; F:protein dimerization activity	-	IPR008906 (PFAM)
contig13930_g1_i1	U3 small nucleolar ribonucleoprotein protein IMP3-like	8.6e-69	74.95	8	C:small-subunit processome; F:snoRNA binding; P:positive regulation of translational fidelity; F:structural constituent of ribosome; C:Mpp10 complex; C:small ribosomal subunit; P:rRNA processing; F:rRNA binding	-	IPR002942 (PFAM); IPR001912 (PFAM); IPR002942 (PROSITE_PROFILES)
contig13935_g1_i1	rab family GTPase	2.7e-54	79.15	7	F:GTP binding; P:ER to Golgi vesicle-mediated transport; P:small GTPase mediated signal transduction; P:protein transport; C:vacuole; C:plasma membrane; C:trans-Golgi network membrane	-	IPR001806 (PFAM); PS51419 (PROSITE_PROFILES)
contig13937_g1_i1	hydroquinone glucosyltransferase-like	4.1e-75	74.15	1	F:transferase activity, transferring hexosyl groups	-	no IPS match
contig13944_g1_i1	Calcium-dependent protein kinase 2	4.1e-06	49.55	1	F:transferase activity	-	no IPS match
contig13946_g1_i1	Transducin beta-like protein 2	1.8e-12	50.7	1	F:protein binding	-	IPR001680 (PFAM); IPR017986 (PROSITE_PROFILES); IPR001680 (PROSITE_PROFILES)
contig13949_g1_i1	polyadenylate-binding protein 7-like	6.2e-28	61.9	1	F:nucleic acid binding	-	IPR000504 (PFAM); IPR000504 (PROSITE_PROFILES)
contig13950_g1_i1	flagellar associated protein	2.4e-61	56.75	1	P:response to antibiotic	-	IPR007815 (PFAM)
contig13958_g1_i1	hypothetical protein CICLE_v10015844mg	2.8e-38	61	-		-	no IPS match
contig1395_g1_i1	pathogenesis-related protein PRB1-3-like	2.6e-48	73.95	1	C:extracellular region	-	IPR014044 (PFAM)
contig13982_g1_i1	dihydropyrimidinase	5.8e-117	70.4	10	F:hydrolase activity, acting on carbon-nitrogen (but not peptide) bonds; P:small molecule metabolic process; C:intracellular membrane-bounded organelle; C:endomembrane system; P:organic substance catabolic process; C:cytoplasmic part; P:single-organism cellular process; P:primary metabolic process; P:cellular catabolic process; P:single-organism catabolic process	-	IPR006680 (PFAM)
contig13984_g1_i1	protein LURP-one-related 15-like	1.2e-26	72.35	-		-	IPR007612 (PFAM)
contig13984_g1_i2	protein LURP-one-related 15-like	4.1e-26	72.75	-		-	IPR007612 (PFAM)
contig13986_g1_i1	PREDICTED: uncharacterized protein LOC102627363	2.5e-62	73.2	-		-	IPR007656 (PFAM)
contig13987_g1_i1	probable LRR receptor-like serine threonine-protein kinase At3g47570-like	1.1e-64	74.1	4	F:ATP binding; C:membrane; F:protein kinase activity; P:protein phosphorylation	-	IPR001245 (PFAM); IPR000719 (PROSITE_PROFILES)
contig1398_g1_i1	beta-hexosaminidase 1	1.1e-31	52.65	3	P:carbohydrate metabolic process; F:hexosaminidase activity; C:cytoplasmic part	EC:3.2.1	IPR015883 (PFAM)
contig13990_g1_i1	protein bem46-like isoform X1	1.9e-46	55.35	7	P:photoperiodism, flowering; P:root development; P:metabolic process; C:endoplasmic reticulum; C:plasma membrane; C:organelle inner membrane; F:hydrolase activity	-	IPR029059 (PFAM)
contig13991_g1_i1	probable LRR receptor-like serine threonine-protein kinase At1g05700	2.5e-47	71.15	3	C:integral component of membrane; P:phosphorylation; F:kinase activity	-	no IPS match
contig13993_g1_i1	protein	4e-12	50.4	2	P:signal transduction; F:3',5'-cyclic-nucleotide phosphodiesterase activity	-	IPR002073 (PFAM)
contig13999_g1_i1	MADS-box family protein	3.8e-79	57.2	2	F:DNA binding; F:protein dimerization activity	-	IPR002100 (PFAM); IPR002100 (PROSITE_PROFILES)
contig1399_g1_i1	CBL-interacting serine threonine-protein kinase 5-like	1.2e-28	57.7	12	F:ATP binding; P:response to cold; P:cellular response to potassium ion starvation; F:protein binding; P:response to salt stress; P:potassium ion homeostasis; C:cytoplasm; P:response to wounding; P:regulation of potassium ion transport; P:response to mannitol; F:protein kinase activity; P:protein phosphorylation	-	IPR000719 (PFAM); IPR000719 (PROSITE_PROFILES)
contig14001_g1_i1	probable monodehydroascorbate cytoplasmic isoform 2	9e-15	44.4	3	F:oxidoreductase activity; F:protein dimerization activity; P:oxidation-reduction process	-	IPR023753 (PFAM); IPR029324 (PFAM)
contig14005_g1_i1	FMN-linked oxidoreductases superfamily partial	3.2e-142	72.8	4	F:tRNA dihydrouridine synthase activity; F:flavin adenine dinucleotide binding; P:tRNA processing; P:oxidation-reduction process	-	IPR001269 (PFAM)
contig14008_g1_i1	UDP-galactose 4-epimerase-like protein	1.1e-09	42.75	2	F:coenzyme binding; F:catalytic activity	-	IPR001509 (PFAM)
contig14014_g1_i1	rhamnogalacturonate lyase B-like isoform X1	0	90.65	3	P:carbohydrate metabolic process; F:lyase activity; F:carbohydrate binding	-	IPR029413 (PFAM); IPR010325 (PFAM)
contig14016_g1_i1	protein	1.4e-07	41.9	1	F:zinc ion binding	-	IPR001781 (PFAM); IPR001781 (PROSITE_PROFILES); IPR001781 (PROSITE_PROFILES)
contig14018_g1_i1	histone H3mK9 demethylase	1e-36	72.95	15	F:chromatin DNA binding; P:production of siRNA involved in chromatin silencing by small RNA; P:RNA-directed DNA methylation; P:protein N-linked glycosylation; P:pollen development; C:nucleus; F:transcription factor activity, sequence-specific DNA binding; P:negative regulation of gene silencing; F:oxidoreductase activity; F:metal ion binding; P:flower development; P:leaf development; F:histone de…	-	no IPS match
contig14022_g1_i1	Inflorescence meristem receptor-like kinase 2 isoform 1	1.6e-39	74.4	5	F:ATP binding; C:integral component of membrane; F:protein kinase activity; P:protein phosphorylation; C:cell periphery	-	IPR013210 (PFAM)
contig14027_g1_i1	octicosapeptide Phox Bem1p domain-containing family protein	3.8e-23	69.4	1	C:intracellular part	-	no IPS match
contig14028_g1_i1	probable anion transporter 5	1.2e-08	54.3	3	P:ion transport; P:transmembrane transport; F:secondary active transmembrane transporter activity	-	no IPS match
contig14034_g1_i1	protein	1.6e-72	76.7	3	F:structural constituent of ribosome; C:ribosome; P:translation	-	no IPS match
contig14037_g1_i1	protein sel-1 homolog 2	7.4e-52	55.95	5	P:hyperosmotic salinity response; P:ER to Golgi vesicle-mediated transport; C:membrane; C:endoplasmic reticulum; P:ER-associated ubiquitin-dependent protein catabolic process	-	IPR006597 (PFAM)
contig14042_g1_i1	WD repeat-containing protein RUP2-like	0	78.55	7	F:protein binding; F:oxidoreductase activity; P:metabolic process; P:regulation of protein homodimerization activity; P:chloroplast organization; F:ligase activity; P:response to UV-B	-	IPR001680 (PFAM); IPR017986 (PROSITE_PROFILES); IPR001680 (PROSITE_PROFILES)
contig14047_g1_i1	eukaryotic translation initiation factor 6-2	3.2e-103	84.3	9	F:translation initiation factor activity; P:embryo development ending in seed dormancy; F:ribosome binding; P:ribosomal large subunit biogenesis; C:cytosol; F:ribosomal large subunit binding; P:mature ribosome assembly; C:nucleolus; P:translational initiation	-	IPR002769 (PFAM)
contig14049_g1_i1	endoglucanase 2-like	0	82.15	2	P:cellulose catabolic process; F:cellulase activity	EC:3.2.1.4	IPR001701 (PFAM)
contig14049_g1_i2	endoglucanase 2-like	0	80.35	2	P:cellulose catabolic process; F:cellulase activity	EC:3.2.1.4	IPR001701 (PFAM)
contig14049_g1_i2	endoglucanase 24-like	3.4e-72	85.5	2	P:cellulose catabolic process; F:cellulase activity	EC:3.2.1.4	IPR001701 (PFAM)
contig14051_g1_i1	predicted protein	3.4e-101	53	2	P:proteolysis; F:serine-type endopeptidase activity	-	IPR015366 (PFAM); IPR000209 (PFAM); IPR030400 (PROSITE_PROFILES)
contig14051_g2_i1	predicted protein	5.5e-08	65	1	F:serine-type peptidase activity	-	IPR015366 (PFAM)
contig14053_g1_i1	hypothetical protein CICLE_v10021487mg	4.3e-119	75.9	-		-	no IPS match
contig14055_g1_i1	fatty acid desaturase 3	4e-26	56.65	1	P:lipid metabolic process	-	IPR005804 (PFAM)
contig14056_g1_i1	non-specific lipid-transfer protein A-like	8.2e-36	66.65	1	P:transport	-	IPR016140 (PFAM)
contig14056_g1_i2	non-specific lipid-transfer protein A-like	8.1e-36	66.45	1	P:transport	-	IPR016140 (PFAM)
contig14059_g1_i1	adenylosuccinate lyase	1.2e-35	51.4	2	P:IMP biosynthetic process; F:amidine-lyase activity	-	IPR022761 (PFAM)
contig1405_g1_i1	protein	4.6e-15	55.4	-		-	IPR008011 (PFAM)
contig14064_g1_i1	DEAD DEAH box RNA helicase family isoform 1	3.4e-75	94.25	4	F:DNA binding; F:ATP binding; P:metabolic process; F:helicase activity	-	IPR006935 (PFAM); IPR014001 (PROSITE_PROFILES)
contig14064_g1_i2	Fanconi anemia group M protein isoform X1	2.9e-133	77.1	4	F:DNA binding; F:ATP binding; P:metabolic process; F:helicase activity	-	IPR006935 (PFAM); IPR014001 (PROSITE_PROFILES)
contig14065_g1_i1	probable mitochondrial-processing peptidase subunit beta isoform X1	2.5e-74	66.55	16	F:zinc ion binding; P:response to chemical; P:organic substance catabolic process; C:mitochondrial respiratory chain complex III; C:nucleolus; C:mitochondrial outer membrane; C:vacuolar membrane; P:cellular metabolic process; P:response to stress; P:small molecule metabolic process; C:mitochondrial intermembrane space; C:chloroplast; C:mitochondrial matrix; F:catalytic activity; C:cell wall; P:pr…	-	IPR007863 (PFAM)
contig14066_g1_i1	AGAMOUS-like 33	2.8e-91	69	5	C:nucleus; F:DNA binding; F:transcription factor activity, sequence-specific DNA binding; P:regulation of transcription, DNA-templated; F:protein dimerization activity	-	IPR002100 (PFAM); IPR002100 (PROSITE_PROFILES)
contig14067_g1_i1	protein EXORDIUM-like	2.9e-62	81.7	-		-	IPR006766 (PFAM)
contig14075_g1_i1	concanavalin A-like lectin glucanase	7.7e-18	49	2	P:carbohydrate metabolic process; F:hydrolase activity, hydrolyzing O-glycosyl compounds	-	IPR000757 (PFAM)
contig14077_g1_i1	UDP-glycosyltransferase 89B1	5.6e-91	78.6	4	P:fatty acid catabolic process; F:quercetin 3-O-glucosyltransferase activity; F:quercetin 7-O-glucosyltransferase activity; F:quercetin 4'-O-glucosyltransferase activity	-	no IPS match
contig14081_g1_i1	C-CAP cofactor C-like domain-containing isoform 2	7.4e-23	52.5	1	P:cellular process	-	IPR012945 (PFAM); IPR017901 (PROSITE_PROFILES)
contig14088_g1_i1	ATP-dependent RNA helicase DHX8	4.1e-65	81.55	11	F:ATP binding; C:plasmodesma; C:mitochondrion; P:cytokinesis by cell plate formation; P:protein glycosylation; C:spliceosomal complex; C:cytosol; P:RNA processing; P:microtubule cytoskeleton organization; F:ATP-dependent RNA helicase activity; F:poly(A) RNA binding	-	IPR007502 (PFAM)
contig1408_g1_i1	40S ribosomal protein SA	1.1e-94	77.5	17	P:response to temperature stimulus; C:cytosolic small ribosomal subunit; P:Golgi organization; P:glycolytic process; P:plant-type cell wall organization; P:response to cadmium ion; P:ribosomal small subunit assembly; C:plasma membrane; P:hyperosmotic response; P:cell wall modification; P:translation; C:nucleus; P:RNA methylation; C:chloroplast; P:water transport; C:plasmodesma; F:structural const…	-	IPR001865 (PFAM)
contig14090_g1_i1	cell division control protein 2-like protein 2	1e-57	75.75	3	F:ATP binding; F:protein kinase activity; P:protein phosphorylation	-	IPR000719 (PFAM); IPR000719 (PROSITE_PROFILES)
contig14094_g1_i1	peptidoglycan-binding domain protein	4.4e-48	80.2	-		-	IPR018392 (PFAM); PS51257 (PROSITE_PROFILES)
contig14099_g1_i1	Histidine-containing phosphotransfer	7.2e-55	67.05	4	F:oxidoreductase activity; P:phosphorelay signal transduction system; F:signal transducer activity; C:intracellular	-	IPR008207 (PFAM); IPR008207 (PROSITE_PROFILES)
contig14109_g1_i1	cathepsin B-like	3.4e-89	57.7	4	P:proteolysis; P:regulation of catalytic activity; F:cysteine-type endopeptidase activity; C:vacuole	-	IPR012599 (PFAM); IPR000668 (PFAM)
contig14115_g1_i1	D111 G-patch domain-containing protein isoform 2	1.8e-10	54.85	1	F:nucleic acid binding	-	IPR000467 (PFAM); IPR000467 (PROSITE_PROFILES)
contig14117_g1_i1	Glutamine--tRNA ligase	3.2e-50	79.3	4	F:ATP binding; C:cytoplasm; F:glutamine-tRNA ligase activity; P:glutaminyl-tRNA aminoacylation	EC:6.1.1.18	IPR020058 (PFAM)
contig14121_g1_i1	glycine-rich cell wall structural protein 1-like	2.6e-10	74.68	-		-	no IPS match
contig14125_g1_i1	60S ribosomal protein L26-1-like	4.4e-65	83.1	3	F:structural constituent of ribosome; C:large ribosomal subunit; P:translation	-	IPR005824 (PFAM); PF16906 (PFAM)
contig14135_g1_i1	acyl-[acyl-carrier-protein] chloroplastic	2.1e-46	76	4	C:chloroplast; F:acyl-[acyl-carrier-protein] desaturase activity; P:oxidation-reduction process; P:fatty acid biosynthetic process	EC:1.14.19.2	IPR005067 (PFAM)
contig14137_g2_i1	predicted protein	2.1e-08	46	-		-	IPR007484 (PFAM)
contig14145_g1_i1	BEACH domain-containing protein lvsC isoform X1	2.5e-10	56.45	-		-	no IPS match
contig14147_g1_i1	PREDICTED: uncharacterized protein LOC103410075	5e-50	80.9	9	F:nucleic acid binding; C:nucleus; F:ATP binding; F:zinc ion binding; F:aspartic-type endopeptidase activity; P:proteolysis; P:DNA integration; F:protein kinase activity; P:protein phosphorylation	EC:3.4.23	IPR001584 (PROSITE_PROFILES)
contig14148_g1_i1	60S ribosomal protein L12-2	2.1e-68	81.1	16	F:zinc ion binding; C:Golgi apparatus; C:cytosolic large ribosomal subunit; C:nucleolus; P:ribosomal large subunit assembly; C:vacuole; F:poly(A) RNA binding; P:translation; P:RNA methylation; P:response to cold; C:chloroplast; C:plasmodesma; F:protein binding; F:structural constituent of ribosome; C:membrane; F:rRNA binding	-	IPR020784 (PFAM); IPR020783 (PFAM)
contig1414_g1_i1	calcium-binding mitochondrial carrier protein S -1-like	6e-12	56.8	6	P:organelle localization; F:calcium ion binding; C:mitochondrion; C:membrane; P:ATP transport; P:cellular process	-	IPR018108 (PFAM)
contig14153_g1_i1	methylenetetrahydrofolate reductase 2-like	3.9e-49	67.5	1	P:single-organism metabolic process	-	no IPS match
contig14156_g1_i1	central pair protein	1.4e-92	59.05	2	C:cell part; P:single-organism cellular process	-	no IPS match
contig1415_g1_i1	probable pectinesterase pectinesterase inhibitor 12	0	85.1	7	P:pectin catabolic process; P:negative regulation of catalytic activity; F:enzyme inhibitor activity; C:cell wall; F:aspartyl esterase activity; P:cell wall modification; F:pectinesterase activity	EC:3.1.1.11	IPR006501 (PFAM); IPR000070 (PFAM)
contig14167_g1_i1	oryzain gamma chain-like	2.7e-67	62.25	2	P:proteolysis; F:cysteine-type peptidase activity	-	IPR000668 (PFAM)
contig14168_g1_i1	WUSCHEL-related homeobox 7-like	3e-81	76.3	2	C:nucleus; F:DNA binding	-	IPR001356 (PFAM); IPR001356 (PROSITE_PROFILES)
contig14169_g1_i1	60S acidic ribosomal protein P0	1.4e-28	74.7	19	P:response to zinc ion; C:cytosolic ribosome; P:response to salt stress; P:ribosome biogenesis; C:Golgi apparatus; P:plant-type cell wall organization; P:response to cadmium ion; C:nucleolus; P:translational elongation; P:response to cytokinin; C:plasma membrane; P:cell wall modification; P:RNA methylation; P:response to cold; C:chloroplast; C:plasmodesma; F:structural constituent of ribosome; F:…	-	IPR001790 (PFAM)
contig14169_g2_i1	60S acidic ribosomal protein P0	1.7e-65	74.25	5	C:intracellular organelle; F:DNA binding; C:intracellular ribonucleoprotein complex; P:metabolic process; F:lyase activity	-	PF00428 (PFAM)
contig14170_g1_i1	Clavaminate synthase-like protein	1.2e-119	67.45	3	F:dioxygenase activity; P:biological_process; C:cellular_component	-	no IPS match
contig14177_g1_i1	disease resistance protein RGA3-like isoform X1	3.4e-53	73	1	F:ADP binding	-	IPR002182 (PFAM)
contig14177_g1_i2	disease resistance protein RGA3-like isoform X1	3.5e-86	67.75	1	F:ADP binding	-	IPR002182 (PFAM)
contig14177_g1_i3	disease resistance protein RGA3-like isoform X1	4.3e-34	73.5	1	F:ADP binding	-	IPR002182 (PFAM)
contig14183_g1_i1	dnaJ homolog subfamily B member 13-like	4.9e-29	65.5	2	F:unfolded protein binding; P:protein folding	-	IPR001623 (PFAM); IPR001623 (PROSITE_PROFILES)
contig14189_g1_i1	predicted protein	1.1e-58	48	2	P:proteolysis; F:serine-type endopeptidase activity	-	IPR000209 (PFAM); IPR030400 (PROSITE_PROFILES)
contig14205_g1_i1	plasma membrane H+-ATPase	3.1e-06	43.7	15	F:ATPase activity; P:proton transport; P:metabolic process; P:hydrogen ion transmembrane transport; F:hydrogen-exporting ATPase activity, phosphorylative mechanism; P:ATP biosynthetic process; P:transport; C:plasma membrane; F:nucleotide binding; F:ATP binding; P:ion transport; F:metal ion binding; C:membrane; C:integral component of membrane; F:hydrolase activity	-	no IPS match
contig14208_g1_i1	zinc ion binding	3.1e-22	51.15	1	F:zinc ion binding	-	PF16158 (PFAM); IPR015940 (PROSITE_PROFILES); IPR000433 (PROSITE_PROFILES)
contig14209_g1_i1	formin-like protein 6	7.8e-106	71.95	5	C:nucleus; C:cytoplasm; C:intracellular non-membrane-bounded organelle; C:intracellular organelle part; C:cell periphery	-	no IPS match
contig14212_g1_i1	pentatricopeptide repeat-containing protein chloroplastic-like	0	79.45	3	C:chloroplast; P:RNA modification; F:hydrolase activity	-	IPR002885 (PFAM); IPR002885 (PFAM); IPR002885 (PFAM); IPR002885 (PROSITE_PROFILES); IPR002885 (PROSITE_PROFILES); IPR002885 (PROSITE_PROFILES); IPR002885 (PROSITE_PROFILES); IPR002885 (PROSITE_PROFILES); IPR002885 (PROSITE_PROFILES); IPR002885 (PROSITE_PROFILES); IPR002885 (PROSITE_PROFILES); IPR002885 (PROSITE_PROFILES)
contig14214_g1_i1	heat shock cognate 70 kDa protein 2-like	9.1e-23	67.1	1	F:nucleotide binding	-	IPR013126 (PFAM)
contig14216_g1_i1	ubiquitin-conjugating enzyme E2 2-like	5.8e-59	75.05	2	P:metabolic process; F:ligase activity	-	IPR000608 (PFAM); IPR000608 (PROSITE_PROFILES)
contig14227_g1_i1	profilin	2.2e-33	62.5	3	C:cytoskeleton; F:actin binding; C:cytoplasm	-	IPR005455 (PFAM)
contig1422_g1_i1	rac-like GTP-binding protein ARAC7	2.4e-53	64.15	3	F:GTP binding; P:small GTPase mediated signal transduction; C:intracellular	-	IPR001806 (PFAM); IPR003578 (PROSITE_PROFILES)
contig14231_g1_i1	MOB kinase activator-like 1	3.4e-105	75.4	2	P:phosphorylation; F:kinase activity	-	IPR005301 (PFAM)
contig14240_g1_i1	retrotransposon expressed	4.3e-79	66.85	3	F:nucleic acid binding; F:catalytic activity; P:DNA metabolic process	-	no IPS match
contig14241_g1_i1	probable LRR receptor-like serine threonine-protein kinase At3g47570-like	1.4e-47	71.45	4	F:nucleotide binding; C:membrane; F:protein kinase activity; P:phosphorylation	-	no IPS match
contig14243_g1_i1	COBRA-like protein 10	2.7e-60	77.15	3	P:cellulose microfibril organization; P:cell growth; C:anchored component of membrane	-	no IPS match
contig14244_g1_i1	COP9 signalosome complex subunit 1	3.3e-07	63.85	7	P:embryo development; P:regulation of cellular process; P:seed development; P:single-organism cellular process; P:organelle organization; P:protein modification by small protein conjugation or removal; P:reproduction	-	no IPS match
contig14253_g1_i1	hypothetical protein VITISV_018166	8.4e-19	66.35	4	P:macromolecule metabolic process; C:nucleus; F:binding; P:primary metabolic process	-	PF13650 (PFAM)
contig14261_g1_i1	tubulin-folding cofactor C	8.9e-33	58.6	1	P:cellular process	-	IPR012945 (PFAM); IPR017901 (PROSITE_PROFILES)
contig14262_g1_i1	nascent polypeptide-associated complex subunit alpha-like protein	7e-52	74.3	-		-	IPR002715 (PFAM); IPR002715 (PROSITE_PROFILES)
contig14268_g1_i1	histone H2A	2.1e-42	70.5	8	C:heterochromatin; F:DNA binding; P:heterochromatin organization; P:response to salt stress; P:Golgi organization; P:calcium ion transport; F:chromatin binding; C:nucleolus	-	IPR007125 (PFAM); PF16211 (PFAM)
contig14271_g1_i2	cycloartenol-C-24-methyltransferase	4.1e-111	91.6	15	P:embryo development ending in seed dormancy; P:acetyl-CoA metabolic process; P:response to wounding; C:endoplasmic reticulum; P:cellular modified amino acid biosynthetic process; C:vacuole; P:polyamine catabolic process; P:coumarin biosynthetic process; C:plasmodesma; F:sterol 24-C-methyltransferase activity; C:cytosol; P:brassinosteroid biosynthetic process; P:sterol biosynthetic process; P:pen…	EC:2.1.1.41	IPR013216 (PFAM); IPR030384 (PROSITE_PROFILES)
contig14273_g1_i1	DNA RNA polymerases superfamily protein	9.6e-55	82.6	6	F:nucleic acid binding; F:zinc ion binding; C:mitochondrion; P:proteolysis; P:DNA integration; F:peptidase activity	-	IPR001584 (PROSITE_PROFILES)
contig14275_g1_i1	mitochondrial import inner membrane translocase subunit Tim13-like	6e-16	68.8	2	F:metal ion binding; P:protein transport	-	IPR004217 (PFAM)
contig14278_g1_i1	MYST-like histone acetyltransferase 1	1e-45	69.75	3	F:transferase activity, transferring acyl groups other than amino-acyl groups; C:mitochondrion; P:regulation of transcription, DNA-templated	-	IPR002717 (PFAM); IPR002717 (PROSITE_PROFILES)
contig14282_g1_i1	pathogenesis-related protein 1-like protein	5.3e-13	46.7	2	C:extracellular region; F:molecular_function	-	IPR014044 (PFAM)
contig14306_g1_i1	formate mitochondrial	6.5e-67	68.25	5	F:oxidoreductase activity; F:NAD binding; C:intracellular membrane-bounded organelle; P:oxidation-reduction process; C:cytoplasmic part	-	IPR006140 (PFAM)
contig14308_g1_i1	Glycosyl hydrolases family 31 protein isoform 1	6.1e-54	73.05	2	P:metabolic process; F:hydrolase activity, acting on glycosyl bonds	-	PF16863 (PFAM)
contig1431_g1_i1	receptor-like protein kinase HSL1	1.7e-57	80.25	5	F:ATP binding; F:protein binding; C:integral component of membrane; F:protein serine/threonine kinase activity; P:protein phosphorylation	EC:2.7.11	IPR001611 (PFAM)
contig14323_g1_i1	isoflavone 2 -hydroxylase-like	2.2e-54	67.75	5	F:iron ion binding; F:oxidoreductase activity, acting on paired donors, with incorporation or reduction of molecular oxygen; P:oxidation-reduction process; F:monooxygenase activity; F:heme binding	-	IPR001128 (PFAM)
contig14323_g1_i2	isoflavone 2 -hydroxylase-like	2.2e-47	60.1	2	F:oxidoreductase activity; F:metal ion binding	-	no IPS match
contig14337_g1_i1	ent-copalyl diphosphate chloroplastic-like	1.1e-21	65.45	3	F:metal ion binding; P:metabolic process; F:lyase activity	-	no IPS match
contig1433_g1_i1	E3 ubiquitin ligase BIG BROTHER-related-like	4e-27	69.2	1	F:metal ion binding	-	no IPS match
contig14342_g1_i1	AN1-like Zinc finger family expressed	1.5e-21	66.8	2	F:DNA binding; F:zinc ion binding	-	IPR000058 (PFAM); IPR000058 (PROSITE_PROFILES)
contig14347_g1_i1	Malonyl- mitochondrial	1.4e-38	63.5	3	F:oxidoreductase activity; P:fatty acid biosynthetic process; F:malonyl-CoA decarboxylase activity	-	IPR007956 (PFAM)
contig14361_g1_i1	transposon Tf2-1 polyprotein isoform X1	2.5e-45	82.35	6	F:nucleic acid binding; C:nucleus; F:zinc ion binding; F:aspartic-type endopeptidase activity; P:proteolysis; P:DNA integration	EC:3.4.23	no IPS match
contig14373_g1_i1	protein PNS1-like	1.2e-130	77.1	2	C:integral component of membrane; C:plasma membrane	-	IPR007603 (PFAM)
contig14385_g1_i1	Cell wall vacuolar inhibitor of fructosidase 2	4.7e-77	76.7	3	P:negative regulation of catalytic activity; F:enzyme inhibitor activity; F:pectinesterase activity	EC:3.1.1.11	IPR006501 (PFAM)
contig14386_g1_i1	2-hydroxyacyl- lyase	7e-46	67	3	F:thiamine pyrophosphate binding; F:catalytic activity; P:metabolic process	-	IPR011766 (PFAM)
contig14389_g1_i1	galactose oxidase-like	9.6e-161	76.15	-		-	IPR009880 (PFAM); IPR015202 (PFAM)
contig14391_g1_i1	ferrochelatase- chloroplastic	1.6e-69	87.8	11	F:ferrochelatase activity; C:chloroplast; P:regulation of plant-type hypersensitive response; P:defense response by callose deposition; P:endoplasmic reticulum unfolded protein response; P:methylglyoxal catabolic process to D-lactate via S-lactoyl-glutathione; C:mitochondrion; P:heme biosynthetic process; P:response to wounding; P:negative regulation of programmed cell death; P:protein targeting …	EC:4.99.1.1	IPR001015 (PFAM)
contig14394_g1_i1	sterile alpha motif domain-containing protein	1.5e-13	57	1	P:signal transduction	-	no IPS match
contig14401_g1_i1	probable leucine-rich repeat receptor-like protein kinase At1g35710-like	4.4e-51	62.8	2	F:protein binding; F:transferase activity	-	IPR001611 (PFAM)
contig14408_g1_i1	retrotransposon Ty1-copia subclass	8.7e-65	81.1	5	F:DNA binding; F:zinc ion binding; P:DNA recombination; P:DNA integration; F:ADP binding	-	IPR001584 (PFAM); IPR001584 (PROSITE_PROFILES)
contig14410_g1_i1	long chain acyl- synthetase 2	2e-20	58.35	2	F:catalytic activity; P:metabolic process	-	IPR000873 (PFAM)
contig14415_g1_i1	#NAME?	5.3e-78	80.15	-		-	IPR025322 (PFAM)
contig14416_g1_i1	transcription initiation factor TFIID subunit 15	8.9e-24	67.55	1	F:nucleic acid binding	-	IPR000504 (PFAM); IPR000504 (PROSITE_PROFILES)
contig14421_g1_i1	rho GTPase-activating protein gacII-like	9.7e-25	48.2	-		-	no IPS match
contig14424_g1_i1	pre-mRNA-splicing factor CWC22 homolog	1.6e-11	79	1	F:RNA binding	-	no IPS match
contig14426_g1_i1	succinate dehydrogenase [ubiquinone] flavoprotein subunit mitochondrial	5e-156	75.5	5	F:succinate dehydrogenase (ubiquinone) activity; F:flavin adenine dinucleotide binding; P:tricarboxylic acid cycle; P:electron transport chain; C:mitochondrial inner membrane	EC:1.3.5.1	IPR003953 (PFAM); IPR015939 (PFAM)
contig14433_g1_i1	eukaryotic peptide chain release factor subunit 1-3	2.1e-55	90.35	3	P:translational termination; C:cytoplasm; F:translation release factor activity, codon specific	-	IPR005140 (PFAM)
contig14436_g1_i1	Solute carrier family 35 member F6	9.5e-12	56	2	C:membrane; C:integral component of membrane	-	no IPS match
contig14439_g1_i1	SUN domain-containing protein 3-like	2.3e-10	51.95	3	C:integral component of nuclear inner membrane; C:LINC complex; C:plastid	-	IPR012919 (PFAM); IPR012919 (PROSITE_PROFILES)
contig14442_g1_i1	zinc finger CCCH domain-containing protein 69 isoform X1	1.4e-43	54.5	2	F:zinc ion binding; F:protein binding	-	IPR001841 (PFAM); IPR001841 (PROSITE_PROFILES); IPR000571 (PROSITE_PROFILES)
contig14445_g1_i1	SNF1-related protein kinase regulatory subunit gamma-like PV42a	7e-17	47.75	-		-	IPR000644 (PFAM); IPR000644 (PROSITE_PROFILES); IPR000644 (PROSITE_PROFILES)
contig14452_g1_i1	L-tryptophan--pyruvate aminotransferase 1	5.5e-46	76.45	3	F:transaminase activity; P:metabolic process; F:alliin lyase activity	EC:4.4.1.4	IPR006948 (PFAM)
contig14456_g1_i1	syntaxin-32-like	4.4e-18	69.15	2	F:protein binding; P:transport	-	IPR000727 (PROSITE_PROFILES)
contig14459_g1_i1	HXXXD-type acyl-transferase family	2.8e-114	70.85	1	F:transferase activity, transferring acyl groups other than amino-acyl groups	-	IPR003480 (PFAM)
contig1445_g1_i1	disease resistance protein	1.1e-34	71.5	5	P:macromolecule metabolic process; F:organic cyclic compound binding; F:heterocyclic compound binding; P:primary metabolic process; P:cellular process	-	no IPS match
contig14466_g1_i1	Dolichyl-diphosphooligosaccharide--protein glycosyltransferase 48 kDa subunit	4.8e-30	72.2	8	C:endoplasmic reticulum membrane; F:nucleic acid binding; F:dolichyl-diphosphooligosaccharide-protein glycotransferase activity; C:nucleus; F:zinc ion binding; C:integral component of membrane; P:DNA integration; P:protein N-linked glycosylation via asparagine	EC:2.4.1.119	no IPS match
contig14480_g2_i1	DNA-directed RNA polymerase III subunit RPC4	2e-07	58.7	4	F:DNA binding; F:DNA-directed RNA polymerase activity; P:transcription from RNA polymerase III promoter; C:DNA-directed RNA polymerase III complex	-	IPR007811 (PFAM)
contig14486_g1_i1	translationally-controlled tumor protein homolog	3.8e-18	49.75	4	C:cytoplasm; P:multicellular organismal development; P:anatomical structure development; P:regulation of biological process	-	IPR018105 (PFAM)
contig14488_g1_i1	Protein CHLOROPLAST IMPORT APPARATUS 2	8.1e-16	61.4	-		-	no IPS match
contig14491_g1_i1	pentatricopeptide repeat-containing protein mitochondrial	0	76.65	2	P:biological_process; F:molecular_function	-	IPR002885 (PFAM); IPR002885 (PFAM); IPR002885 (PROSITE_PROFILES); IPR002885 (PROSITE_PROFILES); IPR002885 (PROSITE_PROFILES); IPR002885 (PROSITE_PROFILES); IPR002885 (PROSITE_PROFILES); IPR002885 (PROSITE_PROFILES); IPR002885 (PROSITE_PROFILES); IPR002885 (PROSITE_PROFILES); IPR002885 (PROSITE_PROFILES); IPR002885 (PROSITE_PROFILES); IPR002885 (PROSITE_PROFILES)
contig14495_g1_i1	60S ribosomal protein L3-2	1.5e-54	76.45	3	F:structural constituent of ribosome; C:ribosome; P:translation	-	IPR000597 (PFAM)
contig14496_g1_i1	ethylene-responsive transcription factor RAP2-11-like	9.6e-74	68.55	4	C:nucleus; F:DNA binding; F:transcription factor activity, sequence-specific DNA binding; P:regulation of transcription, DNA-templated	-	IPR001471 (PFAM); IPR001471 (PROSITE_PROFILES)
contig14498_g1_i1	ankyrin repeat-containing protein At3g12360-like isoform X2	1.1e-67	80.1	-		-	IPR026961 (PFAM)
contig1449_g1_i1	DNA damage-binding protein 2	4.7e-30	60.1	5	F:nucleic acid binding; C:nucleus; F:aspartic-type endopeptidase activity; P:proteolysis; P:DNA integration	-	IPR005162 (PFAM)
contig14506_g1_i2	60S ribosomal protein L21 isoform 1	8.8e-109	95.8	4	F:structural constituent of ribosome; C:mitochondrion; C:ribosome; P:translation	-	IPR001147 (PFAM)
contig14507_g1_i1	transmembrane emp24 domain-containing protein p24beta3	1.6e-16	45.75	2	C:integral component of membrane; P:transport	-	IPR009038 (PFAM); IPR009038 (PROSITE_PROFILES)
contig14507_g1_i2	Transmembrane emp24 domain-containing protein A	7.5e-16	44.8	5	C:intracellular membrane-bounded organelle; C:integral component of membrane; C:endomembrane system; C:cytoplasmic part; P:transport	-	IPR009038 (PFAM); IPR009038 (PROSITE_PROFILES)
contig14518_g1_i1	gamma-glutamyltranspeptidase 3	2.8e-30	56.35	2	P:glutathione metabolic process; F:gamma-glutamyltransferase activity	-	IPR000101 (PFAM)
contig1451_g1_i1	calcium-binding EF hand family protein	4.4e-28	57.5	1	F:calcium ion binding	-	IPR011992 (PFAM); IPR002048 (PROSITE_PROFILES); IPR002048 (PROSITE_PROFILES); IPR002048 (PROSITE_PROFILES); IPR002048 (PROSITE_PROFILES)
contig14523_g1_i1	pentatricopeptide repeat-containing protein chloroplastic	0	82.7	4	C:chloroplast; F:zinc ion binding; P:fatty acid catabolic process; P:chloroplast RNA modification	-	PF14432 (PFAM); IPR002885 (PFAM); IPR002885 (PFAM); IPR002885 (PFAM); IPR002885 (PROSITE_PROFILES); IPR002885 (PROSITE_PROFILES); IPR002885 (PROSITE_PROFILES); IPR002885 (PROSITE_PROFILES); IPR002885 (PROSITE_PROFILES); IPR002885 (PROSITE_PROFILES); IPR002885 (PROSITE_PROFILES); IPR002885 (PROSITE_PROFILES); IPR002885 (PROSITE_PROFILES); IPR002885 (PROSITE_PROFILES); IPR002885 (PROSITE_PROFILES)
contig14525_g1_i1	structural constituent of cell wall	2e-90	71.15	-		-	IPR010820 (PFAM)
contig14526_g1_i1	U2 small nuclear ribonucleoprotein B -like	8.2e-51	52.55	1	F:nucleic acid binding	-	PF13893 (PFAM); IPR000504 (PFAM); IPR000504 (PROSITE_PROFILES); IPR000504 (PROSITE_PROFILES)
contig1452_g1_i1	DNA (cytosine-5)-methyltransferase 1-like	4.2e-159	77.4	5	F:DNA binding; F:DNA (cytosine-5-)-methyltransferase activity; F:transferase activity, transferring acyl groups; P:C-5 methylation of cytosine; F:chromatin binding	EC:2.1.1.37	IPR022702 (PFAM)
contig14533_g1_i1	Sterol methyltransferase 1 isoform 1	1.9e-41	61.85	4	P:organic cyclic compound biosynthetic process; F:methyltransferase activity; P:single-organism biosynthetic process; P:cellular metabolic process	-	IPR013216 (PFAM); IPR030384 (PROSITE_PROFILES)
contig14538_g1_i2	RING finger partial	2e-41	66.6	-		-	no IPS match
contig14540_g1_i1	U-box domain-containing protein 11	7.2e-163	83.2	3	F:protein binding; P:metabolic process; F:ligase activity	-	IPR000225 (PFAM); IPR000225 (PROSITE_PROFILES)
contig14547_g1_i1	5 -3 exoribonuclease 4	1.1e-22	52.85	2	P:RNA metabolic process; C:intracellular part	-	no IPS match
contig14575_g1_i1	Fatty acyl- reductase 2	2.5e-62	86.55	4	F:oxidoreductase activity, acting on the CH-CH group of donors, NAD or NADP as acceptor; P:oxidation-reduction process; P:pollen exine formation; F:fatty-acyl-CoA reductase (alcohol-forming) activity	-	no IPS match
contig14578_g1_i1	40S ribosomal protein SA-like	3.7e-102	73.2	5	F:structural constituent of ribosome; C:cytosolic small ribosomal subunit; P:ribosomal small subunit assembly; P:response to stimulus; P:translation	-	IPR001865 (PFAM)
contig14580_g1_i1	pentatricopeptide repeat-containing protein At3g47530	0	82.1	2	P:metabolic process; F:microtubule-severing ATPase activity	EC:3.6.4.3	PF14432 (PFAM); IPR002885 (PFAM); IPR002885 (PFAM); IPR002885 (PFAM); IPR002885 (PROSITE_PROFILES); IPR002885 (PROSITE_PROFILES); IPR002885 (PROSITE_PROFILES); IPR002885 (PROSITE_PROFILES); IPR002885 (PROSITE_PROFILES); IPR002885 (PROSITE_PROFILES); IPR002885 (PROSITE_PROFILES); IPR002885 (PROSITE_PROFILES); IPR002885 (PROSITE_PROFILES); IPR002885 (PROSITE_PROFILES); IPR002885 (PROSITE_PROFILES)
contig14582_g1_i1	60S ribosomal protein L35-like	8.7e-49	81.5	3	F:structural constituent of ribosome; C:ribosome; P:translation	-	IPR001854 (PFAM)
contig14586_g1_i1	disease resistance RPP13-like protein 1-like	8.9e-07	50.2	1	F:ADP binding	-	no IPS match
contig14587_g1_i1	carrier protein mitochondrial-like	1.2e-151	80.9	7	P:transmembrane transport; F:ATP:ADP antiporter activity; C:chloroplast envelope; C:integral component of membrane; P:ATP transport; P:ADP transport; C:mitochondrial inner membrane	-	IPR018108 (PFAM); IPR018108 (PROSITE_PROFILES); IPR018108 (PROSITE_PROFILES); IPR018108 (PROSITE_PROFILES)
contig14590_g1_i1	peroxidase 16	0	85.7	7	F:peroxidase activity; P:response to oxidative stress; F:metal ion binding; P:oxidation-reduction process; C:extracellular region; F:heme binding; P:hydrogen peroxide catabolic process	EC:1.11.1.7	IPR002016 (PFAM); IPR002016 (PROSITE_PROFILES)
contig14594_g1_i1	GDSL-motif lipase hydrolase 6	1.1e-113	80.35	4	P:lipid catabolic process; F:lipase activity; C:extracellular region; F:carboxylic ester hydrolase activity	EC:3.1.1.1; EC:3.1.1	IPR001087 (PFAM)
contig14603_g1_i1	non-LTR retroelement reverse transcriptase-like protein	4.6e-13	52.79	-		-	no IPS match
contig14609_g1_i1	PREDICTED: uncharacterized protein At4g28440-like	4.1e-40	70.1	1	C:cell part	-	no IPS match
contig14625_g1_i1	hypothetical protein VOLCADRAFT_101414	7.2e-08	41	-		-	no IPS match
contig14640_g1_i1	hypothetical protein SELMODRAFT_73523	3.8e-15	47	1	F:hydrolase activity	-	IPR005197 (PFAM)
contig14641_g1_i1	glutaredoxin domain-containing cysteine-rich protein CG12206-like	5.2e-53	61.95	2	P:single-organism process; P:cellular process	-	no IPS match
contig14648_g1_i1	Ubiquitin-conjugating enzyme 34 isoform 1	8.5e-58	68.6	-		-	IPR000608 (PFAM); IPR000608 (PROSITE_PROFILES)
contig14658_g1_i1	partial	5.4e-25	54.2	4	F:ATP binding; F:microtubule motor activity; P:microtubule-based movement; F:microtubule binding	-	IPR001752 (PFAM); IPR001752 (PROSITE_PROFILES)
contig14668_g1_i1	60S ribosomal protein L23a-like	1.9e-56	80.25	5	F:nucleotide binding; F:structural constituent of ribosome; C:ribosome; F:rRNA binding; P:translation	-	IPR005633 (PFAM); IPR013025 (PFAM)
contig14670_g1_i1	splicing factor U2af small subunit B-like	4.1e-27	73.45	2	F:nucleic acid binding; F:metal ion binding	-	IPR000571 (PROSITE_PROFILES)
contig14672_g1_i1	serine-threonine protein plant-	8.7e-55	72.15	3	F:protein binding; F:oxidoreductase activity; P:metabolic process	-	IPR001611 (PFAM)
contig14681_g1_i1	40S ribosomal protein S4-like protein	6.7e-51	81.3	4	F:structural constituent of ribosome; C:ribosome; F:rRNA binding; P:translation	-	PF16121 (PFAM); IPR013845 (PFAM); IPR013845 (PRODOM)
contig14717_g1_i1	cysteine-rich repeat secretory protein 56	8e-113	78.85	4	C:plasmodesma; P:transport of virus in multicellular host; C:plant-type cell wall; P:plasmodesmata-mediated intercellular transport	-	IPR002902 (PFAM); IPR002902 (PROSITE_PROFILES); IPR002902 (PROSITE_PROFILES)
contig14719_g1_i1	unnamed protein product	1.2e-12	59	-		-	no IPS match
contig1472_g1_i1	protein	7.6e-17	58.4	8	P:biological regulation; F:protein binding; C:cell wall; P:chromosome segregation; P:DNA metabolic process; P:single-organism metabolic process; P:meiotic nuclear division; P:response to stimulus	-	IPR020683 (PFAM); IPR002110 (PROSITE_PROFILES); IPR002110 (PROSITE_PROFILES); IPR020683 (PROSITE_PROFILES)
contig14734_g1_i1	haloacid dehalogenase-like hydrolase domain-containing protein Sgpp isoform X1	4.7e-08	50.6	4	F:ion binding; P:single-organism cellular process; F:kinase activity; P:cellular metabolic process	-	IPR023214 (PFAM)
contig1474_g1_i1	transposon Tf2-1 polyprotein isoform X1	2.2e-19	67	6	F:nucleic acid binding; C:nucleus; F:zinc ion binding; F:aspartic-type endopeptidase activity; P:proteolysis; P:DNA integration	-	PF13975 (PFAM)
contig14751_g1_i1	ankyrin repeat-containing protein At3g12360-like	8.8e-12	61.5	-		-	IPR026961 (PFAM)
contig14752_g1_i1	hypothetical protein EUGRSUZ_K00772	9.3e-10	62	-		-	no IPS match
contig14758_g1_i1	60S ribosomal protein L6-3-like	3.5e-72	66.85	3	F:structural constituent of ribosome; C:ribosome; P:translation	-	IPR000915 (PFAM); IPR005568 (PFAM)
contig14763_g1_i1	ethylene-responsive transcription factor ERF019-like	1.8e-55	72.3	4	C:nucleus; F:DNA binding; F:transcription factor activity, sequence-specific DNA binding; P:regulation of transcription, DNA-templated	-	IPR001471 (PROSITE_PROFILES)
contig14765_g1_i1	vacuolar amino acid transporter 1-like	1.3e-109	72.5	1	C:integral component of membrane	-	IPR013057 (PFAM)
contig14767_g1_i1	rab family GTPase	6.1e-63	81.7	10	F:GTP binding; P:nucleocytoplasmic transport; P:ER to Golgi vesicle-mediated transport; P:small GTPase mediated signal transduction; F:GTPase activity; P:metabolic process; P:intracellular protein transport; C:vacuole; C:plasma membrane; C:trans-Golgi network membrane	-	IPR001806 (PFAM); PS51419 (PROSITE_PROFILES)
contig14772_g1_i1	DUF241 domain protein	1.9e-83	74.9	-		-	IPR004320 (PFAM)
contig14784_g1_i1	UDP-glycosyltransferase 89B1	1.1e-134	76.25	4	F:quercetin 3-O-glucosyltransferase activity; F:quercetin 7-O-glucosyltransferase activity; P:metabolic process; F:quercetin 4'-O-glucosyltransferase activity	-	IPR002213 (PFAM)
contig14789_g1_i1	hypothetical protein PRUPE_ppa021525mg	4.1e-79	97.8	-		-	IPR010341 (PFAM)
contig14791_g1_i1	E3 ubiquitin-protein ligase ATL42-like	6.5e-89	70.65	2	F:zinc ion binding; F:protein binding	-	IPR001841 (PFAM); IPR001841 (PROSITE_PROFILES)
contig14792_g1_i1	NAD -binding protein	4.5e-17	54.15	6	F:coenzyme binding; F:catalytic activity; F:oxidoreductase activity; P:metabolic process; P:oxidation-reduction process; F:cinnamoyl-CoA reductase activity	-	no IPS match
contig14800_g1_i1	predicted protein	7.1e-60	62.5	-		-	no IPS match
contig14806_g1_i1	3-ketoacyl- thiolase peroxisomal	2.5e-71	56.15	4	C:peroxisome; F:transferase activity, transferring acyl groups other than amino-acyl groups; P:metabolic process; C:vacuole	-	IPR020617 (PFAM); IPR020616 (PFAM)
contig14808_g1_i1	60S acidic ribosomal protein P0-like	7.4e-40	73.9	1	C:intracellular ribonucleoprotein complex	-	no IPS match
contig14809_g1_i1	calreticulin calcium-binding protein	7.8e-54	74.4	19	P:calcium ion homeostasis; P:response to salt stress; P:response to high light intensity; C:endoplasmic reticulum; C:Golgi apparatus; F:unfolded protein binding; P:response to cadmium ion; P:response to hydrogen peroxide; C:vacuolar membrane; P:protein folding; C:chloroplast; P:response to heat; C:plasmodesma; P:systemic acquired resistance; F:calcium ion binding; C:mitochondrion; C:apoplast; C:c…	-	IPR001580 (PFAM)
contig1480_g1_i1	ABC transporter G family member 31-like	0	88.95	6	F:ATPase activity; F:ATP binding; P:drug transmembrane transport; C:plasmodesma; P:metabolic process; C:integral component of membrane	EC:3.6.1.3	IPR013581 (PFAM); IPR003439 (PFAM); IPR013525 (PFAM); IPR003439 (PROSITE_PROFILES)
contig14812_g1_i1	40S ribosomal protein S8-like	2.5e-93	77.55	5	F:RNA binding; F:structural constituent of ribosome; C:ribosome; C:plastid; P:translation	-	IPR022309 (PFAM)
contig14812_g1_i2	40S ribosomal protein S8-like	2.3e-39	72.6	1	C:intracellular ribonucleoprotein complex	-	IPR022309 (PFAM)
contig14822_g1_i1	PREDICTED: uncharacterized protein LOC105160850	5.4e-09	50.5	2	C:chloroplast; F:molecular_function	-	IPR018939 (PFAM)
contig14825_g1_i1	protein	1.2e-22	64.4	1	C:motile cilium	-	IPR010554 (PFAM); IPR006602 (PROSITE_PROFILES)
contig14825_g2_i1	protein	4e-28	48.75	2	C:motile cilium; F:calcium ion binding	-	IPR010554 (PFAM); IPR006602 (PROSITE_PROFILES); IPR006602 (PROSITE_PROFILES)
contig14832_g2_i1	Tankyrase 2	1e-36	56.45	1	F:protein binding	-	PF13857 (PFAM); IPR020683 (PROSITE_PROFILES); IPR002110 (PROSITE_PROFILES); IPR002110 (PROSITE_PROFILES)
contig14835_g1_i1	probable RNA-binding protein EIF1AD	8.3e-18	58.95	2	F:translation initiation factor activity; P:translational initiation	-	IPR006196 (PFAM); IPR006196 (PROSITE_PROFILES)
contig14839_g1_i1	methylmalonate-semialdehyde dehydrogenase [acylating] mitochondrial	1.5e-78	74.95	5	P:response to oxidative stress; F:copper ion binding; F:methylmalonate-semialdehyde dehydrogenase (acylating) activity; P:oxidation-reduction process; P:chlorophyll catabolic process	EC:1.2.1.27	IPR015590 (PFAM)
contig14841_g1_i1	ribonuclease H protein At1g65750	1.6e-40	71.55	3	P:nucleic acid phosphodiester bond hydrolysis; P:cellular macromolecule metabolic process; F:endonuclease activity	-	IPR000477 (PFAM)
contig14848_g1_i1	dynein heavy chain 9	1.8e-48	70.15	11	F:nucleotide binding; P:establishment of protein localization to organelle; C:inner dynein arm; C:motile cilium; F:microtubule motor activity; C:ciliary basal body; F:ion binding; C:intraciliary transport particle B; P:microtubule-based movement; P:motile cilium assembly; F:dynein light chain binding	-	IPR004273 (PFAM)
contig14852_g1_i1	outer dynein arm docking complex protein oda-dc	8e-09	53.4	4	C:cytoskeleton; C:cytoplasm; C:cilium; P:microtubule-based process	-	no IPS match
contig14853_g1_i1	glucose-induced degradation protein 8 homolog isoform X4	4.6e-22	72.05	4	F:protein binding; C:membrane; F:amino acid transmembrane transporter activity; P:amino acid transmembrane transport	-	IPR006594 (PFAM); IPR024964 (PFAM); IPR006594 (PROSITE_PROFILES)
contig14855_g1_i1	ubiquitin-protein UPL1	3.4e-52	70.95	3	F:ubiquitin-protein transferase activity; C:cytoplasm; P:protein ubiquitination involved in ubiquitin-dependent protein catabolic process	-	IPR000569 (PFAM); IPR000569 (PROSITE_PROFILES)
contig14859_g1_i1	eukaryotic initiation factor 4A-8	3.2e-161	85.95	6	F:translation initiation factor activity; F:ATP binding; P:regulation of gene expression; P:RNA secondary structure unwinding; P:translational initiation; F:ATP-dependent RNA helicase activity	-	IPR001650 (PFAM); IPR011545 (PFAM); IPR014001 (PROSITE_PROFILES); IPR001650 (PROSITE_PROFILES)
contig14865_g1_i1	endoplasmin homolog	4.8e-130	65	21	P:regulation of meristem growth; P:response to salt stress; P:organic substance biosynthetic process; C:endoplasmic reticulum; F:unfolded protein binding; P:response to cadmium ion; C:vacuolar membrane; P:protein folding; P:regulation of meristem structural organization; P:protein secretion; C:plasma membrane; P:response to water deprivation; P:single-organism carbohydrate metabolic process; P:sm…	-	IPR001404 (PFAM)
contig14869_g1_i1	LEM3 (ligand-effect modulator 3) family protein CDC50 family protein isoform 1	1.9e-31	55.85	7	F:protein binding; C:membrane; P:cellular component organization; P:phospholipid transport; C:Golgi apparatus; P:single-organism cellular process; P:response to stimulus	-	IPR005045 (PFAM)
contig1486_g1_i1	dnaJ homolog subfamily C member 2-like	5.5e-32	69.55	2	F:DNA binding; C:nucleus	-	no IPS match
contig14870_g1_i1	ethanolamine-phosphate cytidylyltransferase-like	2.4e-20	60.1	1	F:catalytic activity	-	no IPS match
contig14896_g1_i2	Glutamate dehydrogenase 2	3.4e-169	92.6	10	F:ATP binding; F:zinc ion binding; F:copper ion binding; C:mitochondrion; P:cellular amino acid metabolic process; F:glutamate dehydrogenase [NAD(P)+] activity; P:oxidation-reduction process; F:glutamate dehydrogenase (NAD+) activity; C:vacuolar membrane; F:cobalt ion binding	EC:1.4.1.3; EC:1.4.1.2	IPR006096 (PFAM)
contig14897_g1_i1	copia LTR rider	7e-70	76.9	9	F:DNA binding; F:zinc ion binding; F:NADP binding; P:nucleotide biosynthetic process; P:DNA recombination; P:DNA integration; P:oxidation-reduction process; F:dihydrofolate reductase activity; P:glycine biosynthetic process	EC:1.5.1.3	IPR001584 (PFAM); IPR001584 (PROSITE_PROFILES)
contig14897_g2_i1	retrotransposon Ty1-copia subclass	2.1e-23	61.35	6	F:nucleic acid binding; P:nucleic acid phosphodiester bond hydrolysis; F:zinc ion binding; F:exonuclease activity; C:mitochondrion; P:DNA integration	-	no IPS match
contig14905_g1_i1	disease resistance RPP13-like protein 1	1.2e-21	54.15	1	F:ADP binding	-	IPR002182 (PFAM)
contig14925_g1_i1	predicted protein	6.7e-89	78	-		-	IPR021870 (PFAM)
contig14926_g1_i1	RNA polymerase II subunit B1 CTD phosphatase RPAP2 homolog	2.7e-63	76.05	2	P:single-organism organelle organization; P:nuclear chromosome segregation	-	IPR007308 (PFAM); IPR007308 (PROSITE_PROFILES)
contig14935_g1_i1	ORM1-like protein 3	2.8e-103	95.35	2	C:endoplasmic reticulum membrane; C:integral component of membrane	-	IPR007203 (PFAM)
contig14935_g1_i2	ORM1-like protein 3	3.8e-69	95.65	4	C:endoplasmic reticulum membrane; C:mitochondrion; C:integral component of membrane; P:protein folding	-	IPR007203 (PFAM)
contig14943_g1_i1	hypothetical protein CHLNCDRAFT_137383	4.6e-11	55.75	3	P:carbohydrate metabolic process; F:hydrolase activity, hydrolyzing O-glycosyl compounds; F:hydrolase activity, acting on glycosyl bonds	-	no IPS match
contig14946_g1_i1	hypothetical protein VOLCADRAFT_105028	3e-10	46.4	1	C:Golgi membrane	-	IPR001893 (PFAM); IPR017873 (PROSITE_PROFILES); IPR017873 (PROSITE_PROFILES)
contig14950_g1_i1	54S ribosomal protein mitochondrial	2.2e-06	48.12	-		-	IPR007741 (PFAM)
contig14951_g1_i1	acyl carrier protein mitochondrial-like	5.8e-18	61.45	1	P:fatty acid biosynthetic process	-	IPR009081 (PFAM); IPR003231 (PRODOM); IPR009081 (PROSITE_PROFILES)
contig14954_g1_i1	DELLA protein RGL1-like	2.3e-31	69.7	1	P:regulation of transcription, DNA-templated	-	no IPS match
contig14955_g1_i1	zinc finger BED domain-containing protein RICESLEEPER 2-like	1.7e-43	64.5	1	F:DNA binding	-	IPR025525 (PFAM)
contig14958_g1_i1	serine palmitoyltransferase	2.7e-43	73.35	10	F:transferase activity, transferring acyl groups; F:pyridoxal phosphate binding; P:multicellular organismal development; F:transaminase activity; P:organic substance biosynthetic process; C:endoplasmic reticulum; C:cytoplasmic, membrane-bounded vesicle; C:membrane part; P:cellular biosynthetic process; P:sphingolipid metabolic process	-	IPR004839 (PFAM)
contig1495_g1_i1	NBS-LRR resistance partial	1.9e-26	71.2	1	F:ADP binding	-	IPR002182 (PFAM)
contig14967_g1_i1	Qa- SYP4 Tlg2p Syntaxin 16-type	3e-37	58.7	7	F:protein binding; P:vesicle-mediated transport; P:intracellular transport; C:membrane; C:cell part; P:single-organism transport; P:cellular process	-	IPR006011 (PFAM); IPR000727 (PFAM); IPR000727 (PROSITE_PROFILES)
contig14976_g1_i1	cleavage and polyadenylation specificity factor subunit 3-I	3.4e-08	52.67	-		-	IPR021718 (PFAM)
contig14978_g1_i1	zinc finger CCCH domain-containing protein 28-like	8e-14	62.4	1	F:metal ion binding	-	IPR000571 (PROSITE_PROFILES); IPR000571 (PROSITE_PROFILES)
contig14979_g1_i1	importin subunit alpha-1 isoform X2	6.8e-39	63.1	3	F:protein binding; P:protein transport; C:intracellular part	-	IPR000225 (PFAM); PF16186 (PFAM)
contig14983_g1_i1	DUF246 domain-containing protein	4e-44	78.55	4	C:trans-Golgi network; F:transferase activity, transferring glycosyl groups; C:endosome; P:metabolic process	-	no IPS match
contig14985_g1_i1	S-locus lectin protein kinase family	1.4e-08	59.6	3	F:binding; F:kinase activity; P:cellular process	-	no IPS match
contig14986_g1_i1	protein	9.4e-13	53.3	1	P:metabolic process	-	no IPS match
contig14987_g1_i1	Cadmium zinc-transporting ATPase 3	5.5e-07	45.5	10	F:nucleotide binding; F:ATP binding; P:cation transport; F:cation-transporting ATPase activity; F:metal ion binding; P:metabolic process; P:cation transmembrane transport; C:integral component of membrane; P:metal ion transport; F:hydrolase activity	-	no IPS match
contig14990_g1_i1	disease resistance RPP13-like protein 1-like	1.3e-70	74.8	1	F:ADP binding	-	no IPS match
contig14994_g1_i1	probable LRR receptor-like serine threonine-protein kinase At3g47570-like	2.8e-77	85.25	4	F:ATP binding; C:integral component of membrane; F:protein serine/threonine kinase activity; P:protein phosphorylation	EC:2.7.11	IPR000719 (PFAM); IPR000719 (PROSITE_PROFILES)
contig14996_g1_i1	ethylene-responsive transcription factor ERF003-like	1.6e-105	81.1	4	C:nucleus; F:DNA binding; F:transcription factor activity, sequence-specific DNA binding; P:regulation of transcription, DNA-templated	-	IPR001471 (PFAM); IPR001471 (PROSITE_PROFILES)
contig14996_g1_i2	ethylene-responsive transcription factor ERF003-like	2.9e-62	74.65	4	C:nucleus; F:DNA binding; F:transcription factor activity, sequence-specific DNA binding; P:regulation of transcription, DNA-templated	-	no IPS match
contig14997_g1_i1	PREDICTED: uncharacterized protein LOC104112072, partial	4.9e-51	63.7	-		-	IPR029472 (PFAM)
contig14_g1_i1	eukaryotic translation initiation factor 5A-like	1.7e-49	74.4	5	P:positive regulation of translational termination; F:translation elongation factor activity; F:ribosome binding; P:translational frameshifting; P:positive regulation of translational elongation	-	IPR020189 (PFAM)
contig15000_g1_i1	Senescence dehydration-associated isoform 4	8.6e-75	86.3	-		-	IPR009686 (PFAM)
contig15007_g1_i1	predicted protein	1.6e-29	61	4	F:calmodulin binding; P:microtubule cytoskeleton organization; F:microtubule binding; C:microtubule	-	no IPS match
contig15010_g1_i1	protein	1.6e-32	50.1	2	C:motile cilium; F:calcium ion binding	-	IPR010554 (PFAM); IPR006602 (PROSITE_PROFILES)
contig15011_g1_i1	E3 ubiquitin-protein ligase UPL1-like	4.5e-80	63.85	2	F:ubiquitin-protein transferase activity; P:metabolic process	-	IPR000569 (PFAM); IPR000569 (PROSITE_PROFILES)
contig15012_g1_i1	oligopeptide transporter 2-like	1.2e-171	87.2	4	P:oligopeptide transport; P:transmembrane transport; F:oligopeptide transporter activity; C:plasma membrane	-	IPR004813 (PFAM)
contig15022_g1_i1	prefoldin subunit 6-like	5.8e-19	60.9	5	C:prefoldin complex; C:cytosol; F:unfolded protein binding; P:protein folding; P:cortical microtubule organization	-	IPR002777 (PFAM)
contig15040_g1_i2	60S ribosomal protein L17-2	1.2e-30	75.75	3	F:structural constituent of ribosome; C:large ribosomal subunit; P:translation	-	IPR001063 (PFAM)
contig15048_g1_i1	GTP binding protein beta 1 isoform 1	1.2e-138	62.6	13	P:signal transduction; P:animal organ development; P:response to hormone; P:negative regulation of biological process; P:cellular response to oxygen-containing compound; C:intracellular part; P:cellular metabolic process; P:defense response to other organism; P:regulation of response to stimulus; F:protein binding; P:cellular response to organic substance; F:catalytic activity; P:cellular respons…	-	IPR001680 (PFAM); IPR001680 (PROSITE_PROFILES); IPR001680 (PROSITE_PROFILES); IPR001680 (PROSITE_PROFILES); IPR001680 (PROSITE_PROFILES); IPR001680 (PROSITE_PROFILES); IPR017986 (PROSITE_PROFILES)
contig15051_g1_i1	clathrin assembly protein At1g25240	2.6e-64	80.25	6	F:2-alkenal reductase [NAD(P)] activity; P:clathrin coat assembly; P:oxidation-reduction process; F:clathrin binding; C:clathrin-coated vesicle; F:1-phosphatidylinositol binding	EC:1.3.1.74	IPR011417 (PFAM); IPR013809 (PROSITE_PROFILES)
contig15055_g1_i1	Syntaxin 42 family protein	1.1e-08	54.95	2	F:protein binding; P:intracellular transport	-	IPR000727 (PFAM); IPR000727 (PROSITE_PROFILES)
contig15056_g1_i1	retrotransposon polyprotein	4.1e-19	58.15	11	F:nucleic acid binding; F:zinc ion binding; F:structural constituent of ribosome; C:intracellular ribonucleoprotein complex; F:oxidoreductase activity; C:integral component of membrane; P:DNA integration; P:oxidation-reduction process; C:large ribosomal subunit; C:ribosome; P:translation	-	no IPS match
contig15057_g1_i1	ubiquitin-60S ribosomal protein L40-like	2.8e-08	61.05	2	F:protein binding; C:intracellular part	-	IPR000626 (PFAM); IPR000626 (PROSITE_PROFILES)
contig15063_g1_i1	molybdopterin synthase catalytic subunit	5.7e-36	66.35	2	C:cell part; P:Mo-molybdopterin cofactor biosynthetic process	-	IPR003448 (PFAM)
contig15064_g1_i1	glutamine amidotransferase	2.5e-07	50.9	2	P:glutamine metabolic process; F:hydrolase activity	-	IPR011697 (PFAM)
contig15075_g1_i1	cysteine protease	2.8e-30	66.8	13	C:nuclear part; P:response to salt stress; C:endoplasmic reticulum; C:chloroplast part; F:cysteine-type peptidase activity; P:plant-type cell wall organization; C:extracellular region; C:vacuole; P:polysaccharide metabolic process; F:protein binding; P:cellular macromolecule metabolic process; P:proteolysis; C:cytosol	EC:3.4	IPR000668 (PFAM)
contig15083_g1_i1	RNA polymerase beta partial	0	94.5	5	F:DNA binding; C:chloroplast; F:DNA-directed RNA polymerase activity; P:transcription, DNA-templated; C:mitochondrion	EC:2.7.7.6	IPR007083 (PFAM); IPR007081 (PFAM)
contig15104_g1_i1	Methylmalonyl- mitochondrial	2.2e-33	60.62	4	F:metal ion binding; P:metabolic process; F:lyase activity; F:lactoylglutathione lyase activity	-	PF13669 (PFAM)
contig15109_g1_i1	disease resistance protein RGA3-like isoform X1	1.8e-16	63.6	1	F:ADP binding	-	no IPS match
contig15112_g1_i1	mannosyl-oligosaccharide -alpha-mannosidase MNS3	6.6e-40	60	4	F:calcium ion binding; C:membrane; F:mannosyl-oligosaccharide 1,2-alpha-mannosidase activity; P:single-organism process	-	IPR001382 (PFAM)
contig15119_g1_i1	unnamed protein product	3.7e-31	65	-		-	no IPS match
contig1511_g1_i1	probable methionine--tRNA ligase	9.5e-21	61.05	3	F:tRNA binding; F:ligase activity; P:translation	-	IPR002547 (PFAM); IPR002547 (PROSITE_PROFILES)
contig15136_g1_i1	26S proteasome non-ATPase regulatory subunit 9	1.9e-14	57.5	2	C:intracellular part; P:cellular process	-	no IPS match
contig15138_g1_i1	GRF1-interacting factor 2-like	2.3e-07	50.05	-		-	IPR007726 (PFAM)
contig15139_g1_i1	filamin like protein	7.5e-13	51.7	4	F:organic cyclic compound binding; F:heterocyclic compound binding; P:single-organism process; P:cellular process	-	IPR017868 (PFAM); IPR017868 (PROSITE_PROFILES); IPR017868 (PROSITE_PROFILES)
contig15145_g1_i1	helicase and polymerase-containing protein TEBICHI-like isoform X1	2e-86	60.8	4	F:nucleic acid binding; F:nucleotidyltransferase activity; P:DNA replication; F:hydrolase activity	-	no IPS match
contig15152_g1_i1	protein	1.2e-07	47.83	2	P:proteolysis; F:serine-type endopeptidase activity	-	IPR001254 (PFAM); IPR001254 (PROSITE_PROFILES)
contig1515_g1_i1	protein phosphatase 1 regulatory subunit pprA-like	4.3e-27	65.7	1	F:protein binding	-	IPR001611 (PFAM); IPR001611 (PROSITE_PROFILES); IPR001611 (PROSITE_PROFILES); IPR001611 (PROSITE_PROFILES); IPR001611 (PROSITE_PROFILES); IPR001611 (PROSITE_PROFILES); IPR001611 (PROSITE_PROFILES)
contig15163_g1_i1	disease resistance protein At3g14460-like	6.4e-18	59.65	1	F:ADP binding	-	no IPS match
contig15163_g1_i2	disease resistance protein At3g14460-like	2.5e-19	60.85	1	F:ADP binding	-	no IPS match
contig15167_g1_i1	pleiotropic drug resistance protein 2-like	1.9e-95	92	6	F:ATP binding; P:metabolic process; C:integral component of membrane; P:organic phosphonate transport; P:organophosphate ester transport; F:organic phosphonate transmembrane-transporting ATPase activity	EC:3.6.3.28	IPR013525 (PFAM)
contig1516_g1_i1	WD repeat-containing protein 61	0	93.6	6	F:protein binding; C:cytosol; P:histone H3-K36 methylation; C:Cul4-RING E3 ubiquitin ligase complex; P:negative regulation of flower development; P:histone H3-K4 methylation	-	IPR001680 (PFAM); IPR001680 (PROSITE_PROFILES); IPR001680 (PROSITE_PROFILES); IPR001680 (PROSITE_PROFILES); IPR001680 (PROSITE_PROFILES); IPR001680 (PROSITE_PROFILES); IPR017986 (PROSITE_PROFILES)
contig15172_g1_i1	beta- -galactosyltransferase 15	6.3e-06	52.9	3	C:membrane; P:protein glycosylation; F:galactosyltransferase activity	-	IPR002659 (PFAM)
contig15173_g1_i1	rac GTPase activating protein	2.6e-07	48.25	1	P:signal transduction	-	IPR000198 (PFAM); IPR000198 (PROSITE_PROFILES)
contig15183_g1_i1	10 kDa chaperonin-like	1.4e-27	71	2	C:cytoplasm; P:protein folding	-	IPR020818 (PFAM)
contig15198_g1_i1	Leucine-rich repeat receptor-like protein kinase TDR	2.5e-69	76.65	11	P:cell division; F:ATP binding; F:oxidoreductase activity; P:vasculature development; C:integral component of membrane; F:protein serine/threonine kinase activity; P:protein phosphorylation; P:procambium histogenesis; P:xylem development; C:plasma membrane; P:secondary shoot formation	EC:2.7.11	IPR013210 (PFAM)
contig15203_g1_i1	random slug protein 5-like	4.8e-16	56	7	P:metabolic process; P:protein dephosphorylation; F:phosphatase activity; P:transport; C:intracellular; F:transporter activity; F:hydrolase activity	-	IPR001251 (PFAM)
contig15204_g1_i1	2-cys peroxiredoxin	4.3e-55	76	3	P:oxidation-reduction process; C:plastid; F:peroxiredoxin activity	EC:1.11.1.15	IPR000866 (PFAM); IPR019479 (PFAM)
contig15214_g1_i1	protein HOTHEAD-like	7.9e-15	57.95	3	F:oxidoreductase activity, acting on CH-OH group of donors; F:flavin adenine dinucleotide binding; P:oxidation-reduction process	-	IPR000172 (PFAM)
contig15225_g1_i1	protein OBERON 3	5.4e-126	72.15	2	P:multicellular organismal development; P:anatomical structure development	-	no IPS match
contig1522_g1_i1	drug resistance transporter-like ABC domain protein	1.2e-29	71.6	5	F:nucleotide binding; F:ATPase activity; C:membrane; P:single-organism transport; P:organic substance transport	EC:3.6.1.3	no IPS match
contig15232_g1_i1	pentatricopeptide repeat-containing protein At3g12770-like	1.8e-104	81.8	2	P:metabolic process; F:microtubule-severing ATPase activity	EC:3.6.4.3	PF14432 (PFAM)
contig15233_g1_i1	hypothetical protein JCGZ_17943	9e-43	67.85	-		-	no IPS match
contig1523_g1_i1	nucleolar GTP-binding protein 1-like	3.8e-16	54.1	7	F:GTP binding; F:nucleotide binding; P:RNA methylation; C:nucleus; C:membrane; P:ribosome biogenesis; C:nucleolus	-	no IPS match
contig15242_g1_i1	10 kDa chaperonin	1.4e-26	73.1	26	C:chloroplast stroma; P:response to salt stress; P:chloroplast organization; C:chloroplast thylakoid membrane; P:response to cold; P:response to heat; F:copper ion binding; C:apoplast; F:chaperone binding; P:cysteine biosynthetic process; C:cytosol; P:isopentenyl diphosphate biosynthetic process, methylerythritol 4-phosphate pathway; P:plant ovule development; P:gluconeogenesis; P:indoleacetic ac…	-	IPR020818 (PFAM)
contig15243_g1_i1	calcium-transporting ATPase plasma membrane-type-like	5.4e-58	59	3	F:binding; P:transport; P:single-organism process	-	IPR023214 (PFAM); PF13246 (PFAM)
contig15269_g1_i1	Leucyl phenylalanyl-tRNA--protein transferase	2e-10	56	2	P:metabolic process; F:transferase activity	-	no IPS match
contig15288_g1_i1	Uncharacterized protein TCM_000141	3.4e-53	80.25	-		-	no IPS match
contig15288_g1_i2	Uncharacterized protein TCM_000141	3.4e-53	80.25	-		-	no IPS match
contig1528_g1_i1	Glycylpeptide N-tetradecanoyltransferase 1	1.1e-12	55.75	1	F:glycylpeptide N-tetradecanoyltransferase activity	-	IPR022676 (PFAM)
contig15300_g1_i1	ATP-binding cassette superfamily	1.3e-44	55.85	2	F:nucleotide binding; C:membrane	-	IPR013525 (PFAM)
contig15305_g1_i1	receptor-like protein kinase At3g47110-like	5.1e-56	84.7	4	F:ATP binding; C:integral component of membrane; F:protein serine/threonine kinase activity; P:protein phosphorylation	EC:2.7.11	IPR001245 (PFAM); IPR000719 (PROSITE_PROFILES)
contig15308_g1_i1	(+)-neomenthol dehydrogenase-like	2.7e-08	59.9	3	F:oxidoreductase activity; P:metabolic process; P:single-organism process	-	IPR002198 (PFAM)
contig15314_g1_i1	eukaryotic translation initiation factor 5A	2.7e-32	66.55	6	P:positive regulation of translational termination; F:translation elongation factor activity; F:ribosome binding; P:translational frameshifting; P:xylem development; P:positive regulation of translational elongation	-	IPR020189 (PFAM)
contig15319_g1_i1	isocitrate dehydrogenase (NADP+) bacteria-like protein	5.1e-47	61.65	3	F:isocitrate dehydrogenase (NADP+) activity; P:isocitrate metabolic process; P:oxidation-reduction process	EC:1.1.1.42	no IPS match
contig1531_g1_i1	late embryogenesis abundant domain-containing protein	1.7e-60	56.6	2	C:intracellular membrane-bounded organelle; C:cytoplasmic part	-	no IPS match
contig15323_g1_i1	chromatin assembly factor 1 subunit B	7.2e-11	53.45	7	P:chromatin modification; F:protein binding; P:system development; P:DNA recombination; P:chromatin assembly; P:single-organism cellular process; P:tissue development	-	IPR001680 (PFAM); IPR001680 (PROSITE_PROFILES); IPR017986 (PROSITE_PROFILES)
contig15335_g1_i1	RNA polymerase alpha subunit	1.4e-60	89.15	5	F:DNA binding; C:chloroplast; F:DNA-directed RNA polymerase activity; P:transcription, DNA-templated; F:protein dimerization activity	EC:2.7.7.6	IPR011260 (PFAM); IPR011260 (PRODOM)
contig15349_g1_i1	hypothetical protein CICLE_v10003584mg	2.1e-111	80.25	-		-	no IPS match
contig15355_g1_i1	probable acetyltransferase NATA1-like	1.2e-19	42.3	1	F:N-acetyltransferase activity	-	IPR000182 (PFAM); IPR000182 (PROSITE_PROFILES)
contig15360_g1_i1	auxin-induced protein 6B-like	1.8e-66	78.85	1	P:response to auxin	-	IPR003676 (PFAM)
contig15361_g1_i1	mediator-associated protein 1-like	6.5e-08	53.8	-		-	no IPS match
contig1536_g1_i1	high-affinity nitrate transporter -like	0	90.75	3	P:transmembrane transport; C:integral component of membrane; F:transporter activity	-	IPR011701 (PFAM); IPR020846 (PROSITE_PROFILES)
contig1536_g1_i1	hypothetical protein Csa_1G097685	9.8e-46	79	-		-	no IPS match
contig15375_g1_i1	probable mitochondrial adenine nucleotide transporter BTL1	1.2e-17	57.8	4	P:transmembrane transport; C:membrane; C:integral component of membrane; P:transport	-	IPR018108 (PFAM); IPR018108 (PROSITE_PROFILES); IPR018108 (PROSITE_PROFILES)
contig15377_g1_i1	dpy-30 like protein	5e-10	65.94	4	F:pyridoxal phosphate binding; F:catalytic activity; P:metabolic process; F:molybdenum ion binding	-	IPR007858 (PFAM)
contig15380_g1_i1	pyridoxal chloroplastic	3.9e-17	63.25	10	P:cellular aromatic compound metabolic process; P:small molecule metabolic process; P:cellular aldehyde metabolic process; F:catalytic activity; P:organic substance biosynthetic process; P:pyridine-containing compound metabolic process; P:primary metabolic process; P:cellular biosynthetic process; P:single-organism biosynthetic process; C:plastid	-	IPR023210 (PFAM)
contig15381_g1_i1	NC domain-containing-related-like protein	7.1e-25	50.55	3	F:transferase activity, transferring acyl groups; P:metabolic process; F:transferase activity	-	IPR007053 (PFAM)
contig1539_g1_i1	unnamed protein product	5.5e-08	49	-		-	no IPS match
contig153_g1_i1	DUF125-domain-containing partial	2.8e-17	64.08	4	F:peptidyl-prolyl cis-trans isomerase activity; P:protein peptidyl-prolyl isomerization; P:protein folding; F:isomerase activity	-	IPR008217 (PFAM)
contig15404_g1_i1	Prenyl transferase	2.7e-11	56.3	2	P:isoprenoid biosynthetic process; F:transferase activity, transferring alkyl or aryl (other than methyl) groups	-	IPR000092 (PFAM)
contig15411_g1_i1	histone	8e-83	94	6	P:cell proliferation; F:DNA binding; F:protein heterodimerization activity; C:nucleosome; C:nucleolus; C:plastid	-	IPR007125 (PFAM)
contig15417_g1_i1	protein	8.5e-18	47.1	-		-	IPR005135 (PFAM)
contig15420_g1_i1	PREDICTED: uncharacterized protein LOC104649393	1.2e-46	67.5	-		-	IPR029472 (PFAM)
contig15425_g1_i1	endoglucanase 5	3.3e-96	95.05	4	P:trichoblast differentiation; F:carbohydrate binding; P:cellulose catabolic process; F:cellulase activity	EC:3.2.1.4	IPR001701 (PFAM)
contig1542_g1_i1	aspartic proteinase PCS1-like	0	82	2	F:aspartic-type endopeptidase activity; P:proteolysis	EC:3.4.23	PF14541 (PFAM); PF14543 (PFAM)
contig15437_g1_i1	glycerol-3-phosphate transporter 5	4.9e-16	48.4	1	P:single-organism transport	-	no IPS match
contig15460_g1_i1	Ty3 gypsy retrotransposon protein	9.4e-37	69.55	4	P:macromolecule metabolic process; C:nucleus; F:binding; P:primary metabolic process	-	IPR013242 (PFAM)
contig15462_g1_i1	3-hydroxyisobutyryl- hydrolase-like protein mitochondrial	4.4e-47	62.15	6	F:nucleic acid binding; C:nucleus; C:mediator complex; P:DNA integration; F:RNA polymerase II transcription cofactor activity; P:regulation of transcription from RNA polymerase II promoter	-	no IPS match
contig15465_g1_i1	dentin sialophosphoprotein isoform X2	3e-26	74.1	1	C:nucleus	-	no IPS match
contig15473_g1_i1	Retrovirus-related Pol polyprotein from transposon TNT 1- partial	2.4e-47	75.1	1	F:binding	-	IPR005162 (PFAM)
contig15489_g1_i1	peptidyl-prolyl cis-trans chloroplast precursor	2.3e-58	75	27	P:organophosphate metabolic process; P:aromatic amino acid family metabolic process; P:organic cyclic compound biosynthetic process; C:chloroplast part; P:protein peptidyl-prolyl isomerization; C:thylakoid part; P:heterocycle metabolic process; P:regulation of cellular process; P:cofactor biosynthetic process; P:cellular nitrogen compound metabolic process; P:lipid biosynthetic process; P:respons…	EC:5.2.1.8	IPR002130 (PFAM); IPR002130 (PROSITE_PROFILES)
contig1548_g1_i1	protein	6.5e-36	75.6	1	F:metal ion binding	-	IPR000571 (PFAM); IPR000571 (PROSITE_PROFILES); IPR000571 (PROSITE_PROFILES)
contig1549_g1_i1	retrotransposon unclassified	5.2e-28	68.2	4	F:peroxidase activity; F:DNA binding; F:metal ion binding; P:DNA recombination	EC:1.11.1.7	no IPS match
contig15502_g1_i1	isoleucine--tRNA cytoplasmic-like isoform X2	6.3e-33	74.9	6	P:isoleucyl-tRNA aminoacylation; F:ATP binding; F:isoleucine-tRNA ligase activity; C:cytosol; P:organic substance catabolic process; P:single-organism carbohydrate metabolic process	EC:6.1.1.5	IPR002300 (PFAM)
contig15504_g1_i1	SNAP25 homologous protein SNAP33-like	4e-06	56.9	1	F:protein binding	-	IPR000727 (PROSITE_PROFILES)
contig15513_g1_i2	U-box domain-containing protein 35-like	2.4e-29	64.95	1	F:transferase activity	-	no IPS match
contig15515_g1_i1	MYB2	2.3e-69	95.5	1	F:DNA binding	-	IPR001005 (PFAM); IPR017930 (PROSITE_PROFILES); IPR017930 (PROSITE_PROFILES)
contig15515_g1_i2	MYB2	2.1e-53	94.5	1	F:DNA binding	-	IPR001005 (PFAM); IPR017877 (PROSITE_PROFILES); IPR017930 (PROSITE_PROFILES)
contig15521_g1_i1	chloroplast phenylalanine hydroxylase	1.7e-30	61.25	2	F:oxidoreductase activity, acting on paired donors, with incorporation or reduction of molecular oxygen, reduced pteridine as one donor, and incorporation of one atom of oxygen; P:oxidation-reduction process	-	IPR019774 (PFAM); IPR019774 (PROSITE_PROFILES)
contig15542_g1_i2	metalloendoproteinase 1-like	1.1e-22	49.7	4	F:zinc ion binding; P:proteolysis; C:extracellular matrix; F:metalloendopeptidase activity	-	IPR001818 (PFAM)
contig1554_g1_i1	universal stress protein A-like protein isoform X1	5.1e-18	50.8	1	P:response to stress	-	IPR006016 (PFAM)
contig15569_g1_i1	[Pyruvate dehydrogenase (acetyl-transferring)] mitochondrial-like	2.3e-30	64.55	1	F:transferase activity	-	IPR003594 (PFAM)
contig15570_g1_i1	probable peptide transporter At1g52190-like isoform X1	4e-27	80.25	3	C:membrane; P:transport; F:transporter activity	-	no IPS match
contig1557_g1_i1	alanine and asparagine-rich	7.3e-11	58.78	-		-	no IPS match
contig15627_g1_i1	transposon Tf2-1 polyprotein isoform X1	1.3e-81	76.05	1	P:DNA integration	-	IPR001584 (PFAM); IPR001584 (PROSITE_PROFILES)
contig15630_g1_i1	N -adenine-specific DNA methyltransferase 2-like	3.1e-43	55.25	1	F:methyltransferase activity	-	IPR019369 (PFAM)
contig15635_g1_i1	reverse transcriptase like protein	9.4e-82	69.25	4	F:DNA binding; C:mitochondrion; P:DNA recombination; C:plastid	-	IPR013103 (PFAM)
contig15635_g2_i1	Retrovirus-related Pol polyprotein from transposon TNT 1- partial	5.5e-99	69.35	3	F:organic cyclic compound binding; F:heterocyclic compound binding; F:metal ion binding	-	IPR013103 (PFAM)
contig15643_g1_i1	protein AATF isoform X1	1.8e-20	55.4	1	C:nucleus	-	IPR012617 (PFAM)
contig15647_g1_i1	isoform 1	1.7e-47	84.6	2	P:metabolic process; F:hydrolase activity	-	no IPS match
contig15649_g1_i1	eukaryotic translation initiation factor 3 subunit B-like	1.5e-66	68	12	F:nucleic acid binding; C:nucleus; P:chromatin remodeling; P:posttranscriptional gene silencing by RNA; P:regulation of transcription, DNA-templated; C:macromolecular complex; P:RNA processing; P:animal organ development; C:cytoplasmic part; F:chromatin binding; P:response to stimulus; P:translation	-	IPR013979 (PFAM)
contig15655_g1_i1	4-coumarate-- ligase-like 5	0	83.3	3	F:Photinus-luciferin 4-monooxygenase (ATP-hydrolyzing) activity; P:oxidation-reduction process; F:ligase activity	EC:1.13.12.7	IPR000873 (PFAM)
contig15667_g1_i1	pre-mRNA-splicing factor 18	2.9e-41	70.7	3	P:RNA splicing; C:mitochondrion; C:spliceosomal complex	-	IPR004098 (PFAM)
contig15670_g1_i1	probable disease resistance RPP8-like protein 2	4.4e-12	57.6	1	F:ADP binding	-	IPR002182 (PFAM)
contig15676_g1_i1	cystathionine beta- chloroplastic-like	4.2e-32	70.3	4	F:pyridoxal phosphate binding; F:carbon-sulfur lyase activity; P:'de novo' L-methionine biosynthetic process; C:plastid	-	IPR000277 (PFAM)
contig15685_g1_i1	leucine-rich repeat receptor-like tyrosine-protein kinase At2g41820	1e-20	62.6	2	F:catalytic activity; P:metabolic process	-	no IPS match
contig15686_g1_i1	pectinesterase inhibitor-like	4e-60	52.1	1	F:enzyme inhibitor activity	-	IPR006501 (PFAM)
contig15687_g1_i1	NAC domain-containing protein 21 22-like	4e-152	79.3	3	C:nucleus; F:DNA binding; P:regulation of transcription, DNA-templated	-	IPR003441 (PFAM); IPR003441 (PROSITE_PROFILES)
contig15687_g1_i2	NAC domain-containing protein 21 22-like	3.3e-106	75.6	3	C:nucleus; F:DNA binding; P:regulation of transcription, DNA-templated	-	IPR003441 (PFAM); IPR003441 (PROSITE_PROFILES)
contig15687_g1_i3	NAC domain-containing protein 21 22-like	9.1e-103	96.4	3	C:nucleus; F:DNA binding; P:regulation of transcription, DNA-templated	-	IPR003441 (PFAM); IPR003441 (PROSITE_PROFILES)
contig15694_g1_i1	40S ribosomal protein S3-3-like	7.7e-119	87.9	4	F:RNA binding; F:structural constituent of ribosome; C:small ribosomal subunit; P:translation	-	PF00189 (PFAM); IPR004044 (PFAM); IPR004044 (PROSITE_PROFILES)
contig15695_g1_i1	COP9 signalosome complex subunit 4	2.1e-33	74.95	3	F:protein binding; C:protein complex; C:intracellular part	-	IPR000717 (PFAM)
contig15695_g2_i1	COP9 signalosome complex subunit 4	7.8e-46	64.65	6	F:protein binding; P:photomorphogenesis; C:cytosol; C:COP9 signalosome; P:cullin deneddylation; P:positive regulation of G2/M transition of mitotic cell cycle	-	no IPS match
contig15697_g1_i1	tubby-like protein	1.5e-37	53.25	-		-	IPR000007 (PFAM)
contig1570_g1_i1	60S ribosomal protein L18-2	3.3e-78	76.9	1	C:intracellular ribonucleoprotein complex	-	no IPS match
contig15714_g1_i1	calcium-dependent protein kinase 2-like	2.5e-12	49.75	3	F:ATP binding; F:protein kinase activity; P:protein phosphorylation	-	IPR000719 (PFAM); IPR000719 (PROSITE_PROFILES)
contig15715_g1_i1	serine threonine-protein kinase BRI1-like 2	0	89.5	20	P:regulation of meristem growth; P:peptidyl-tyrosine phosphorylation; F:2-alkenal reductase [NAD(P)] activity; P:brassinosteroid mediated signaling pathway; P:transmembrane receptor protein serine/threonine kinase signaling pathway; C:intracellular; P:auxin-activated signaling pathway; F:transmembrane receptor protein serine/threonine kinase activity; F:ATP binding; P:activation of MAPKK activity…	EC:2.7.11.25; EC:2.7.10.1; EC:2.7.11; EC:1.3.1.74	IPR001611 (PFAM); IPR001611 (PFAM); IPR013210 (PFAM); IPR000719 (PFAM); IPR001611 (PROSITE_PROFILES); IPR001611 (PROSITE_PROFILES); IPR001611 (PROSITE_PROFILES); IPR001611 (PROSITE_PROFILES); IPR001611 (PROSITE_PROFILES); IPR001611 (PROSITE_PROFILES); IPR001611 (PROSITE_PROFILES); IPR001611 (PROSITE_PROFILES); IPR001611 (PROSITE_PROFILES); IPR001611 (PROSITE_PROFILES); IPR001611 (PROSITE_PROFILES…
contig1571_g1_i1	RAS-related protein RABC1	3.6e-23	56.9	3	F:GTP binding; P:small GTPase mediated signal transduction; C:membrane	-	IPR001806 (PFAM); IPR020849 (PROSITE_PROFILES)
contig15728_g1_i1	rho GTPase-activating protein gacV-like	1.2e-30	64.8	1	C:integral component of membrane	-	PS51257 (PROSITE_PROFILES)
contig15734_g1_i1	mannan synthase 1-like	1e-23	81.25	-		-	no IPS match
contig15735_g1_i1	zinc finger family protein	7.5e-09	55.55	2	F:zinc ion binding; F:protein binding	-	PF13920 (PFAM); IPR001841 (PROSITE_PROFILES)
contig15735_g1_i2	GDSL esterase lipase	8.7e-09	54.6	2	F:zinc ion binding; F:protein binding	-	PF13920 (PFAM); IPR001841 (PROSITE_PROFILES)
contig15744_g1_i1	cleavage and polyadenylation specificity factor subunit 3-II	1.2e-09	58.9	2	C:nucleus; P:polar nucleus fusion	-	no IPS match
contig15748_g1_i1	predicted protein	2.9e-12	57.5	2	P:transmembrane transport; C:integral component of membrane	-	no IPS match
contig15762_g1_i1	glucosidase 2 subunit beta-like isoform X2	7.3e-34	61.85	10	F:calmodulin binding; P:cellular macromolecule metabolic process; P:nitrogen compound metabolic process; P:organic substance biosynthetic process; C:endoplasmic reticulum; P:single-organism cellular process; P:primary metabolic process; P:cellular biosynthetic process; P:single-organism biosynthetic process; P:defense response to bacterium	-	PF13015 (PFAM)
contig15765_g1_i1	RNA-directed DNA polymerase (Reverse transcriptase) Chromo Zinc CCHC-type Peptidase active site Polynucleotidyl Ribonuclease H fold	9.4e-44	77	4	F:nucleic acid binding; C:nucleus; P:DNA integration; F:transferase activity	-	no IPS match
contig15767_g1_i1	Serine carboxypeptidase-like 50	1.1e-66	52.35	2	P:proteolysis; F:serine-type carboxypeptidase activity	-	IPR001563 (PFAM)
contig15769_g1_i1	retrovirus-related Pol polyprotein from transposon TNT 1-94	1.8e-73	71.7	4	F:organic cyclic compound binding; F:heterocyclic compound binding; F:metal ion binding; P:DNA integration	-	IPR025724 (PFAM); IPR001584 (PFAM); IPR001584 (PROSITE_PROFILES)
contig15771_g1_i1	fimbrin-like protein 2	2.6e-22	61.65	1	F:protein binding	-	IPR001715 (PFAM); IPR001715 (PROSITE_PROFILES)
contig15773_g1_i1	proliferation-associated protein 2G4-like	3.6e-110	66	7	P:cell proliferation; F:transcription factor activity, sequence-specific DNA binding; P:regulation of transcription, DNA-templated; C:nucleolus; P:response to cytokinin; P:cell cycle; C:plasma membrane	-	IPR000994 (PFAM)
contig15774_g1_i1	ABC transporter B family member 4	1e-83	71.4	3	F:ATP binding; F:ATPase activity, coupled to transmembrane movement of substances; P:single-organism transport	-	IPR003439 (PFAM); IPR003439 (PROSITE_PROFILES)
contig15775_g1_i1	NAD-dependent deacetylase sirtuin-6	4.3e-22	56.3	3	P:metabolic process; F:NAD+ binding; F:hydrolase activity	-	IPR003000 (PFAM); IPR026590 (PROSITE_PROFILES)
contig15778_g1_i1	hypothetical protein PRUPE_ppa016160mg, partial	2.3e-11	54.83	-		-	no IPS match
contig15780_g1_i1	60S ribosomal protein L5	7.2e-124	75.75	3	F:structural constituent of ribosome; C:ribosome; P:translation	-	IPR005484 (PFAM); IPR025607 (PFAM)
contig15780_g2_i1	60S ribosomal protein L5-like	1.2e-115	74.75	3	F:structural constituent of ribosome; C:ribosome; P:translation	-	IPR025607 (PFAM); IPR005484 (PFAM)
contig15782_g1_i1	late embryogenesis abundant protein 1	5.4e-06	56.2	-		-	no IPS match
contig15783_g1_i1	leguminosin group485 secreted peptide	2.2e-23	40.83	1	F:carbohydrate binding	-	IPR008160 (PFAM)
contig15787_g1_i1	UDP-glucose pyrophosphorylase	4e-63	75.6	2	P:metabolic process; F:uridylyltransferase activity	-	IPR002618 (PFAM)
contig15792_g1_i1	hypothetical protein CISIN_1g048800mg	0	76.55	-		-	no IPS match
contig15797_g1_i1	salt tolerance-like protein	1.9e-44	59.9	2	F:zinc ion binding; C:intracellular	-	no IPS match
contig15798_g1_i1	dirigent protein 18-like	1.2e-70	80.75	-		-	no IPS match
contig15804_g1_i1	serine threonine-protein kinase Aurora-2	6.6e-24	73.55	4	F:ATP binding; F:protein serine/threonine kinase activity; P:protein phosphorylation; P:cell cycle	EC:2.7.11	IPR000719 (PFAM); IPR000719 (PROSITE_PROFILES)
contig15805_g1_i1	UDP-Glycosyltransferase superfamily protein	1.4e-30	75.2	1	F:transferase activity, transferring glycosyl groups	-	no IPS match
contig15809_g1_i1	aquaporin PIP2-1-like	1.2e-77	89.35	3	C:integral component of membrane; P:transport; F:transporter activity	-	IPR000425 (PFAM)
contig15811_g1_i1	protein	2.5e-11	62.5	4	C:nucleus; F:RNA binding; F:protein binding; C:cytosol	-	IPR003890 (PFAM)
contig15814_g1_i1	lysine-specific demethylase REF6-like	5.6e-79	60.95	3	P:anatomical structure development; F:binding; P:single-organism developmental process	-	no IPS match
contig15814_g2_i1	lysine-specific demethylase REF6-like	1.5e-85	88.5	9	F:nucleic acid binding; C:nucleus; P:negative regulation of histone acetylation; P:unidimensional cell growth; F:metal ion binding; P:leaf development; P:histone H3-K9 demethylation; P:response to brassinosteroid; P:vegetative to reproductive phase transition of meristem	-	IPR007087 (PROSITE_PROFILES); IPR007087 (PROSITE_PROFILES); IPR007087 (PROSITE_PROFILES)
contig15816_g1_i1	F-box RNI FBD-like domain protein	1.6e-16	56.9	-		-	IPR006566 (PFAM)
contig15816_g1_i2	F-box RNI FBD-like domain protein	8.4e-61	52.15	-		-	IPR013101 (PFAM); IPR006566 (PFAM)
contig15822_g1_i1	phosphatidate cytidylyltransferase-like	3.5e-30	64.9	6	F:phosphatidate cytidylyltransferase activity; C:intracellular membrane-bounded organelle; P:lipid biosynthetic process; P:cellular lipid metabolic process; C:cytoplasmic part; P:cellular biosynthetic process	EC:2.7.7.41	PF01148 (PFAM)
contig15824_g1_i1	mitochondrial intermembrane space cysteine motif-containing protein MIC17-like	4.8e-09	42	-		-	IPR010625 (PFAM); IPR018648 (PFAM)
contig15825_g1_i1	Mad3 BUB1 region isoform 3	1.4e-137	73.9	2	P:mitotic spindle assembly checkpoint; F:transferase activity	-	no IPS match
contig15829_g1_i1	40S ribosomal protein S12-like	5.2e-52	74.3	3	F:structural constituent of ribosome; C:ribosome; P:translation	-	IPR004038 (PFAM)
contig15831_g1_i1	3-hydroxyisobutyryl- hydrolase 1-like isoform X2	5.6e-21	54.7	1	C:mitochondrion	-	PF16113 (PFAM)
contig15836_g1_i1	callose synthase 7	1.3e-49	77.85	3	F:1,3-beta-D-glucan synthase activity; P:(1->3)-beta-D-glucan biosynthetic process; C:1,3-beta-D-glucan synthase complex	EC:2.4.1.34	no IPS match
contig1585_g1_i1	luminal-binding protein 4	2.9e-50	90.3	15	P:polar nucleus fusion; P:regulation of transcription, DNA-templated; C:Golgi apparatus; C:vacuolar membrane; P:protein folding; C:plasma membrane; C:endoplasmic reticulum lumen; F:ATP binding; C:chloroplast; P:response to heat; C:plasmodesma; C:cell wall; C:mediator complex; C:cytosol; P:ER-associated ubiquitin-dependent protein catabolic process	-	IPR013126 (PFAM)
contig15862_g1_i1	acylpyruvase mitochondrial-like	3.3e-52	54	2	F:catalytic activity; P:metabolic process	-	IPR011234 (PFAM)
contig15867_g1_i1	probable receptor-like protein kinase At1g80640 isoform X1	0	85.75	4	F:ATP binding; P:activation of MAPKK activity; F:MAP kinase kinase kinase activity; C:intracellular	EC:2.7.11.25; EC:2.7.11	IPR001245 (PFAM); IPR000719 (PROSITE_PROFILES)
contig15869_g1_i1	suppressor of mec-8 and unc-52 protein homolog 2	1.2e-29	66.9	2	C:nucleus; P:RNA splicing	-	IPR012492 (PFAM); IPR012492 (PRODOM)
contig15870_g1_i1	cathepsin B-like	8.3e-64	52.3	2	P:proteolysis; F:cysteine-type peptidase activity	-	IPR000668 (PFAM)
contig15875_g1_i1	cysteine protease 1 precursor	1.7e-54	59.45	2	P:proteolysis; F:cysteine-type peptidase activity	-	IPR013201 (PFAM); IPR000668 (PFAM)
contig15876_g1_i1	V-type H(+)-translocating pyrophosphatase	3.4e-31	71.75	6	F:inorganic diphosphatase activity; P:proton transport; P:transmembrane transport; C:membrane; P:metabolic process; F:hydrogen-translocating pyrophosphatase activity	EC:3.6.1.1	IPR004131 (PFAM)
contig15877_g1_i1	ubiquitin-like modifier-activating enzyme atg7	2.6e-40	64.95	13	P:late nucleophagy; P:leaf senescence; P:protein catabolic process; P:C-terminal protein lipidation; P:mitophagy; P:cellular response to nitrogen starvation; P:piecemeal microautophagy of nucleus; C:cytosol; P:defense response to fungus; F:Atg8 activating enzyme activity; P:macroautophagy; F:Atg12 activating enzyme activity; P:protein modification by small protein conjugation	-	no IPS match
contig15879_g1_i1	gamma-interferon-inducible lysosomal thiol reductase-like	6.8e-72	74.4	1	C:vacuole	-	IPR004911 (PFAM)
contig1587_g1_i1	thioredoxin H-type-like	1.5e-17	56.05	1	P:cell redox homeostasis	-	IPR013766 (PFAM); IPR012336 (PROSITE_PROFILES)
contig15883_g1_i1	structural maintenance of chromosomes protein 3	4.3e-31	58.7	3	C:chromosome; P:single-organism cellular process; P:response to stimulus	-	no IPS match
contig15886_g2_i1	Flavin-containing monooxygenase YUCCA8	1.5e-80	92.95	4	F:NADP binding; F:flavin adenine dinucleotide binding; P:oxidation-reduction process; F:N,N-dimethylaniline monooxygenase activity	EC:1.14.13.8	no IPS match
contig15888_g1_i1	cation H(+) antiporter 15-like	4e-72	63.85	1	P:monovalent inorganic cation transport	-	no IPS match
contig15889_g1_i1	eukaryotic translation initiation factor 3 subunit A-like	1.1e-10	53	3	C:macromolecular complex; C:cytoplasmic part; P:translation	-	no IPS match
contig15891_g1_i1	predicted protein	3e-50	50	2	P:proteolysis; F:serine-type endopeptidase activity	-	IPR000209 (PFAM); IPR030400 (PROSITE_PROFILES)
contig15892_g1_i1	meiotic recombination protein SPO11-2	1.2e-59	92.85	22	P:sister chromatid cohesion; P:DNA catabolic process, endonucleolytic; P:pollen development; P:seed development; P:cell adhesion; C:chromosome; P:embryo sac development; P:trichome morphogenesis; P:root hair cell differentiation; P:telomere maintenance in response to DNA damage; P:mitotic recombination; P:meiotic DNA double-strand break formation; P:double-strand break repair; P:chiasma assembly;…	-	no IPS match
contig15892_g1_i2	meiotic recombination protein SPO11-2	4.8e-93	92.55	22	P:sister chromatid cohesion; P:DNA catabolic process, endonucleolytic; P:pollen development; P:seed development; P:cell adhesion; C:chromosome; P:embryo sac development; P:trichome morphogenesis; P:root hair cell differentiation; P:telomere maintenance in response to DNA damage; P:mitotic recombination; P:meiotic DNA double-strand break formation; P:double-strand break repair; P:chiasma assembly;…	-	no IPS match
contig15892_g1_i3	meiotic recombination protein SPO11-2	2.9e-133	92.8	25	P:DNA catabolic process, endonucleolytic; P:pollen development; P:seed development; P:floral organ development; P:cell adhesion; C:chromosome; P:DNA topological change; P:embryo sac development; P:telomere maintenance in response to DNA damage; P:meiotic DNA double-strand break formation; P:double-strand break repair; P:chiasma assembly; F:ATP binding; P:multicellular organism reproduction; P:act…	EC:5.99.1.3	no IPS match
contig15893_g1_i1	probable nucleoside diphosphate kinase 5 isoform X1	4.7e-110	63.9	5	P:UTP biosynthetic process; P:CTP biosynthetic process; P:GTP biosynthetic process; P:nucleoside diphosphate phosphorylation; F:nucleoside diphosphate kinase activity	-	IPR001564 (PFAM); IPR006602 (PROSITE_PROFILES)
contig15896_g1_i1	N-alpha-acetyltransferase MAK3	2.7e-125	91.5	5	P:defense response to insect; P:long-chain fatty acid metabolic process; P:fatty acid biosynthetic process; F:peptide alpha-N-acetyltransferase activity; P:postreplication repair	EC:2.3.1.88	IPR000182 (PFAM); IPR000182 (PROSITE_PROFILES)
contig15899_g1_i1	protein	1.6e-51	82.8	6	C:plasmodesma; F:structural constituent of ribosome; P:response to fungus; C:cytosolic large ribosomal subunit; C:plasma membrane; P:translation	-	IPR004038 (PFAM)
contig15902_g1_i1	transposon Tf2-1 polyprotein isoform X1	5.9e-25	58.95	5	F:nucleic acid binding; C:nucleus; F:aspartic-type endopeptidase activity; P:proteolysis; P:DNA integration	-	no IPS match
contig15906_g1_i1	nuclease HARBI1-like isoform X1	2.1e-51	81.35	-		-	IPR027806 (PFAM)
contig15908_g1_i1	#NAME?	1.1e-109	60.35	2	F:heat shock protein binding; F:unfolded protein binding	-	IPR002939 (PFAM); IPR001305 (PFAM); IPR001623 (PFAM); IPR001623 (PROSITE_PROFILES); IPR001305 (PROSITE_PROFILES)
contig15909_g1_i1	annexin D5-like	2.1e-31	60.85	2	F:calcium ion binding; F:calcium-dependent phospholipid binding	-	IPR018502 (PFAM)
contig15910_g1_i1	serpin CCP3	3.3e-24	53.3	9	F:peptidase inhibitor activity; F:serine-type endopeptidase inhibitor activity; C:extracellular space; P:regulation of proteolysis; P:negative regulation of endopeptidase activity; C:extracellular region; F:nutrient reservoir activity; P:defense response; P:negative regulation of peptidase activity	-	IPR023796 (PFAM)
contig15912_g1_i1	DUF3511 domain protein	4.1e-20	60.05	3	P:biological_process; C:nucleus; F:molecular_function	-	IPR021899 (PFAM)
contig15921_g1_i1	NADPH-dependent 1-acyldihydroxyacetone phosphate reductase-like	4.3e-24	55.9	2	F:oxidoreductase activity; P:metabolic process	-	IPR002198 (PFAM)
contig15930_g1_i1	SET domain-containing family protein	0	80.25	1	F:protein binding	-	PF13414 (PFAM); IPR001214 (PFAM); IPR001214 (PROSITE_PROFILES); IPR013026 (PROSITE_PROFILES)
contig15930_g1_i2	SET domain protein	4.8e-97	81.45	1	F:protein binding	-	IPR001440 (PFAM); PF13414 (PFAM); IPR013026 (PROSITE_PROFILES)
contig15931_g1_i1	mitogen-activated protein kinase kinase 3	2e-32	54.55	3	F:ATP binding; F:protein kinase activity; P:protein phosphorylation	-	IPR000719 (PFAM); IPR000719 (PROSITE_PROFILES)
contig15931_g1_i2	protein	6.3e-22	58.1	3	F:ATP binding; F:protein kinase activity; P:protein phosphorylation	-	IPR000719 (PFAM); IPR000719 (PROSITE_PROFILES)
contig15937_g1_i1	chaperone protein dnaJ mitochondrial-like	9.3e-24	66.2	5	F:protein binding; C:intracellular membrane-bounded organelle; F:ion binding; P:response to stress; P:cellular process	-	IPR001623 (PFAM); IPR001623 (PROSITE_PROFILES)
contig15938_g1_i1	histone-lysine N- H3 lysine-9 specific SUVH6-like isoform X1	5.7e-19	60.8	4	C:nucleus; F:zinc ion binding; P:histone lysine methylation; F:histone-lysine N-methyltransferase activity	-	IPR007728 (PFAM)
contig15942_g1_i1	general regulatory factor 2	7.5e-50	77.5	18	F:protein domain specific binding; P:response to temperature stimulus; P:response to salt stress; P:response to fructose; P:regulation of protein localization; P:Golgi organization; P:glycolytic process; P:response to cadmium ion; C:plasma membrane; P:hyperosmotic response; P:post-embryonic root development; P:hydrogen peroxide catabolic process; C:nucleus; P:water transport; F:calcium ion bindin…	-	IPR023410 (PFAM)
contig15947_g1_i1	multidrug resistance protein	1.5e-33	75.05	3	F:ATP binding; F:ATPase activity, coupled to transmembrane movement of substances; P:transmembrane transport	-	IPR003439 (PFAM)
contig15949_g1_i1	zinc finger BED domain-containing protein RICESLEEPER 2-like	8e-44	68.15	1	F:DNA binding	-	IPR025525 (PFAM)
contig15953_g1_i1	ribosome biogenesis protein BOP1 homolog isoform X2	6.1e-55	83	6	P:maturation of LSU-rRNA from tricistronic rRNA transcript (SSU-rRNA, 5.8S rRNA, LSU-rRNA); F:ribonucleoprotein complex binding; C:nucleolus; P:maturation of 5.8S rRNA from tricistronic rRNA transcript (SSU-rRNA, 5.8S rRNA, LSU-rRNA); C:nucleoplasm; C:preribosome, large subunit precursor	-	IPR012953 (PFAM)
contig15961_g1_i1	probable LRR receptor-like serine threonine-protein kinase At4g26540	2.6e-130	84.85	5	F:ATP binding; F:protein binding; C:integral component of membrane; F:protein serine/threonine kinase activity; P:protein phosphorylation	EC:2.7.11	IPR001611 (PFAM); IPR013210 (PFAM); PS51257 (PROSITE_PROFILES)
contig15964_g1_i1	Lateral root primordium	2.4e-72	64.1	-		-	IPR007818 (PFAM)
contig15965_g1_i1	mitochondrial processing peptidase	4.5e-18	61.3	1	F:hydrolase activity	-	IPR007863 (PFAM)
contig15965_g2_i1	mitochondrial processing peptidase	2.6e-24	57.55	15	F:zinc ion binding; C:mitochondrial respiratory chain complex III; C:nucleolus; C:mitochondrial outer membrane; C:vacuolar membrane; P:primary metabolic process; P:cellular metabolic process; P:single-organism metabolic process; C:mitochondrial intermembrane space; C:chloroplast; C:mitochondrial matrix; F:catalytic activity; C:cell wall; P:organic substance metabolic process; P:response to stimul…	-	no IPS match
contig15967_g1_i1	calmodulin	6.8e-32	60.7	1	F:calcium ion binding	-	IPR011992 (PFAM); IPR002048 (PROSITE_PROFILES); IPR002048 (PROSITE_PROFILES); IPR002048 (PROSITE_PROFILES); IPR002048 (PROSITE_PROFILES)
contig15970_g1_i1	ammonium transporter 3 member 1-like	0	90.2	6	F:ammonium transmembrane transporter activity; C:heterotrimeric G-protein complex; P:G-protein coupled receptor signaling pathway; P:ammonium transmembrane transport; C:integral component of membrane; F:signal transducer activity	-	IPR024041 (PFAM)
contig15972_g1_i1	cinnamyl alcohol dehydrogenase-like protein	1.2e-34	54.2	1	P:oxidation-reduction process	-	IPR013154 (PFAM); IPR013149 (PFAM)
contig15973_g1_i1	RNA-binding protein 1-like	8.2e-06	55.45	1	F:nucleic acid binding	-	PF16367 (PFAM); IPR000504 (PROSITE_PROFILES)
contig15978_g1_i1	14 kDa phosphohistidine phosphatase	1.1e-16	54.75	5	F:phosphohistidine phosphatase activity; P:peptidyl-histidine dephosphorylation; P:metabolic process; C:cytosol; F:hydrolase activity	-	IPR007702 (PFAM)
contig15983_g1_i1	cysteine proteinase inhibitor A-like	4.7e-25	70.4	2	F:cysteine-type endopeptidase inhibitor activity; P:negative regulation of peptidase activity	-	IPR000010 (PFAM); IPR020381 (PRODOM)
contig15985_g1_i1	DNA replication licensing factor mcm2	1.6e-35	78.25	19	P:embryo development; P:DNA replication initiation; P:regulation of root meristem growth; P:acetyl-CoA metabolic process; P:nucleotide biosynthetic process; P:cytokinesis by cell plate formation; P:regulation of DNA replication; C:MCM complex; P:DNA unwinding involved in DNA replication; P:regulation of cell proliferation; C:nucleus; F:DNA binding; F:ATP binding; F:DNA helicase activity; P:DNA me…	-	IPR001208 (PFAM); IPR001208 (PROSITE_PROFILES)
contig1598_g1_i1	ubiquitin-conjugating enzyme E2 36	6.2e-90	93.05	2	P:metabolic process; F:ligase activity	-	IPR000608 (PFAM); IPR000608 (PROSITE_PROFILES)
contig15991_g1_i1	diaminopimelate decarboxylase	3.4e-40	45.3	1	F:catalytic activity	-	IPR022643 (PFAM); IPR022644 (PFAM)
contig15992_g1_i1	poly(ADP-ribose) glycohydrolase 1-like	6.7e-53	54.5	2	P:carbohydrate metabolic process; F:poly(ADP-ribose) glycohydrolase activity	-	IPR007724 (PFAM)
contig15994_g1_i1	arsenite methyltransferase	3.6e-45	54.55	5	F:arsenite methyltransferase activity; C:cytosol; F:methyltransferase activity; F:transferase activity; P:methylation	-	IPR025714 (PFAM)
contig15995_g1_i1	disease resistance protein	6.4e-44	78.6	4	F:nucleic acid binding; C:nucleus; F:zinc ion binding; P:DNA integration	-	IPR000477 (PFAM); IPR000477 (PROSITE_PROFILES)
contig15999_g1_i1	cysteine proteinase RD19a-like	1.1e-20	53.4	2	P:proteolysis; F:cysteine-type peptidase activity	-	IPR000668 (PFAM)
contig16010_g1_i1	DNA damage-binding protein 2	3.4e-37	64.8	4	F:nucleic acid binding; C:nucleus; F:aspartic-type endopeptidase activity; P:proteolysis	-	IPR005162 (PFAM)
contig16011_g1_i1	probable inactive leucine-rich repeat receptor-like protein kinase At5g20690	5.8e-104	63.2	2	F:protein kinase activity; P:protein phosphorylation	-	IPR013210 (PFAM)
contig16014_g1_i1	60S ribosomal protein L17-2	2.1e-60	70.55	3	F:structural constituent of ribosome; C:ribosome; P:translation	-	IPR001063 (PFAM)
contig16020_g1_i1	DNA topoisomerase 2-like	1.6e-59	96	5	C:nucleus; F:DNA binding; F:ATP binding; F:DNA topoisomerase type II (ATP-hydrolyzing) activity; P:DNA topological change	EC:5.99.1.3	IPR002205 (PFAM)
contig16020_g1_i1	DNA topoisomerase 2-like	5.8e-73	93.05	18	P:cell proliferation; P:DNA replication initiation; P:response to cyclopentenone; P:cytokinesis by cell plate formation; P:regulation of DNA replication; P:DNA topological change; P:chromatin silencing; C:nucleus; F:DNA binding; F:ATP binding; P:spindle assembly; P:DNA methylation; P:epidermal cell fate specification; P:regulation of flower development; P:histone phosphorylation; F:DNA topoisomer…	EC:5.99.1.3	PF16898 (PFAM); IPR002205 (PFAM)
contig16020_g1_i2	DNA topoisomerase 2-like	5.8e-73	93.05	18	P:cell proliferation; P:DNA replication initiation; P:response to cyclopentenone; P:cytokinesis by cell plate formation; P:regulation of DNA replication; P:DNA topological change; P:chromatin silencing; C:nucleus; F:DNA binding; F:ATP binding; P:spindle assembly; P:DNA methylation; P:epidermal cell fate specification; P:regulation of flower development; P:histone phosphorylation; F:DNA topoisomer…	EC:5.99.1.3	PF16898 (PFAM); IPR002205 (PFAM)
contig16021_g1_i1	Membrane lipoprotein	1.3e-132	89.45	2	P:metabolic process; F:N-acetyltransferase activity	EC:2.3.1	PS51257 (PROSITE_PROFILES)
contig16023_g1_i1	predicted protein	5.5e-09	49	-		-	no IPS match
contig16025_g1_i1	E3 ubiquitin-protein ligase TRAF7-like	0	83	3	F:protein binding; F:myosin heavy chain kinase activity; P:protein phosphorylation	EC:2.7.11.7	IPR001680 (PFAM); IPR001680 (PROSITE_PROFILES); IPR017986 (PROSITE_PROFILES); IPR001680 (PROSITE_PROFILES); IPR001680 (PROSITE_PROFILES); IPR001680 (PROSITE_PROFILES); IPR001680 (PROSITE_PROFILES); IPR017986 (PROSITE_PROFILES)
contig16031_g1_i1	Ty1-copia-like retrotransposon	2.6e-34	61.4	1	F:binding	-	PF14223 (PFAM)
contig16032_g1_i1	probable calcium-binding protein CML49	1.1e-23	57.2	1	F:calcium ion binding	-	IPR011992 (PFAM); IPR002048 (PROSITE_PROFILES); IPR002048 (PROSITE_PROFILES); IPR002048 (PROSITE_PROFILES); IPR002048 (PROSITE_PROFILES)
contig1603_g1_i1	ABC transporter B family member 9	5.7e-19	62.45	4	F:ATP binding; F:ATPase activity, coupled to transmembrane movement of substances; P:transmembrane transport; C:integral component of membrane	-	IPR011527 (PFAM); IPR011527 (PROSITE_PROFILES)
contig16048_g1_i1	respiratory burst oxidase homolog protein D-like	6.1e-27	66.85	4	P:biological regulation; F:oxidoreductase activity; C:membrane; P:response to stress	-	no IPS match
contig16059_g1_i1	disease resistance protein At4g27190-like	7.1e-19	62.7	1	F:ADP binding	-	no IPS match
contig16073_g1_i1	hypothetical protein CHLNCDRAFT_33886	6.3e-10	48	-		-	no IPS match
contig16074_g1_i1	actin	7.1e-52	69.85	-		-	IPR004000 (PFAM)
contig1607_g1_i1	sister chromatid cohesion 1 protein 1	3.9e-62	91.65	12	P:attachment of spindle microtubules to kinetochore involved in homologous chromosome segregation; F:protein binding; P:meiotic chromosome condensation; P:reciprocal meiotic recombination; C:nuclear chromosome; C:cohesin complex; P:chromatin organization; P:synapsis; P:mitotic recombination; P:meiotic DNA double-strand break formation; P:meiotic sister chromatid cohesion, centromeric; P:double-st…	-	IPR006910 (PFAM)
contig16093_g1_i1	NADH dehydrogenase [ubiquinone] 1 alpha subcomplex subunit 2	1.3e-26	64.55	2	C:mitochondrial respiratory chain complex I; P:metabolic process	-	IPR007741 (PFAM)
contig16099_g1_i1	ubiquitin carboxyl-terminal hydrolase isozyme L5-like	4.4e-41	69.6	4	F:thiol-dependent ubiquitin-specific protease activity; P:shoot system development; C:intracellular; P:ubiquitin-dependent protein catabolic process	-	IPR001578 (PFAM)
contig16109_g1_i1	ribonuclease P protein subunit p25-like protein	4.1e-22	66.35	1	F:nucleic acid binding	-	IPR002775 (PFAM)
contig16124_g1_i1	autophagy-related protein 18b isoform X1	2.8e-38	65.6	2	P:biological_process; F:molecular_function	-	no IPS match
contig16125_g1_i1	inositol monophosphatase 3	9.7e-41	67.6	2	P:phosphatidylinositol phosphorylation; F:inositol monophosphate phosphatase activity	EC:3.1.3.25	IPR000760 (PFAM)
contig16130_g1_i1	F-actin-capping protein subunit alpha	2.3e-51	54.15	2	P:barbed-end actin filament capping; C:F-actin capping protein complex	-	IPR002189 (PFAM)
contig16130_g1_i2	F-actin-capping protein subunit alpha	1.9e-68	54.2	2	P:barbed-end actin filament capping; C:F-actin capping protein complex	-	IPR002189 (PFAM)
contig16137_g1_i1	probable LRR receptor-like serine threonine-protein kinase At3g47570-like	4.9e-86	85.75	4	F:ATP binding; C:integral component of membrane; F:protein serine/threonine kinase activity; P:protein phosphorylation	EC:2.7.11	IPR000719 (PFAM); IPR000719 (PROSITE_PROFILES)
contig16137_g2_i1	probable LRR receptor-like serine threonine-protein kinase At3g47570-like	5.3e-47	77	4	F:ATP binding; C:integral component of membrane; F:protein serine/threonine kinase activity; P:protein phosphorylation	EC:2.7.11	IPR001245 (PFAM)
contig1613_g1_i1	calmodulin 5	9.7e-16	60.15	4	F:protein binding; F:calcium ion binding; C:vacuolar membrane; C:plasma membrane	-	IPR011992 (PFAM); IPR002048 (PROSITE_PROFILES)
contig16140_g1_i1	serine threonine-protein phosphatase PP-X isozyme 2	2.7e-162	88.85	6	F:protein serine/threonine phosphatase activity; F:metal ion binding; P:protein dephosphorylation; C:plastid stroma; P:phosphorylation; F:phytol kinase activity	EC:2.7.1	IPR004843 (PFAM)
contig16143_g1_i1	U2 snRNP auxiliary small subunit	2.2e-28	70	2	F:nucleic acid binding; F:metal ion binding	-	IPR000504 (PFAM); IPR000571 (PFAM); IPR000571 (PROSITE_PROFILES)
contig16153_g1_i1	protein	1.2e-53	81.3	5	F:ATP binding; C:cytosol; F:unfolded protein binding; P:rRNA processing; P:protein folding	-	IPR002423 (PFAM)
contig16155_g1_i1	unknown	1.2e-14	62	-		-	no IPS match
contig16158_g1_i1	SKP1-like protein 1A	9.7e-48	80.4	4	P:phosphorylation; F:kinase activity; F:ligase activity; P:ubiquitin-dependent protein catabolic process	-	IPR016073 (PFAM); IPR016072 (PFAM)
contig16167_g1_i1	DNA polymerase epsilon catalytic subunit A-like	1.2e-103	96.15	10	F:nucleotide binding; F:DNA binding; F:3'-5' exonuclease activity; P:DNA repair; P:nucleic acid phosphodiester bond hydrolysis; F:DNA-directed DNA polymerase activity; F:zinc ion binding; P:DNA replication; P:DNA biosynthetic process; C:epsilon DNA polymerase complex	EC:2.7.7.7	IPR006134 (PFAM)
contig16167_g2_i1	DNA polymerase epsilon catalytic subunit A-like	2.3e-100	96	10	F:nucleotide binding; F:DNA binding; F:3'-5' exonuclease activity; P:DNA repair; P:nucleic acid phosphodiester bond hydrolysis; F:DNA-directed DNA polymerase activity; F:zinc ion binding; P:DNA replication; P:DNA biosynthetic process; C:epsilon DNA polymerase complex	EC:2.7.7.7	no IPS match
contig16169_g1_i1	Lysosomal Pro-X carboxypeptidase	4.7e-36	50.45	2	P:proteolysis; F:serine-type peptidase activity	-	IPR008758 (PFAM)
contig1616_g1_i1	unnamed protein product	1.6e-13	57	-		-	no IPS match
contig16170_g1_i1	dual specificity protein phosphatase 1-like	4.7e-14	54.7	2	P:protein dephosphorylation; F:protein tyrosine/serine/threonine phosphatase activity	EC:3.1.3.41	IPR001763 (PFAM); IPR000340 (PFAM); IPR001763 (PROSITE_PROFILES); IPR020422 (PROSITE_PROFILES)
contig16177_g1_i1	cysteine protease	3e-62	60.6	2	P:proteolysis; F:cysteine-type peptidase activity	-	IPR000668 (PFAM); IPR013201 (PFAM)
contig16179_g1_i1	actin	1.4e-73	77.6	7	F:nucleotide binding; C:cytoplasm; P:positive regulation of gene expression; C:cell body; P:mesenchyme migration; C:filopodium; C:lamellipodium	-	IPR004000 (PFAM)
contig16189_g1_i1	chitinase domain-containing protein 1-like isoform X1	2.6e-28	55.15	3	P:carbohydrate metabolic process; C:endoplasmic reticulum; F:hydrolase activity, hydrolyzing O-glycosyl compounds	-	IPR001223 (PFAM)
contig16205_g1_i1	Tetratricopeptide repeat-like superfamily protein isoform 2	1.1e-57	68.35	1	P:biological_process	-	IPR002885 (PFAM); IPR002885 (PFAM); IPR002885 (PROSITE_PROFILES); IPR002885 (PROSITE_PROFILES); IPR002885 (PROSITE_PROFILES)
contig16209_g1_i1	histone-lysine N-methyltransferase ATX2 isoform X3	5e-25	51.9	1	F:protein binding	-	IPR001214 (PFAM); IPR001214 (PROSITE_PROFILES)
contig1621_g1_i1	PREDICTED: uncharacterized protein LOC104610674	1.2e-25	66.4	-		-	no IPS match
contig16222_g1_i1	60S ribosomal protein L23	7.5e-57	85	4	F:structural constituent of ribosome; C:mitochondrion; C:ribosome; P:translation	-	IPR000218 (PFAM)
contig1622_g1_i1	dihydrolipoyllysine-residue acetyltransferase component 2 of pyruvate dehydrogenase mitochondrial-like isoform X1	4.8e-32	66.05	2	C:mitochondrion; F:transferase activity	-	IPR000089 (PFAM); IPR000089 (PROSITE_PROFILES)
contig16233_g1_i1	acyl carrier protein mitochondrial-like	2.5e-26	69.4	3	F:metal ion binding; C:mitochondrion; P:fatty acid biosynthetic process	-	IPR009081 (PFAM); IPR003231 (PRODOM); IPR009081 (PROSITE_PROFILES)
contig16244_g1_i1	predicted protein	1.7e-14	55	-		-	no IPS match
contig16246_g1_i1	aluminum-activated malate transporter 8-like	6.6e-99	74.7	1	P:malate transport	-	IPR020966 (PFAM)
contig16259_g1_i1	39S ribosomal protein mitochondrial	6.9e-10	47.2	3	F:structural constituent of ribosome; C:ribosome; P:translation	-	IPR002136 (PFAM)
contig16259_g1_i2	Ribosomal protein L4 L1 family isoform 1	2.9e-10	45.8	3	F:structural constituent of ribosome; C:ribosome; P:translation	-	IPR002136 (PFAM)
contig16259_g2_i1	50S ribosomal protein L4	2e-19	55.6	3	F:structural constituent of ribosome; C:ribosome; P:translation	-	IPR002136 (PFAM)
contig16274_g1_i1	ADP-ribosylation factor 1-like	3e-30	58.05	4	F:GTP binding; P:small GTPase mediated signal transduction; P:transport; C:intracellular	-	IPR006689 (PFAM); IPR024156 (PROSITE_PROFILES)
contig16277_g1_i1	hypothetical protein CICLE_v10017072mg	2.4e-34	55.55	-		-	no IPS match
contig16278_g1_i1	obg-like ATPase 1	1.9e-45	81.55	17	F:ATPase activity; P:gluconeogenesis; P:glycolytic process; P:negative regulation of response to salt stress; F:ribosomal large subunit binding; P:response to cadmium ion; P:protein targeting to vacuole; C:plasma membrane; F:GTP binding; F:ATP binding; C:motile cilium; C:plasmodesma; F:protein binding; F:metal ion binding; F:GTPase activity; F:ribosome binding; C:cytosol	EC:3.6.1.3	IPR006073 (PFAM); IPR031167 (PROSITE_PROFILES)
contig16282_g1_i1	protein GRIP isoform X1	5.4e-07	60.14	2	F:protein binding; P:protein targeting to Golgi	-	PF16704 (PFAM); IPR000237 (PFAM); IPR000237 (PROSITE_PROFILES)
contig16286_g1_i2	hematopoietic lineage cell-specific	9.1e-07	60.45	1	F:protein binding	-	IPR001452 (PFAM); IPR001452 (PROSITE_PROFILES)
contig16288_g1_i1	scarecrow-like protein 3	1.4e-98	73.45	3	C:nucleus; F:transcription factor activity, transcription factor binding; P:regulation of transcription, DNA-templated	-	IPR005202 (PFAM); IPR005202 (PROSITE_PROFILES)
contig16291_g1_i1	Coatomer subunit beta-1	8.7e-71	60.45	4	P:vesicle-mediated transport; F:structural molecule activity; P:intracellular protein transport; C:COPI vesicle coat	-	IPR011710 (PFAM)
contig16300_g1_i1	coatomer subunit zeta-2-like	6.4e-76	89.75	3	C:membrane; P:protein transport; C:viral capsid	-	IPR022775 (PFAM)
contig16304_g1_i1	transcription factor MYB44-like	8.2e-111	71.15	1	F:DNA binding	-	IPR001005 (PFAM); IPR017930 (PROSITE_PROFILES); IPR017930 (PROSITE_PROFILES)
contig16305_g1_i1	CLAVATA3 ESR -related protein 45	7.2e-47	72.75	-		-	no IPS match
contig16307_g1_i1	non-specific lipid-transfer	2.5e-17	55.65	1	P:single-organism process	-	IPR003033 (PFAM)
contig16308_g1_i1	gibberellin 2-beta-dioxygenase 8-like	1.6e-179	75	4	F:metal ion binding; F:oxidoreductase activity, acting on paired donors, with incorporation or reduction of molecular oxygen, 2-oxoglutarate as one donor, and incorporation of one atom each of oxygen into both donors; P:oxidation-reduction process; P:organic substance metabolic process	EC:1.14.11	IPR026992 (PFAM); IPR005123 (PFAM); IPR005123 (PROSITE_PROFILES)
contig16309_g1_i1	protein ODORANT1-like	1.8e-08	56.95	1	F:DNA binding	-	IPR001005 (PFAM); IPR017930 (PROSITE_PROFILES)
contig16311_g1_i2	NAC domain-containing protein 7-like	2e-120	84.65	3	C:nucleus; F:DNA binding; P:regulation of transcription, DNA-templated	-	no IPS match
contig16312_g1_i1	nucleoporin SEH1	3.8e-06	58.3	2	F:protein binding; P:cellular process	-	IPR001680 (PROSITE_PROFILES); IPR017986 (PROSITE_PROFILES)
contig16317_g1_i1	adenylate kinase isoenzyme 6 homolog	2.3e-34	56	6	C:nucleus; F:adenylate kinase activity; P:nucleotide phosphorylation; P:unidimensional cell growth; F:protein binding; P:developmental vegetative growth	EC:2.7.4.3	PF13238 (PFAM)
contig16324_g1_i1	coatomer subunit gamma-2-like	9.7e-47	58.85	4	P:vesicle-mediated transport; F:structural molecule activity; P:intracellular protein transport; C:COPI vesicle coat	-	IPR013040 (PFAM)
contig16327_g1_i1	ribonuclease H protein At1g65750	2.8e-53	71.1	2	P:nucleic acid metabolic process; F:catalytic activity	-	no IPS match
contig16349_g1_i1	hypothetical protein VITISV_028058	4.1e-108	82.8	5	F:nucleic acid binding; F:zinc ion binding; F:oxidoreductase activity; P:DNA integration; P:oxidation-reduction process	-	IPR013103 (PFAM)
contig16358_g1_i1	alanine dehydrogenase fused to NAD transhydrogenase beta subunit	1.1e-91	72.27	3	F:nucleotide binding; P:proton transport; F:NAD(P)+ transhydrogenase activity	EC:1.6.1	IPR007886 (PFAM); IPR007698 (PFAM)
contig16363_g1_i1	pre-mRNA-splicing factor SLU7-like	2e-55	71.5	2	F:nucleic acid binding; F:zinc ion binding	-	IPR021715 (PFAM)
contig16363_g2_i1	pre-mRNA-splicing factor SLU7-A-like	6e-34	62.4	2	F:nucleic acid binding; F:zinc ion binding	-	no IPS match
contig1636_g1_i1	autophagy protein 5	1.1e-16	56.15	2	C:cytoplasm; P:autophagy	-	IPR007239 (PFAM)
contig16377_g1_i1	cyclase-associated protein 1-like	4.8e-37	62.65	5	F:actin binding; P:cytoskeleton organization; P:cell morphogenesis; P:developmental growth involved in morphogenesis; P:cell growth	-	IPR013912 (PFAM); IPR017901 (PROSITE_PROFILES)
contig16378_g1_i1	Nucleosome assembly protein 1-like 1	7.5e-45	56.1	9	P:cell proliferation; C:nucleus; P:DNA repair; F:histone binding; P:cell differentiation; C:cytosol; P:somatic cell DNA recombination; C:plasma membrane; P:nucleosome assembly	-	IPR002164 (PFAM)
contig16380_g1_i1	high-mobility protein	1.9e-17	55.6	1	P:cellular process	-	IPR009071 (PFAM); IPR009071 (PROSITE_PROFILES)
contig16390_g1_i1	actin-related protein 2 3 complex subunit 2A-like	1.2e-65	55.45	2	P:Arp2/3 complex-mediated actin nucleation; C:Arp2/3 protein complex	-	IPR007188 (PFAM)
contig16391_g1_i1	protein	6.5e-48	75.95	2	P:metabolic process; F:ligase activity	-	IPR000608 (PFAM); IPR000608 (PROSITE_PROFILES)
contig16392_g1_i1	cytokinin riboside 5 -monophosphate phosphoribohydrolase LOG7	6e-141	93.55	5	C:nucleus; P:metabolic process; F:lyase activity; C:cytosol; F:hydrolase activity	-	IPR031100 (PFAM)
contig16394_g1_i1	rust resistance kinase Lr10	1.5e-52	83.8	12	F:peptide receptor activity; F:ATP binding; F:protein tyrosine kinase activity; C:plasmodesma; F:ubiquitin protein ligase binding; P:protein autophosphorylation; C:cytoplasmic, membrane-bounded vesicle; P:transmembrane receptor protein serine/threonine kinase signaling pathway; C:plasma membrane; F:transmembrane receptor protein serine/threonine kinase activity; F:polysaccharide binding; P:hormon…	EC:2.7.10; EC:2.7.11	IPR001245 (PFAM); IPR000719 (PROSITE_PROFILES)
contig16395_g1_i1	mitochondrial-processing peptidase subunit alpha-like	9.2e-08	45.4	5	F:metal ion binding; F:catalytic activity; P:metabolic process; P:proteolysis; F:metalloendopeptidase activity	-	no IPS match
contig16399_g1_i1	hypothetical protein CISIN_1g042261mg	7.1e-86	52.3	5	F:histone acetyltransferase activity; F:zinc ion binding; F:metal ion binding; P:regulation of transcription, DNA-templated; P:histone acetylation	-	no IPS match
contig163_g1_i1	R-SNARE VAMP72-family	6.8e-13	57.5	5	P:vesicle-mediated transport; P:response to salt stress; C:integral component of membrane; C:Golgi apparatus; C:vacuole	-	IPR001388 (PFAM); IPR001388 (PROSITE_PROFILES)
contig16406_g1_i1	mannose-6-phosphate isomerase	6.6e-40	54.55	3	P:carbohydrate metabolic process; F:zinc ion binding; F:mannose-6-phosphate isomerase activity	-	IPR001250 (PFAM)
contig16410_g1_i1	50S ribosomal protein L15	5.4e-11	58.35	1	C:ribosome	-	IPR021131 (PFAM)
contig16419_g1_i1	elongation factor G- mitochondrial	2.4e-80	82.15	5	F:GTP binding; F:translation elongation factor activity; F:GTPase activity; P:translational elongation; C:intracellular	-	PF00009 (PFAM); IPR000795 (PROSITE_PROFILES)
contig16426_g1_i1	rac-like GTP-binding protein 5	8.5e-53	71.4	6	F:GTP binding; P:small GTPase mediated signal transduction; C:membrane; P:actin filament organization; P:cell wall organization or biogenesis; C:intracellular	-	IPR001806 (PFAM); IPR003578 (PROSITE_PROFILES)
contig1642_g1_i1	disease resistance RPP13-like protein 1	1.2e-48	65.75	1	F:ADP binding	-	IPR002182 (PFAM)
contig16433_g1_i1	hexokinase-1-like isoform X3	4.5e-11	56.9	5	F:glucose binding; F:ATP binding; P:cellular glucose homeostasis; F:hexokinase activity; P:carbohydrate phosphorylation	-	IPR022673 (PFAM); IPR001312 (PROSITE_PROFILES)
contig16443_g1_i1	pentatricopeptide repeat-containing protein At3g02330	2.1e-86	75.4	-		-	IPR002885 (PFAM); IPR002885 (PFAM); IPR002885 (PROSITE_PROFILES); IPR002885 (PROSITE_PROFILES); IPR002885 (PROSITE_PROFILES); IPR002885 (PROSITE_PROFILES)
contig16446_g1_i1	NAC transcription factor 25-like	4.4e-102	78.55	3	C:nucleus; F:DNA binding; P:regulation of transcription, DNA-templated	-	IPR003441 (PFAM); IPR003441 (PROSITE_PROFILES)
contig16446_g1_i2	NAC transcription factor 25-like	1.3e-102	77.25	3	C:nucleus; F:DNA binding; P:regulation of transcription, DNA-templated	-	IPR003441 (PFAM); IPR003441 (PROSITE_PROFILES)
contig16448_g1_i1	cucumber peeling cupredoxin-like	1.6e-59	60.25	1	F:electron carrier activity	-	IPR003245 (PFAM); IPR003245 (PRODOM); IPR003245 (PROSITE_PROFILES)
contig16450_g1_i1	calcium-dependent protein kinase 12-like	2.6e-23	58.85	3	F:ATP binding; F:protein kinase activity; P:protein phosphorylation	-	IPR000719 (PFAM); IPR000719 (PROSITE_PROFILES)
contig16451_g1_i2	5 -3 exoribonuclease 3-like isoform X2	6.7e-48	72.9	3	P:nucleic acid phosphodiester bond hydrolysis; F:exonuclease activity; F:metal ion binding	-	no IPS match
contig16452_g1_i1	40S ribosomal protein S15a-1	6.1e-62	85.1	13	C:cytosolic small ribosomal subunit; C:Golgi apparatus; P:plant-type cell wall organization; C:vacuolar membrane; C:plasma membrane; P:cell wall modification; P:translation; P:RNA methylation; C:chloroplast; C:plasmodesma; F:structural constituent of ribosome; C:cell wall; C:mitochondrion	-	IPR000630 (PFAM)
contig16453_g1_i1	PBF68 protein	6.8e-78	55.4	1	F:binding	-	PF14227 (PFAM)
contig16457_g1_i1	60S ribosomal protein L4	4.9e-19	62.7	3	F:structural constituent of ribosome; C:ribosome; P:translation	-	IPR025755 (PFAM)
contig16459_g1_i1	Shortage in chiasmata	1.6e-72	73.65	2	C:plasmodesma; P:resolution of meiotic recombination intermediates	-	no IPS match
contig16469_g1_i1	nucleolar protein 56-like	9.8e-69	67.05	1	C:intracellular ribonucleoprotein complex	-	IPR012974 (PFAM)
contig16469_g2_i1	protein	3.6e-107	80.05	4	C:box C/D snoRNP complex; C:small-subunit processome; P:rRNA modification; F:snoRNA binding	-	IPR002687 (PFAM); IPR002687 (PROSITE_PROFILES)
contig1646_g1_i1	coatomer subunit epsilon-1-like	5.9e-18	57.9	2	P:retrograde vesicle-mediated transport, Golgi to ER; F:structural molecule activity	-	IPR006822 (PFAM)
contig16471_g1_i1	programmed cell death protein 5	1.3e-27	61.55	1	F:DNA binding	-	IPR002836 (PFAM)
contig16472_g1_i1	histone-lysine N- H3 lysine-9 specific SUVH6-like	6.2e-17	58.65	2	C:intracellular organelle; F:protein binding	-	IPR001214 (PFAM); IPR001214 (PROSITE_PROFILES)
contig16473_g1_i1	carrier protein	1.4e-47	72.9	3	C:mitochondrion; C:membrane; P:transport	-	IPR018108 (PFAM); IPR018108 (PROSITE_PROFILES)
contig16497_g1_i1	ribonuclease H protein At1g65750	1e-21	58.95	-		-	no IPS match
contig16501_g1_i1	UPF0496 protein At3g49070	0	74.35	-		-	IPR007749 (PFAM)
contig16508_g1_i1	26S protease regulatory subunit 6B homolog	2.5e-57	88.4	35	C:proteasome regulatory particle, base subcomplex; P:cytoskeleton organization; P:photorespiration; P:protein autophosphorylation; P:response to cytokinin; P:cell tip growth; P:plant-type cell wall biogenesis; P:regulation of hormone levels; F:ATP binding; P:fatty acid beta-oxidation; C:plasmodesma; P:toxin catabolic process; P:multidimensional cell growth; C:cytosolic proteasome complex; C:nucle…	-	no IPS match
contig16511_g1_i1	protein E6	1.6e-72	50.75	-		-	no IPS match
contig16513_g1_i1	pyrroline-5-carboxylate reductase	5.2e-52	55.25	5	F:pyrroline-5-carboxylate reductase activity; P:response to heat; P:response to salt stress; C:cell wall; P:proline biosynthetic process	EC:1.5.1.2	IPR028939 (PFAM); IPR029036 (PFAM)
contig1651_g1_i1	unnamed protein product	3.2e-20	58	-		-	no IPS match
contig16527_g1_i1	voltage-dependent calcium channel type D subunit alpha-1	1.8e-77	73.8	2	P:biological_process; C:cellular_component	-	IPR008480 (PFAM)
contig1653_g1_i1	Cytochrome c	2.1e-46	76.8	6	C:mitochondrial intermembrane space; F:metal ion binding; F:electron carrier activity; P:oxidation-reduction process; C:respiratory chain; F:heme binding	-	IPR009056 (PFAM); IPR009056 (PROSITE_PROFILES)
contig16541_g1_i1	probable protein phosphatase 2C 60	6.7e-09	53.2	1	F:catalytic activity	-	IPR001932 (PFAM); IPR001932 (PROSITE_PROFILES)
contig16547_g1_i1	transposon Tf2-1 polyprotein isoform X1	1.3e-27	62.1	5	F:nucleic acid binding; C:nucleus; F:aspartic-type endopeptidase activity; P:proteolysis; P:DNA integration	-	IPR005162 (PFAM)
contig16551_g1_i1	60S ribosomal protein L11-1-like	7.7e-64	86.85	3	F:structural constituent of ribosome; C:ribosome; P:translation	-	IPR031309 (PFAM); IPR031310 (PFAM)
contig16557_g1_i1	protein	1.2e-28	60.58	-		-	IPR005545 (PFAM)
contig1655_g1_i1	60S ribosomal protein L17	4.1e-44	72.25	3	F:structural constituent of ribosome; C:ribosome; P:translation	-	IPR001063 (PFAM)
contig16564_g1_i1	protein	1.1e-55	49.9	1	F:protein binding	-	IPR004045 (PFAM); IPR004046 (PFAM); IPR010987 (PROSITE_PROFILES); IPR004045 (PROSITE_PROFILES)
contig16566_g1_i1	serine threonine-protein kinase	4.2e-92	82.95	4	F:ATP binding; P:peptidyl-tyrosine phosphorylation; F:non-membrane spanning protein tyrosine kinase activity; F:protein serine/threonine kinase activity	EC:2.7.11; EC:2.7.10.2	IPR000719 (PFAM); IPR000719 (PROSITE_PROFILES)
contig16580_g1_i1	21 kDa protein	2.1e-87	73.35	1	F:enzyme inhibitor activity	-	IPR006501 (PFAM)
contig16581_g1_i1	40S ribosomal protein S3a-2-like	4.9e-48	75.75	6	C:cytosolic ribosome; F:structural constituent of ribosome; C:membrane; C:intracellular organelle part; C:cell periphery; P:translation	-	IPR001593 (PFAM)
contig16583_g1_i1	nitrilase cyanide hydratase and apolipoprotein N-acyltransferase family partial	1.2e-43	66.65	2	F:hydrolase activity, acting on carbon-nitrogen (but not peptide) bonds; P:nitrogen compound metabolic process	-	IPR003010 (PFAM); IPR003010 (PROSITE_PROFILES)
contig16589_g1_i1	Fatty acid biosynthesis 1 isoform 1	8.5e-66	84.05	29	C:chloroplast stroma; P:chlorophyll biosynthetic process; P:aromatic amino acid family metabolic process; P:jasmonic acid biosynthetic process; P:embryo development ending in seed dormancy; P:cold acclimation; P:very long-chain fatty acid metabolic process; P:glycine catabolic process; P:vitamin metabolic process; P:response to light stimulus; P:cuticle development; P:nucleotide metabolic process…	EC:2.3.1.41	IPR014030 (PFAM)
contig16591_g1_i1	E3 ubiquitin ligase BIG BROTHER-related-like	3.8e-70	71.75	2	F:zinc ion binding; F:protein binding	-	IPR001841 (PFAM); IPR001841 (PROSITE_PROFILES)
contig16595_g1_i2	predicted protein	2.4e-75	89	2	F:transferase activity, transferring glycosyl groups; P:metabolic process	-	IPR000772 (PFAM); IPR000772 (PROSITE_PROFILES)
contig16600_g1_i1	ATP-dependent 6-phosphofructokinase 3-like isoform X2	1.4e-81	86.6	7	F:ATP binding; F:metal ion binding; P:glycolytic process; P:fructose 6-phosphate metabolic process; C:cytosol; P:carbohydrate phosphorylation; F:6-phosphofructokinase activity	EC:2.7.1.11	no IPS match
contig16605_g1_i1	separase-like isoform X2	1.2e-89	67.9	6	C:nucleus; P:proteolysis; P:cell cycle process; P:anatomical structure development; F:peptidase activity; P:single-organism developmental process	-	no IPS match
contig16606_g1_i1	predicted protein	4.8e-55	74	-		-	no IPS match
contig16610_g1_i1	ABC transporter G family member 5	0	84.05	7	F:ATP binding; C:membrane; P:metabolic process; P:organic phosphonate transport; P:organophosphate ester transport; F:organic phosphonate transmembrane-transporting ATPase activity; P:stomatal complex morphogenesis	EC:3.6.3.28	IPR013525 (PFAM); IPR003439 (PFAM); IPR003439 (PROSITE_PROFILES)
contig16617_g1_i1	O-acyltransferase WSD1-like	6.5e-26	72.2	1	F:transferase activity, transferring acyl groups	-	no IPS match
contig16618_g1_i2	Cysteine-rich RLK (RECEPTOR-like protein kinase) 8	4.1e-25	59.65	1	F:binding	-	no IPS match
contig16623_g1_i1	heat shock protein 70	4.2e-77	87.3	1	F:ATP binding	-	IPR013126 (PFAM)
contig16624_g1_i1	long chain base biosynthesis protein 2a	4.5e-63	54.45	8	F:pyridoxal phosphate binding; F:C-acyltransferase activity; P:organonitrogen compound metabolic process; P:biosynthetic process; P:single-organism cellular process; P:primary metabolic process; P:cellular metabolic process; P:single-organism metabolic process	EC:2.3.1	IPR004839 (PFAM)
contig16625_g1_i1	serine threonine-protein kinase Aurora-3-like	1.8e-58	68.1	4	F:ATP binding; F:protein kinase activity; P:single-organism cellular process; P:protein phosphorylation	-	IPR000719 (PFAM); IPR000719 (PROSITE_PROFILES)
contig16631_g1_i1	Two-component response regulator-like protein	1.2e-36	68	5	P:cellular macromolecule metabolic process; F:organic cyclic compound binding; F:heterocyclic compound binding; P:primary metabolic process; C:intracellular	-	no IPS match
contig16635_g1_i1	A20 AN1-like zinc finger family protein	1.3e-33	57.3	2	F:DNA binding; F:zinc ion binding	-	IPR002653 (PFAM); IPR000058 (PFAM); IPR002653 (PROSITE_PROFILES); IPR000058 (PROSITE_PROFILES)
contig16655_g1_i1	RING-H2 finger protein ATL52-like	9e-74	69.3	2	F:zinc ion binding; F:protein binding	-	IPR001841 (PFAM); IPR001841 (PROSITE_PROFILES)
contig16662_g1_i1	PREDICTED: uncharacterized protein LOC102618336 isoform X4	1.9e-63	78.8	4	P:proteolysis; F:phosphatidylserine decarboxylase activity; P:phospholipid biosynthetic process; F:cysteine-type peptidase activity	EC:3.4; EC:4.1.1.65	no IPS match
contig16663_g1_i1	transcription initiation factor TFIID subunit 13 isoform X1	1.7e-34	77.95	8	C:nucleus; C:transcription factor complex; P:RNA splicing, via endonucleolytic cleavage and ligation; F:protein heterodimerization activity; P:embryo development ending in seed dormancy; P:transcription from RNA polymerase II promoter; P:DNA-templated transcription, initiation; P:endosperm development	-	IPR003195 (PFAM)
contig16664_g1_i1	eukaryotic translation initiation factor 4E	3.3e-29	63.95	3	F:translation initiation factor activity; C:cytoplasm; P:translational initiation	-	IPR001040 (PFAM)
contig16664_g2_i1	eukarytic translation initiation factor	8.9e-27	64.8	3	F:translation initiation factor activity; C:cytoplasm; P:translational initiation	-	IPR001040 (PFAM)
contig16670_g1_i1	proline-rich receptor-like protein kinase PERK2-like	2.4e-26	52	-		-	no IPS match
contig16671_g1_i1	hypothetical protein VITISV_013119	8.2e-67	86.3	3	F:nucleic acid binding; F:zinc ion binding; P:DNA integration	-	IPR001584 (PFAM); IPR001584 (PROSITE_PROFILES)
contig16674_g1_i1	tRNA (cytidine guanosine -2 -O)-methyltransferase isoform X1	3.6e-33	60.85	5	P:cellular macromolecule metabolic process; F:methyltransferase activity; P:cellular nitrogen compound metabolic process; P:primary metabolic process; P:methylation	-	IPR002877 (PFAM)
contig16679_g1_i1	CLAVATA3 ESR -related protein 16-like	7.4e-17	48.75	5	C:extracellular space; P:multicellular organismal development; C:apoplast; P:cell-cell signaling involved in cell fate commitment; C:extracellular region	-	no IPS match
contig16686_g1_i1	Mannosyl-oligosaccharide -alpha-mannosidase MNS1	7.6e-42	63.4	3	F:calcium ion binding; C:membrane; F:mannosyl-oligosaccharide 1,2-alpha-mannosidase activity	-	IPR001382 (PFAM)
contig16688_g1_i1	probable LRR receptor-like serine threonine-protein kinase At3g47570-like	3.8e-63	76.25	4	F:ATP binding; C:membrane; F:protein kinase activity; P:protein phosphorylation	-	IPR000719 (PFAM); IPR000719 (PROSITE_PROFILES)
contig16690_g1_i1	SNF2 family DNA-dependent ATPase domain-containing protein	6.3e-47	72.7	1	F:ATP binding	-	IPR001650 (PFAM); IPR001650 (PROSITE_PROFILES)
contig16694_g1_i1	60S acidic ribosomal protein P1-like	4.8e-10	59.24	1	C:intracellular part	-	PF00428 (PFAM)
contig16694_g1_i2	60S acidic ribosomal protein P1-like	3e-10	58.85	1	C:intracellular part	-	PF00428 (PFAM)
contig16698_g1_i1	adenylate isopentenyltransferase chloroplastic	1.2e-118	84.05	8	P:cytokinin biosynthetic process; C:nucleus; F:ATP dimethylallyltransferase activity; P:reciprocal meiotic recombination; P:tRNA processing; F:AMP dimethylallyltransferase activity; C:plastid; F:ADP dimethylallyltransferase activity	EC:2.5.1; EC:2.5.1.27	IPR018022 (PFAM)
contig16703_g1_i1	LAG1 longevity assurance homolog 3	7.1e-22	49.65	2	C:integral component of membrane; P:lipid biosynthetic process	-	IPR006634 (PFAM); IPR006634 (PROSITE_PROFILES)
contig16726_g1_i2	F-box protein At4g22280-like	2.5e-09	57.56	-		-	no IPS match
contig16727_g1_i1	cobalamin-dependent methionine synthase	3.6e-79	65.58	4	P:methionine biosynthetic process; F:methionine synthase activity; F:binding; C:intracellular	-	IPR004223 (PFAM); IPR004223 (PROSITE_PROFILES)
contig16734_g1_i1	26S proteasome non-ATPase regulatory subunit 10	1.5e-16	59.6	7	P:biological regulation; F:protein binding; P:chromosome segregation; P:DNA metabolic process; P:single-organism metabolic process; P:meiotic nuclear division; P:response to stimulus	-	IPR020683 (PFAM); IPR002110 (PROSITE_PROFILES); IPR002110 (PROSITE_PROFILES); IPR002110 (PROSITE_PROFILES); IPR020683 (PROSITE_PROFILES)
contig16736_g1_i1	ryanodine-inositol -triphosphate receptor Ca2+ channel	1.1e-11	45	6	F:ion channel activity; P:ion transport; P:transmembrane transport; F:calcium channel activity; C:membrane; P:calcium ion transmembrane transport	-	no IPS match
contig16738_g1_i1	Ribonuclease I	5e-36	68.75	-		-	no IPS match
contig16744_g1_i1	hypothetical protein CISIN_1g000209mg	4.5e-22	56.75	-		-	no IPS match
contig16755_g1_i1	hypothetical protein VOLCADRAFT_84647	1.2e-17	51	-		-	IPR031161 (PFAM); IPR031161 (PROSITE_PROFILES)
contig16758_g1_i1	pleiotropic drug resistance protein 1-like	6.5e-74	89.55	6	F:ATP binding; P:metabolic process; C:integral component of membrane; P:organic phosphonate transport; P:organophosphate ester transport; F:organic phosphonate transmembrane-transporting ATPase activity	EC:3.6.3.28	IPR029481 (PFAM); IPR003439 (PFAM)
contig16758_g2_i1	pleiotropic drug resistance protein 1-like	2.2e-69	93.9	5	F:ATPase activity; F:ATP binding; P:metabolic process; C:integral component of membrane; P:transport	EC:3.6.1.3	IPR003439 (PFAM)
contig16770_g1_i1	ankyrin repeat-containing protein At2g01680-like	1.3e-30	44.6	2	P:biological_process; C:cellular_component	-	IPR026961 (PFAM)
contig16775_g1_i1	DNA replication ATP-dependent helicase nuclease DNA2	5.2e-37	59.3	4	F:5'-flap endonuclease activity; F:single-stranded DNA-dependent ATPase activity; F:helicase activity; P:DNA replication, Okazaki fragment processing	-	no IPS match
contig16779_g1_i1	protein	5.9e-12	48.5	4	P:biological_process; P:carbohydrate metabolic process; C:cytosol; F:hydrolase activity, hydrolyzing O-glycosyl compounds	-	IPR009297 (PFAM)
contig1677_g2_i1	protein	3.3e-09	49	2	P:proteolysis; F:serine-type endopeptidase activity	-	IPR000209 (PFAM)
contig1678_g1_i1	coatomer subunit beta -2-like	3.6e-18	74.2	4	C:membrane coat; P:vesicle-mediated transport; F:structural molecule activity; P:intracellular protein transport	-	no IPS match
contig16797_g1_i1	Potassium sodium hyperpolarization-activated cyclic nucleotide-gated channel 1	7.4e-65	86.85	1	C:chloroplast stroma	-	no IPS match
contig16802_g1_i1	UPF0481 protein At3g02645-like	2.4e-19	64.35	-		-	IPR004158 (PFAM)
contig16805_g1_i1	DNA-directed RNA polymerase	1.3e-59	84.65	14	P:protein desumoylation; P:transcription from RNA polymerase II promoter; C:vacuole; C:DNA-directed RNA polymerase II, core complex; F:DNA binding; C:chloroplast; F:RNA polymerase II activity; C:plasmodesma; F:protein binding; P:RNA splicing, via endonucleolytic cleavage and ligation; P:DNA methylation; P:gene silencing by RNA; P:vegetative to reproductive phase transition of meristem; P:hydrogen…	-	IPR007081 (PFAM)
contig16810_g1_i1	pre-rRNA-processing protein TSR2 isoform X1	5.7e-17	51.8	2	P:biological_process; C:cellular_component	-	IPR019398 (PFAM)
contig16824_g1_i1	Metallo-hydrolase oxidoreductase	1e-39	64.89	1	F:binding	-	PF12706 (PFAM)
contig16826_g1_i1	transposon Ty3-G Gag-Pol polyprotein	4.2e-37	67.25	1	C:intracellular membrane-bounded organelle	-	IPR023780 (PFAM); IPR000953 (PROSITE_PROFILES)
contig16827_g1_i1	hypothetical protein VITISV_020318	4.5e-41	69.95	3	P:macromolecule metabolic process; F:binding; P:primary metabolic process	-	PF13975 (PFAM)
contig16831_g1_i1	beta-adaptin-like protein B	3.7e-25	54.9	3	P:vesicle-mediated transport; C:clathrin adaptor complex; P:intracellular protein transport	-	IPR008152 (PFAM)
contig16836_g1_i1	central pair protein	1.6e-60	62.07	4	C:motile cilium; F:oxidoreductase activity; P:metabolic process; P:oxidation-reduction process	-	no IPS match
contig16839_g1_i1	charged multivesicular body protein 1-like	1.2e-24	59.45	7	C:cell; F:protein binding; P:embryo development ending in seed dormancy; P:endosome transport via multivesicular body sorting pathway; P:vacuolar transport; P:embryonic axis specification; P:growth	-	IPR005024 (PFAM)
contig16851_g1_i1	calmodulin-like protein 2-like	1.9e-10	55.45	1	F:calcium ion binding	-	IPR002048 (PFAM); IPR002048 (PROSITE_PROFILES); IPR002048 (PROSITE_PROFILES); IPR002048 (PROSITE_PROFILES)
contig16861_g1_i1	lactoylglutathione lyase	4.6e-19	60.1	9	P:gluconeogenesis; C:chloroplast; P:response to salt stress; F:metal ion binding; P:metabolic process; P:glycolytic process; F:lyase activity; C:cytosol; F:lactoylglutathione lyase activity	-	IPR004360 (PFAM)
contig16865_g1_i1	disease resistance protein RGA4	4.9e-15	71.25	2	P:metabolic process; F:hydrolase activity	-	no IPS match
contig16868_g1_i1	60S ribosomal protein L26-1-like	8.4e-59	82.55	7	C:chloroplast; F:protein binding; F:structural constituent of ribosome; P:cytoplasmic translation; P:ribosomal large subunit biogenesis; C:cytosolic large ribosomal subunit; F:poly(A) RNA binding	-	PF16906 (PFAM)
contig16872_g1_i1	LRR receptor-like serine threonine-protein kinase FLS2	1.8e-40	65.9	2	F:oxidoreductase activity; P:metabolic process	-	IPR013210 (PFAM)
contig16874_g1_i1	CASP-like protein 2A1	1.5e-107	80.65	2	C:integral component of membrane; C:plasma membrane	-	IPR006702 (PFAM)
contig16877_g1_i1	STS14 protein	6.6e-91	80.25	-		-	IPR014044 (PFAM)
contig16882_g1_i1	PREDICTED: uncharacterized protein LOC105136642 isoform X1	3.8e-22	65.6	-		-	IPR025315 (PFAM)
contig16887_g1_i1	staphylococcal nuclease domain-containing protein 1-like	9.9e-30	51.95	5	F:transcription cofactor activity; P:posttranscriptional gene silencing by RNA; P:gene silencing by RNA; C:RISC complex; P:regulation of nucleic acid-templated transcription	-	IPR016071 (PFAM); IPR016071 (PROSITE_PROFILES)
contig16888_g1_i1	Syntaxin of plants isoform 2	2.1e-68	68.85	-		-	no IPS match
contig16892_g1_i1	At2g26140-like protein	3.4e-38	67.4	8	F:ATP binding; C:chloroplast; C:mitochondrion; C:membrane; P:proteolysis; C:intracellular organelle part; F:metalloendopeptidase activity; P:cellular process	-	IPR000642 (PFAM)
contig16896_g1_i1	betaine aldehyde dehydrogenase	1.6e-49	76.15	2	P:oxidation-reduction process; F:oxidoreductase activity, acting on the aldehyde or oxo group of donors, NAD or NADP as acceptor	-	IPR015590 (PFAM)
contig16896_g2_i1	betaine-aldehyde dehydrogenase	2.7e-52	78.25	9	F:3-chloroallyl aldehyde dehydrogenase activity; C:chloroplast; F:betaine-aldehyde dehydrogenase activity; P:response to salt stress; C:cell wall; C:cytosol; P:oxidation-reduction process; C:leucoplast; P:response to water deprivation	EC:1.2.1.8; EC:1.2.1	IPR015590 (PFAM)
contig16902_g1_i1	beta- partial	1e-65	94.9	8	F:GTP binding; P:protein polymerization; C:cytoplasm; F:GTPase activity; P:metabolic process; F:structural constituent of cytoskeleton; C:microtubule; P:microtubule-based process	-	IPR018316 (PFAM)
contig16912_g1_i1	pectate lyase-like	1.7e-73	91.2	4	P:pectin catabolic process; F:metal ion binding; F:pectate lyase activity; C:extracellular region	EC:4.2.2.2	no IPS match
contig16919_g1_i1	hypothetical protein CISIN_1g040608mg	1e-137	82.6	1	P:biological_process	-	no IPS match
contig16929_g1_i1	protein	1.3e-126	83.4	3	F:protein binding; P:phosphorylation; F:kinase activity	-	IPR001680 (PFAM); IPR001680 (PROSITE_PROFILES); IPR001680 (PROSITE_PROFILES); IPR001680 (PROSITE_PROFILES); IPR001680 (PROSITE_PROFILES); IPR001680 (PROSITE_PROFILES); IPR017986 (PROSITE_PROFILES)
contig16930_g1_i1	Retrotransposon protein	4.6e-59	86.8	8	F:nucleic acid binding; C:nucleus; F:RNA-directed DNA polymerase activity; F:zinc ion binding; F:aspartic-type endopeptidase activity; P:proteolysis; P:DNA integration; P:RNA-dependent DNA replication	EC:3.4.23; EC:2.7.7.49	IPR000477 (PFAM); IPR000477 (PROSITE_PROFILES)
contig16942_g1_i1	Aldo keto reductase	1.1e-07	50.92	3	F:oxidoreductase activity; F:2,5-didehydrogluconate reductase activity; P:oxidation-reduction process	-	IPR023210 (PFAM)
contig16944_g1_i1	dehydroascorbate reductase	2.2e-13	61.3	2	F:protein binding; F:catalytic activity	-	IPR004045 (PFAM); IPR004045 (PROSITE_PROFILES)
contig16949_g1_i1	pleiotropic drug resistance protein 2-like	2.8e-137	85	6	F:ATP binding; P:metabolic process; C:integral component of membrane; P:organic phosphonate transport; P:organophosphate ester transport; F:organic phosphonate transmembrane-transporting ATPase activity	EC:3.6.3.28	IPR013525 (PFAM); IPR013581 (PFAM)
contig16950_g1_i1	translational activator GCN1	3.5e-47	52.5	3	C:membrane; P:protein transport; P:transport	-	no IPS match
contig16955_g1_i1	probable choline kinase 1	2.3e-19	58.1	4	C:plasmodesma; P:response to wounding; F:transferase activity, transferring phosphorus-containing groups; P:cellular metabolic process	-	no IPS match
contig16956_g1_i1	60S ribosomal protein L7-4	5.6e-106	75.85	7	P:maturation of LSU-rRNA from tricistronic rRNA transcript (SSU-rRNA, 5.8S rRNA, LSU-rRNA); C:chloroplast; F:structural constituent of ribosome; P:cytoplasmic translation; C:membrane; C:cytosolic large ribosomal subunit; F:poly(A) RNA binding	-	IPR016082 (PFAM); IPR012988 (PFAM)
contig16962_g1_i1	Serine-threonine protein plant-type	9.5e-08	50.75	3	F:ATP binding; F:protein kinase activity; P:protein phosphorylation	-	IPR000719 (PROSITE_PROFILES)
contig16964_g1_i1	pentatricopeptide repeat-containing protein At1g08070-like	0	74.5	-		-	IPR002885 (PFAM); IPR002885 (PFAM); IPR002885 (PROSITE_PROFILES); IPR002885 (PROSITE_PROFILES); IPR002885 (PROSITE_PROFILES); IPR002885 (PROSITE_PROFILES); IPR002885 (PROSITE_PROFILES); IPR002885 (PROSITE_PROFILES); IPR002885 (PROSITE_PROFILES); IPR002885 (PROSITE_PROFILES); IPR002885 (PROSITE_PROFILES)
contig16965_g1_i1	ribosomal protein S1	4e-55	86.8	7	F:ATP binding; F:RNA binding; F:structural constituent of ribosome; C:cytosolic small ribosomal subunit; F:protein kinase activity; P:protein phosphorylation; P:translation	-	IPR027486 (PFAM)
contig16976_g1_i1	uncharacterized GPI-anchored protein At4g28100-like	1.4e-53	71.85	4	P:biological_process; P:seed dormancy process; P:gibberellic acid mediated signaling pathway; C:anchored component of membrane	-	no IPS match
contig16978_g1_i1	hypothetical protein CISIN_1g041176mg	6.5e-35	51.35	1	F:nucleic acid binding	-	no IPS match
contig16979_g1_i1	nucleic acid-binding protein	9.6e-32	58.4	9	P:small molecule metabolic process; C:plasmodesma; P:cellular nitrogen compound biosynthetic process; P:cellular protein metabolic process; C:cytosol; P:single-organism cellular process; P:organonitrogen compound biosynthetic process; F:tRNA binding; P:nucleobase-containing compound metabolic process	-	IPR002547 (PFAM); IPR002547 (PROSITE_PROFILES)
contig1697_g1_i1	DUF4228 domain protein	2.8e-94	70.75	-		-	IPR025322 (PFAM)
contig16981_g1_i1	cytochrome b5	1.8e-26	58.75	2	C:intracellular membrane-bounded organelle; C:cytoplasmic part	-	IPR001199 (PFAM); IPR001199 (PROSITE_PROFILES)
contig16984_g1_i1	delta-6 fatty acid desaturase	1.1e-18	55	2	F:oxidoreductase activity; P:single-organism metabolic process	-	IPR001199 (PFAM); IPR001199 (PROSITE_PROFILES)
contig16986_g1_i1	WD repeat-containing protein 3-like	1.9e-72	73.1	8	F:nucleotide binding; P:mRNA export from nucleus; P:RNA methylation; C:heterotrimeric G-protein complex; F:protein binding; P:protein import into nucleus; C:nucleolus; F:transferase activity	-	IPR001680 (PFAM); IPR001680 (PROSITE_PROFILES); IPR001680 (PROSITE_PROFILES); IPR017986 (PROSITE_PROFILES); IPR001680 (PROSITE_PROFILES)
contig16988_g1_i1	dolichyl-diphosphooligosaccharide--protein glycosyltransferase 48 kDa subunit	2.3e-123	65.05	4	C:endoplasmic reticulum membrane; P:cellular component organization; P:protein N-linked glycosylation via asparagine; F:transferase activity	-	IPR005013 (PFAM)
contig16990_g1_i1	phosphatidylinositol 4-phosphate 5-kinase 9	4.3e-35	53.7	3	P:primary metabolic process; P:cellular metabolic process; P:organic substance metabolic process	-	IPR003409 (PFAM)
contig16993_g1_i1	N-terminal nucleophile aminohydrolase	3.2e-30	61.85	3	C:proteasome core complex; F:threonine-type endopeptidase activity; P:proteolysis involved in cellular protein catabolic process	-	IPR001353 (PFAM)
contig16995_g1_i1	Lipoyltransferase 2 isoform 1	4.4e-21	62.35	4	F:transferase activity; P:primary metabolic process; P:cellular metabolic process; P:organic substance metabolic process	-	no IPS match
contig17004_g1_i1	30-kDa cleavage and polyadenylation specificity factor 30-like	9.9e-15	72.6	7	C:nucleus; P:regulation of response to stimulus; P:nucleic acid phosphodiester bond hydrolysis; F:metal ion binding; F:endonuclease activity; P:positive regulation of programmed cell death; P:mRNA 3'-end processing	-	IPR000571 (PFAM); IPR000571 (PROSITE_PROFILES); IPR000571 (PROSITE_PROFILES); IPR000571 (PROSITE_PROFILES)
contig17008_g1_i1	transcription elongation factor SPT5 homolog 1	2.6e-24	44.15	9	C:nucleus; F:structural constituent of ribosome; P:transcription, DNA-templated; P:regulation of DNA-templated transcription, elongation; P:regulation of transcription, DNA-templated; C:ribosome; C:intracellular; P:translation; P:regulation of transcription from RNA polymerase II promoter	-	PF12815 (PFAM)
contig17014_g1_i1	cysteine-rich receptor-like protein kinase 10-like	9.5e-85	69.05	5	F:nucleotide binding; F:ATP binding; F:protein kinase activity; F:protein serine/threonine kinase activity; P:protein phosphorylation	-	IPR002902 (PFAM); IPR002902 (PROSITE_PROFILES); IPR002902 (PROSITE_PROFILES)
contig1701_g1_i1	WD repeat protein	6e-23	49.85	4	F:protein binding; P:cellular protein modification process; C:cell part; P:single-organism cellular process	-	IPR001680 (PFAM); IPR017986 (PROSITE_PROFILES); IPR001680 (PROSITE_PROFILES); IPR001680 (PROSITE_PROFILES); IPR001680 (PROSITE_PROFILES)
contig17030_g1_i1	high mobility group protein	1.5e-20	70.05	2	C:nucleus; F:DNA binding	-	IPR009071 (PFAM); IPR009071 (PROSITE_PROFILES)
contig17032_g1_i1	Transmembrane protein	1.6e-118	59.05	1	C:integral component of membrane	-	IPR025423 (PFAM)
contig17036_g1_i1	probable glucan -alpha-glucosidase	6.1e-78	73.55	9	C:chloroplast; P:unidimensional cell growth; F:glucosidase activity; C:endoplasmic reticulum; P:cellulose biosynthetic process; P:response to cadmium ion; C:extracellular region; P:defense response to bacterium; P:Golgi vesicle transport	EC:3.2.1	IPR000322 (PFAM)
contig17043_g1_i1	60S acidic ribosomal protein P0-like	1.3e-78	74.15	6	C:intracellular organelle; F:DNA binding; C:intracellular ribonucleoprotein complex; P:metabolic process; F:lyase activity; P:ribosome biogenesis	-	IPR001790 (PFAM)
contig17045_g1_i1	gag-pol polyprotein	1.6e-61	75.8	6	F:nucleic acid binding; F:zinc ion binding; F:adenyl ribonucleotide binding; F:purine ribonucleoside binding; P:DNA integration; F:anion binding	-	no IPS match
contig17045_g1_i1	gag-pol polyprotein	2.5e-81	81.4	6	F:nucleic acid binding; F:zinc ion binding; F:adenyl ribonucleotide binding; F:purine ribonucleoside binding; P:DNA integration; F:anion binding	-	IPR013103 (PFAM)
contig17045_g1_i2	gag-pol polyprotein	1.6e-61	75.8	6	F:nucleic acid binding; F:zinc ion binding; F:adenyl ribonucleotide binding; F:purine ribonucleoside binding; P:DNA integration; F:anion binding	-	no IPS match
contig17045_g1_i2	retrotransposon expressed	3e-78	78.85	9	F:nucleic acid binding; F:ATP binding; F:zinc ion binding; F:catalytic activity; P:chromosome organization; C:mitochondrion; C:Smc5-Smc6 complex; P:double-strand break repair via homologous recombination; P:DNA integration	-	IPR013103 (PFAM)
contig17048_g1_i1	protein CWC15 homolog	2.6e-10	67.75	2	C:spliceosomal complex; P:mRNA splicing, via spliceosome	-	IPR006973 (PFAM)
contig17048_g2_i1	protein CWC15 homolog	2.9e-28	71	2	C:spliceosomal complex; P:mRNA splicing, via spliceosome	-	IPR006973 (PFAM)
contig17051_g1_i1	Sieve element occlusion	4.2e-11	53.45	-		-	no IPS match
contig17052_g1_i1	nuclear pore complex protein Nup98-Nup96-like isoform X1	4.7e-24	55.25	2	P:transport; C:nuclear pore	-	IPR007230 (PFAM); IPR007230 (PROSITE_PROFILES)
contig17053_g1_i1	40S ribosomal protein S3a-2	2.9e-62	78.95	9	P:RNA methylation; C:plasmodesma; F:structural constituent of ribosome; C:cytosolic small ribosomal subunit; C:cell wall; C:Golgi apparatus; C:nucleolus; C:plasma membrane; P:translation	-	IPR001593 (PFAM)
contig17064_g1_i1	pentatricopeptide repeat-containing protein At1g08070-like	1.4e-143	77.35	-		-	IPR002885 (PFAM); IPR002885 (PFAM); IPR002885 (PROSITE_PROFILES); IPR002885 (PROSITE_PROFILES); IPR002885 (PROSITE_PROFILES); IPR002885 (PROSITE_PROFILES); IPR002885 (PROSITE_PROFILES)
contig17071_g1_i1	pathogenesis-related protein 1A	1.6e-54	70	1	P:response to stimulus	-	IPR014044 (PFAM)
contig17075_g1_i1	non-specific lipid-transfer	4.9e-15	59.05	5	C:peroxisome; P:fatty acid beta-oxidation; P:glyoxylate metabolic process; P:response to cytokinin; P:seed germination	-	IPR003033 (PFAM)
contig17077_g1_i1	transposon Tf2-1 polyprotein isoform X1	8e-27	61.25	7	F:nucleic acid binding; C:nucleus; F:zinc ion binding; C:mediator complex; P:DNA integration; F:RNA polymerase II transcription cofactor activity; P:regulation of transcription from RNA polymerase II promoter	-	no IPS match
contig17078_g1_i1	Dual specificity protein phosphatase 1 isoform 2	8e-21	54.6	2	P:protein dephosphorylation; F:protein tyrosine/serine/threonine phosphatase activity	EC:3.1.3.41	IPR000340 (PFAM); IPR020422 (PROSITE_PROFILES); IPR000387 (PROSITE_PROFILES)
contig17093_g1_i1	pentatricopeptide repeat-containing protein At4g01570-like	2.4e-135	78.6	1	C:mitochondrion	-	IPR002885 (PFAM); IPR002885 (PFAM); IPR002885 (PROSITE_PROFILES); IPR002885 (PROSITE_PROFILES); IPR002885 (PROSITE_PROFILES); IPR002885 (PROSITE_PROFILES)
contig17098_g1_i1	TMV resistance protein N-like	4.1e-46	68.55	1	F:nucleotide binding	-	no IPS match
contig17103_g1_i1	ubiquitin-activating enzyme E1 1	1.7e-17	65	3	F:ATP binding; P:cellular protein modification process; F:small protein activating enzyme activity	-	IPR000594 (PFAM)
contig17104_g1_i1	methylmalonate-semialdehyde dehydrogenase [acylating] mitochondrial	2.1e-154	77.35	3	C:mitochondrion; F:methylmalonate-semialdehyde dehydrogenase (acylating) activity; P:oxidation-reduction process	EC:1.2.1.27	IPR015590 (PFAM)
contig17105_g1_i1	50S ribosomal protein chloroplastic-like	6.2e-15	50	1	C:intracellular	-	no IPS match
contig1710_g1_i1	ubiquitin ligase SCF complex subunit cullin	8.1e-27	54.7	2	F:ubiquitin protein ligase binding; P:ubiquitin-dependent protein catabolic process	-	IPR001373 (PFAM); IPR016158 (PROSITE_PROFILES)
contig17114_g1_i1	predicted protein	2.5e-30	68	2	P:proteolysis; F:peptidase activity	-	no IPS match
contig17115_g1_i1	BnaA05g10470D	2.5e-14	55.8	1	F:binding	-	no IPS match
contig17123_g1_i1	WASH subunit strumpellin	8.3e-07	49.67	1	C:WASH complex	-	IPR019393 (PFAM)
contig17124_g1_i1	malate glyoxysomal	3.3e-114	93.2	9	P:regulation of photorespiration; C:chloroplast; F:L-malate dehydrogenase activity; P:regulation of fatty acid beta-oxidation; P:malate metabolic process; P:glyoxylate cycle; P:peroxisome organization; P:tricarboxylic acid cycle; C:glyoxysome	EC:1.1.1.37	IPR001236 (PFAM)
contig17125_g1_i1	ribosome biogenesis protein BOP1 homolog isoform X1	4.4e-41	75.55	7	P:maturation of LSU-rRNA from tricistronic rRNA transcript (SSU-rRNA, 5.8S rRNA, LSU-rRNA); F:protein binding; F:ribonucleoprotein complex binding; C:nucleolus; P:maturation of 5.8S rRNA from tricistronic rRNA transcript (SSU-rRNA, 5.8S rRNA, LSU-rRNA); C:nucleoplasm; C:preribosome, large subunit precursor	-	IPR001680 (PFAM); IPR012953 (PFAM); IPR017986 (PROSITE_PROFILES); IPR001680 (PROSITE_PROFILES)
contig17125_g2_i1	ribosome biogenesis protein BOP1 homolog	1.9e-95	64.2	3	C:nucleus; F:protein binding; P:rRNA processing	-	IPR017986 (PROSITE_PROFILES)
contig17126_g1_i1	60S ribosomal protein L22-2	1.5e-29	71.15	8	P:RNA methylation; C:plasmodesma; F:structural constituent of ribosome; P:cytoplasmic translation; C:cytosolic large ribosomal subunit; C:nucleolus; C:plasma membrane; F:poly(A) RNA binding	-	IPR002671 (PFAM)
contig17127_g1_i1	eukaryotic translation initiation factor 4E	1.4e-34	61.15	3	F:translation initiation factor activity; C:cytoplasm; P:translational initiation	-	IPR001040 (PFAM)
contig17128_g1_i1	protein	1.8e-43	66.35	1	C:ribosome	-	IPR005326 (PFAM)
contig17131_g1_i1	lysine histidine transporter 2-like	3.1e-14	50.25	2	C:membrane; C:integral component of membrane	-	IPR013057 (PFAM)
contig17132_g1_i1	ubiquitin carboxyl-terminal hydrolase 5-like isoform X1	1.3e-27	70.6	4	P:protein deubiquitination; F:cysteine-type peptidase activity; C:plastid; F:thiol-dependent ubiquitinyl hydrolase activity	EC:3.4	IPR001394 (PFAM); IPR028889 (PROSITE_PROFILES)
contig17134_g1_i1	protein	6.5e-101	72	5	F:organic cyclic compound binding; F:heterocyclic compound binding; P:serine family amino acid metabolic process; F:transferase activity, transferring one-carbon groups; P:one-carbon metabolic process	-	IPR001085 (PFAM)
contig17135_g1_i1	probable ATP-dependent RNA helicase DHX37	1.7e-59	68.6	4	F:nucleic acid binding; F:ATP binding; P:metabolic process; F:ATP-dependent helicase activity	-	IPR011545 (PFAM); IPR014001 (PROSITE_PROFILES)
contig17137_g1_i1	pirin-like protein	3.4e-47	79.9	-		-	IPR003829 (PFAM)
contig17150_g1_i1	heterogeneous nuclear ribonucleoprotein 1-like	9.6e-14	73.8	1	F:nucleic acid binding	-	IPR000504 (PFAM); IPR000504 (PROSITE_PROFILES)
contig17160_g1_i1	ubiquinol-cytochrome c reductase iron-sulfur subunit	1.4e-21	49.57	2	F:ubiquinol-cytochrome-c reductase activity; P:oxidation-reduction process	-	IPR004192 (PFAM)
contig17170_g1_i1	Alkylmercury lyase	9.6e-20	51.35	2	P:metabolic process; F:lyase activity	-	no IPS match
contig17170_g1_i2	hypothetical protein L484_018297	4.2e-11	47	-		-	no IPS match
contig17172_g1_i1	UPF0481 protein At3g02645-like	1.1e-70	56.05	4	F:3-beta-hydroxy-delta5-steroid dehydrogenase activity; F:oxidoreductase activity, acting on the CH-OH group of donors, NAD or NADP as acceptor; P:oxidation-reduction process; P:steroid biosynthetic process	-	IPR004158 (PFAM)
contig17174_g1_i1	DUF630 family protein	6.2e-45	83.65	-		-	IPR006868 (PFAM)
contig17174_g1_i2	DUF630 family protein	6.2e-45	83.65	-		-	IPR006868 (PFAM)
contig17178_g1_i1	pentatricopeptide repeat-containing protein mitochondrial-like	0	76.25	1	F:hydrolase activity	-	IPR002885 (PFAM); IPR002885 (PFAM); IPR002885 (PFAM); IPR002885 (PROSITE_PROFILES); IPR002885 (PROSITE_PROFILES); IPR002885 (PROSITE_PROFILES); IPR002885 (PROSITE_PROFILES); IPR002885 (PROSITE_PROFILES); IPR002885 (PROSITE_PROFILES); IPR002885 (PROSITE_PROFILES); IPR002885 (PROSITE_PROFILES); IPR002885 (PROSITE_PROFILES)
contig17182_g1_i1	sorting nexin 1	1e-08	53.25	4	P:single-organism intracellular transport; F:phosphatidylinositol binding; C:intracellular part; P:cellular process	-	IPR019497 (PFAM); IPR001683 (PFAM); IPR001683 (PROSITE_PROFILES)
contig17183_g1_i1	2-hydroxyisoflavanone dehydratase-like	1e-150	79.85	2	P:metabolic process; F:hydrolase activity	-	IPR013094 (PFAM)
contig17184_g1_i1	methionine sulfoxide reductase	3.2e-42	74.75	4	P:protein repair; P:response to oxidative stress; P:oxidation-reduction process; F:peptide-methionine (R)-S-oxide reductase activity	EC:1.8.4; EC:1.8.4.12	IPR002579 (PFAM)
contig1719_g1_i1	cyclic nucleotide-gated ion channel 1	4e-60	75.45	11	P:potassium ion transport; F:calmodulin binding; P:calcium ion transport; P:cation transmembrane transport; C:integral component of membrane; F:inward rectifier potassium channel activity; F:intracellular cyclic nucleotide activated cation channel activity; F:cyclic nucleotide binding; F:anion binding; C:plasma membrane; F:purine ribonucleotide binding	-	no IPS match
contig17203_g1_i1	60S ribosomal protein L23A-like	2.2e-44	79.75	6	F:nucleotide binding; F:structural constituent of ribosome; C:ribosome; F:rRNA binding; C:plastid; P:translation	-	IPR005633 (PFAM); IPR013025 (PFAM)
contig17224_g1_i1	hypothetical protein F383_29031	4.9e-14	59.25	-		-	no IPS match
contig17224_g2_i1	ankyrin repeat-containing protein At5g02620-like	4.3e-48	82.3	-		-	no IPS match
contig17236_g1_i1	H ACA ribonucleoprotein complex non-core subunit NAF1-like	3.3e-11	55.2	2	P:pseudouridine synthesis; P:ribosome biogenesis	-	IPR007504 (PFAM)
contig17241_g1_i1	seryl-tRNA synthetase	7.4e-20	53.85	8	C:chloroplast; C:mitochondrion; P:organic substance biosynthetic process; P:gene expression; P:tRNA aminoacylation; P:cellular biosynthetic process; P:plant ovule development; P:chloroplast organization	-	no IPS match
contig1724_g1_i1	disease resistance protein RPM1-like	4.2e-51	80.95	1	F:ADP binding	-	no IPS match
contig17262_g1_i1	60S ribosomal protein L10	1e-110	83	3	F:structural constituent of ribosome; C:ribosome; P:translation	-	IPR016180 (PFAM)
contig17268_g1_i1	serine hydroxymethyltransferase mitochondrial-like	7.3e-45	60.75	-		-	no IPS match
contig17275_g1_i1	MYST-like histone acetyltransferase 1	9.6e-31	66.25	4	F:transferase activity, transferring acyl groups other than amino-acyl groups; C:intracellular membrane-bounded organelle; P:regulation of transcription, DNA-templated; P:single-organism metabolic process	-	IPR002717 (PFAM); IPR002717 (PROSITE_PROFILES)
contig1728_g1_i1	zinc finger BED domain-containing protein RICESLEEPER 2-like	2.7e-45	75.15	3	F:DNA binding; F:metal ion binding; F:protein dimerization activity	-	no IPS match
contig17293_g1_i1	Copia partial	1.7e-57	76.15	3	F:nucleic acid binding; F:zinc ion binding; P:DNA integration	-	no IPS match
contig17304_g1_i1	60S ribosomal protein L36-2-like	2.9e-14	60.55	3	F:structural constituent of ribosome; C:ribosome; P:translation	-	IPR000509 (PFAM)
contig17320_g1_i1	UDP-glycosyltransferase 73C3-like	1.8e-45	86.5	2	F:anthocyanidin 3-O-glucosyltransferase activity; P:metabolic process	EC:2.4.1.115	no IPS match
contig17337_g1_i1	PREDICTED: uncharacterized protein LOC102582603	3.7e-09	49.3	1	F:zinc ion binding	-	PF16158 (PFAM); IPR015940 (PROSITE_PROFILES)
contig1733_g1_i1	PREDICTED: uncharacterized protein LOC100260439	3.9e-32	71.3	1	F:nucleic acid binding	-	no IPS match
contig17340_g1_i1	phosphatidylinositol 3- root isoform isoform X1	1.8e-29	68.05	7	F:nucleotide binding; P:phosphatidylinositol metabolic process; P:phosphorylation; F:phosphotransferase activity, alcohol group as acceptor; P:cellular biosynthetic process; F:kinase activity; P:response to stimulus	-	IPR000403 (PFAM); IPR000403 (PROSITE_PROFILES)
contig17345_g1_i1	actin-related protein 2 3 complex subunit 5A-like	3.7e-20	57.8	2	P:Arp2/3 complex-mediated actin nucleation; C:Arp2/3 protein complex	-	IPR006789 (PFAM)
contig17360_g1_i1	ATPase WRNIP1	2e-82	79.75	3	F:DNA binding; F:ATP binding; P:DNA replication	-	PF16193 (PFAM); IPR021886 (PFAM)
contig17362_g1_i1	conserved hypothetical protein	7.4e-12	60	1	F:protein binding	-	IPR003961 (PFAM); IPR003961 (PROSITE_PROFILES); IPR003961 (PROSITE_PROFILES)
contig1738_g1_i1	protein	5e-25	55.55	-		-	IPR000648 (PFAM)
contig17395_g1_i1	heat shock protein 70 kDa	5.1e-67	80.9	1	F:ATP binding	-	IPR013126 (PFAM)
contig17413_g1_i1	suppressor of mec-8 and unc-52 protein homolog 1	1.3e-36	75.3	2	F:protein binding; C:intracellular part	-	IPR001680 (PFAM); IPR017986 (PROSITE_PROFILES); IPR001680 (PROSITE_PROFILES)
contig17420_g1_i1	glycine--tRNA ligase mitochondrial-like	1.3e-69	62.6	1	F:ligase activity	-	no IPS match
contig17431_g1_i1	serine threonine-protein kinase rio1-like	1.6e-14	68.1	4	F:nucleotide binding; C:mitochondrion; F:protein kinase activity; P:phosphorylation	-	PF01163 (PFAM)
contig17432_g1_i1	cellulose synthase 3	0	88.25	8	C:chloroplast; F:zinc ion binding; C:integral component of membrane; F:cellulose synthase (UDP-forming) activity; P:cellulose biosynthetic process; P:plant-type secondary cell wall biogenesis; C:plasma membrane; P:rhamnogalacturonan I side chain metabolic process	EC:2.4.1.12	IPR005150 (PFAM)
contig17438_g1_i1	DNA mismatch repair protein PMS1-like	1.9e-22	58.9	16	P:regulation of nucleobase-containing compound metabolic process; P:regulation of biological quality; P:multicellular organismal reproductive process; P:embryo development ending in seed dormancy; P:DNA recombination; P:pollen development; P:mismatch repair; P:macromolecule modification; P:meiotic nuclear division; P:regulation of gene expression, epigenetic; C:nucleus; P:cellular response to org…	-	no IPS match
contig17448_g1_i1	protein	4.5e-14	63.15	3	C:membrane; C:Golgi apparatus; P:single-organism carbohydrate metabolic process	-	IPR001727 (PFAM)
contig17466_g2_i1	60S ribosomal protein L13-1-like	8.8e-12	60.9	3	F:structural constituent of ribosome; C:ribosome; P:translation	-	IPR001380 (PFAM)
contig17508_g1_i1	protein DJ-1 homolog D	1.2e-63	73.25	3	P:carboxylic acid metabolic process; P:primary metabolic process; F:hydrolase activity, acting on glycosyl bonds	-	IPR002818 (PFAM); IPR006286 (PROSITE_PROFILES)
contig1750_g1_i1	G-type lectin S-receptor-like serine threonine-protein kinase	7.1e-79	72.25	3	F:nucleotide binding; F:protein kinase activity; P:protein phosphorylation	-	IPR001480 (PFAM); IPR001480 (PROSITE_PROFILES)
contig1751_g1_i1	calcium- and calmodulin-dependent protein kinase	3e-11	53.2	2	F:calcium ion binding; F:kinase activity	-	IPR002048 (PFAM); PF13833 (PFAM); IPR002048 (PROSITE_PROFILES); IPR002048 (PROSITE_PROFILES)
contig17526_g1_i1	Transducin WD40 repeat-like superfamily protein isoform 1	0	84.2	1	F:protein binding	-	IPR001680 (PFAM); PF11715 (PFAM); IPR001680 (PROSITE_PROFILES); IPR001680 (PROSITE_PROFILES); IPR001680 (PROSITE_PROFILES); IPR017986 (PROSITE_PROFILES)
contig17526_g1_i2	Transducin WD40 repeat-like superfamily protein isoform 1	7.7e-59	85.8	1	F:protein binding	-	IPR001680 (PFAM); IPR017986 (PROSITE_PROFILES); IPR001680 (PROSITE_PROFILES)
contig17528_g1_i1	probable protein phosphatase 2C 14	5.5e-120	90.15	-		-	IPR008586 (PFAM)
contig17536_g1_i1	Alpha-expansin 7	1.5e-160	87.25	4	C:cell wall; C:membrane; P:plant-type cell wall organization; C:extracellular region	-	IPR007117 (PFAM); IPR009009 (PFAM); IPR007112 (PROSITE_PROFILES); IPR007117 (PROSITE_PROFILES)
contig17538_g1_i1	predicted protein	3.8e-10	53	1	F:protein dimerization activity	-	no IPS match
contig17542_g1_i1	disease resistance RPP13-like protein 1-like	3e-44	65.2	1	F:ADP binding	-	no IPS match
contig17543_g1_i1	NADH dehydrogenase [ubiquinone] iron-sulfur protein mitochondrial-like	2.5e-87	83.25	7	F:quinone binding; F:metal ion binding; C:mitochondrion; F:NADH dehydrogenase (ubiquinone) activity; P:oxidation-reduction process; F:4 iron, 4 sulfur cluster binding; C:respiratory chain	EC:1.6.5.3	IPR006137 (PFAM)
contig17547_g1_i1	predicted protein	8.6e-29	53	2	P:proteolysis; F:hydrolase activity	-	IPR030400 (PROSITE_PROFILES)
contig17552_g1_i1	GCK domain-containing protein	2.5e-63	77.35	-		-	IPR012891 (PFAM)
contig17553_g1_i1	probable Xaa-Pro aminopeptidase P	6.4e-43	77.4	4	C:chloroplast stroma; F:metal ion binding; P:proteolysis; F:aminopeptidase activity	EC:3.4.11	IPR000994 (PFAM)
contig17559_g1_i1	Uncharacterized protein TCM_014674	3.2e-71	57.85	-		-	no IPS match
contig17563_g1_i1	beta- partial	9.1e-72	96.55	29	P:seed dormancy process; P:cytoskeleton organization; P:acetyl-CoA metabolic process; P:Golgi organization; P:cell tip growth; C:microtubule; P:microtubule-based process; F:GTP binding; P:water transport; P:multidimensional cell growth; F:GTPase activity; P:cysteine biosynthetic process; P:brassinosteroid biosynthetic process; P:cell wall organization; P:proteasomal protein catabolic process; P:g…	-	IPR003008 (PFAM)
contig17563_g1_i2	beta- partial	6.4e-69	98.8	29	P:seed dormancy process; P:cytoskeleton organization; P:acetyl-CoA metabolic process; P:Golgi organization; P:cell tip growth; C:microtubule; P:microtubule-based process; F:GTP binding; P:water transport; P:multidimensional cell growth; F:GTPase activity; P:cysteine biosynthetic process; P:brassinosteroid biosynthetic process; P:cell wall organization; P:proteasomal protein catabolic process; P:g…	-	IPR003008 (PFAM)
contig17564_g1_i1	D-lactate dehydrogenase	1.7e-97	57.65	6	C:chloroplast; F:oxidoreductase activity, acting on the CH-OH group of donors, NAD or NADP as acceptor; F:NAD binding; P:organonitrogen compound metabolic process; P:oxidation-reduction process; P:carboxylic acid metabolic process	-	IPR006139 (PFAM); IPR006140 (PFAM)
contig17567_g1_i1	partial	2.3e-51	71.5	3	F:ATP binding; F:protein kinase activity; P:protein phosphorylation	-	IPR000719 (PFAM); IPR000719 (PROSITE_PROFILES)
contig17571_g1_i1	Kinase protein with adenine nucleotide alpha hydrolases-like isoform 2	2.5e-50	78.9	5	F:ATP binding; F:protein kinase activity; P:protein phosphorylation; P:response to stress; F:hydrolase activity	-	IPR000719 (PROSITE_PROFILES)
contig17571_g1_i1	U-box domain-containing protein 35	2.7e-11	58.95	1	F:transferase activity	-	no IPS match
contig17571_g1_i2	U-box domain-containing protein 35	3.3e-12	58.2	3	P:phosphorylation; F:kinase activity; P:response to stimulus	-	no IPS match
contig17571_g1_i2	Kinase protein with adenine nucleotide alpha hydrolases-like isoform 2	2.5e-50	78.9	5	F:ATP binding; F:protein kinase activity; P:protein phosphorylation; P:response to stress; F:hydrolase activity	-	IPR000719 (PROSITE_PROFILES)
contig17571_g1_i3	Kinase protein with adenine nucleotide alpha hydrolases-like isoform 2	2.5e-50	78.9	5	F:ATP binding; F:protein kinase activity; P:protein phosphorylation; P:response to stress; F:hydrolase activity	-	IPR000719 (PROSITE_PROFILES)
contig17572_g1_i1	phenylalanine ammonia-lyase partial	4.2e-54	47.7	2	P:metabolic process; F:lyase activity	-	IPR001106 (PFAM)
contig17574_g1_i1	8-hydroxygeraniol dehydrogenase-like	6e-106	70.25	1	P:oxidation-reduction process	-	IPR013149 (PFAM); IPR013154 (PFAM)
contig1757_g1_i1	60S ribosomal protein L3-like	6.9e-47	80.8	3	F:structural constituent of ribosome; C:ribosome; P:translation	-	IPR000597 (PFAM)
contig17582_g1_i1	50S ribosomal protein L19- chloroplastic	1.7e-12	53.15	3	F:structural constituent of ribosome; C:ribosome; P:translation	-	IPR001857 (PFAM)
contig17585_g1_i1	ammonium transporter 3 member 1-like	4.3e-115	92.9	3	F:ammonium transmembrane transporter activity; P:ammonium transmembrane transport; C:integral component of membrane	-	IPR024041 (PFAM)
contig17595_g1_i1	protein MIZU-KUSSEI 1	7.6e-145	86.25	-		-	IPR006460 (PFAM)
contig17596_g1_i1	serum response factor homolog A-like	2.9e-34	57.1	2	P:xylan biosynthetic process; P:glucuronoxylan metabolic process	-	no IPS match
contig17601_g1_i1	wound-induced protein 1-like	1.4e-71	71.7	2	C:cellular_component; F:molecular_function	-	IPR009798 (PFAM)
contig17610_g1_i1	cathepsin B-like cysteine protease	2.6e-51	47.95	4	C:cell; P:proteolysis; F:cysteine-type peptidase activity; P:single-organism process	-	IPR000668 (PFAM)
contig17615_g1_i1	uncharacterized Rho GTPase-activating protein	1.2e-11	49.1	1	P:signal transduction	-	IPR000198 (PFAM); IPR000198 (PROSITE_PROFILES)
contig17616_g1_i1	Methylthioribose-1-phosphate isomerase	4.8e-83	77.25	8	C:nucleus; P:cellular macromolecule metabolic process; C:cytoplasm; P:L-methionine biosynthetic process from S-adenosylmethionine; P:L-methionine biosynthetic process from methylthioadenosine; P:cellular carbohydrate metabolic process; F:S-methyl-5-thioribose-1-phosphate isomerase activity; P:single-organism carbohydrate metabolic process	EC:5.3.1.23	IPR000649 (PFAM)
contig1761_g1_i1	vacuolar type H+-ATPase proteolipid subunit	2.6e-38	84.2	4	F:hydrogen ion transmembrane transporter activity; P:ATP hydrolysis coupled proton transport; C:integral component of membrane; C:proton-transporting V-type ATPase, V0 domain	-	IPR002379 (PFAM)
contig17621_g1_i1	General transcription factor IIH subunit 2	4.4e-82	95	6	F:zinc ion binding; P:RNA splicing, via endonucleolytic cleavage and ligation; C:core TFIIH complex; P:nucleotide-excision repair; C:holo TFIIH complex; P:regulation of transcription from RNA polymerase II promoter	-	IPR007198 (PFAM)
contig17632_g1_i1	hypothetical protein VOLCADRAFT_84647	1.2e-26	48.67	-		-	IPR031161 (PFAM); IPR031161 (PROSITE_PROFILES)
contig17634_g1_i1	vinorine synthase-like	3.2e-58	80.3	2	P:metabolic process; F:salutaridinol 7-O-acetyltransferase activity	EC:2.3.1.150	IPR003480 (PFAM)
contig17635_g1_i1	la-related protein 6C isoform X1	0	81.4	6	F:nucleotide binding; C:nucleus; F:RNA binding; C:intracellular ribonucleoprotein complex; C:viral nucleocapsid; P:RNA processing	-	IPR006630 (PFAM); IPR000504 (PFAM); IPR000504 (PROSITE_PROFILES); IPR006630 (PROSITE_PROFILES)
contig17644_g1_i1	ammonium transporter	6.9e-07	42.25	3	F:ammonium transmembrane transporter activity; P:ammonium transport; C:membrane	-	IPR024041 (PFAM)
contig17645_g1_i1	protein	4.8e-127	81.6	14	P:pyrimidine ribonucleotide biosynthetic process; F:MAP-kinase scaffold activity; C:nucleolus; P:positive regulation of signal transduction; P:seed germination; F:nucleotide binding; P:root development; P:RNA methylation; C:heterotrimeric G-protein complex; P:shoot system development; P:cellular response to abscisic acid stimulus; C:cytosol; P:phosphorylation; F:kinase activity	-	IPR001680 (PFAM); IPR001680 (PROSITE_PROFILES); IPR017986 (PROSITE_PROFILES); IPR001680 (PROSITE_PROFILES); IPR001680 (PROSITE_PROFILES)
contig17647_g1_i1	protein MIZU-KUSSEI 1-like	3.2e-107	74.15	4	F:nucleotide binding; C:membrane; F:ion binding; F:hydrolase activity	-	IPR006460 (PFAM)
contig17651_g1_i1	SHATTERPROOF-like protein	4e-139	90.05	5	C:nucleus; F:DNA binding; F:transcription factor activity, sequence-specific DNA binding; P:regulation of transcription, DNA-templated; F:protein dimerization activity	-	IPR002487 (PFAM); IPR002100 (PFAM); IPR002100 (PROSITE_PROFILES); IPR002487 (PROSITE_PROFILES)
contig17654_g1_i1	probable N-acetyltransferase HLS1-like	0	83.4	2	P:metabolic process; F:N-acetyltransferase activity	EC:2.3.1	IPR000182 (PFAM); IPR000182 (PROSITE_PROFILES)
contig17655_g1_i1	EPIDERMAL PATTERNING FACTOR-like protein 8	1.3e-26	59.9	-		-	no IPS match
contig17657_g1_i1	diaminopimelate decarboxylase chloroplastic-like	1.1e-35	66.9	1	F:catalytic activity	-	IPR022643 (PFAM)
contig17658_g1_i1	protein PHLOEM PROTEIN 2-LIKE A1-like	5.9e-15	48.55	2	F:proteoglycan binding; P:response to insect	-	IPR025886 (PFAM)
contig17659_g1_i1	UDP-glucosyl transferase 85A2	1.8e-83	85.55	2	F:anthocyanidin 3-O-glucosyltransferase activity; P:metabolic process	EC:2.4.1.115	no IPS match
contig17659_g1_i1	7-deoxyloganetin glucosyltransferase	1.7e-114	86.55	2	F:UDP-glucosyltransferase activity; P:metabolic process	-	IPR002213 (PFAM)
contig17659_g1_i2	7-deoxyloganetin glucosyltransferase-like	3.1e-83	88.45	2	F:UDP-glucosyltransferase activity; P:metabolic process	-	IPR002213 (PFAM)
contig17660_g1_i1	secoisolariciresinol dehydrogenase-like	1.5e-103	58.75	2	F:oxidoreductase activity; P:oxidation-reduction process	-	IPR002198 (PFAM)
contig17662_g1_i1	protein NRT1 PTR FAMILY -like	0	80.45	3	P:oligopeptide transport; C:integral component of membrane; F:transporter activity	-	IPR000109 (PFAM)
contig17672_g1_i1	protein CASP	3.8e-13	52.3	2	C:integral component of Golgi membrane; P:intra-Golgi vesicle-mediated transport	-	IPR012955 (PFAM)
contig17677_g1_i1	PREDICTED: uncharacterized protein LOC102627363	1.3e-61	78.65	-		-	IPR007656 (PFAM)
contig17678_g1_i1	Heat Shock Protein 90	8.7e-151	55.35	10	P:response to acid chemical; F:ATP binding; P:response to abiotic stimulus; P:post-embryonic development; C:chloroplast part; F:unfolded protein binding; P:protein folding; P:response to inorganic substance; P:response to oxygen-containing compound; P:response to stress	-	IPR001404 (PFAM); IPR003594 (PFAM)
contig17680_g1_i1	Basic helix-loop-helix DNA-binding superfamily isoform partial	2.1e-64	68.95	1	F:protein dimerization activity	-	no IPS match
contig17683_g1_i1	RNA polymerase II second largest partial	1.3e-118	80.2	4	F:DNA binding; F:DNA-directed RNA polymerase activity; F:ribonucleoside binding; P:transcription, DNA-templated	EC:2.7.7.6	IPR007120 (PFAM)
contig17688_g1_i1	MADS-box transcription factor PHERES 2-like	2.2e-83	55.65	2	F:DNA binding; F:protein dimerization activity	-	IPR002100 (PFAM); IPR002100 (PROSITE_PROFILES)
contig17688_g1_i2	MADS-box transcription factor PHERES 2-like	2.2e-83	55.65	2	F:DNA binding; F:protein dimerization activity	-	IPR002100 (PFAM); IPR002100 (PROSITE_PROFILES)
contig17690_g1_i1	glutathione S-transferase omega-like 2	2.3e-80	69.3	1	F:protein binding	-	PF13410 (PFAM); IPR004045 (PFAM); IPR010987 (PROSITE_PROFILES)
contig17692_g1_i1	plastidial pyruvate kinase chloroplastic	1e-35	54.65	4	F:magnesium ion binding; F:pyruvate kinase activity; F:potassium ion binding; P:glycolytic process	EC:2.7.1.40	no IPS match
contig17693_g1_i1	DNA-directed RNA polymerases II and V subunit 8A-like	1.4e-41	66.55	1	P:transcription, DNA-templated	-	IPR005570 (PFAM)
contig17698_g1_i1	F-box protein At-B	0	77.7	2	P:biological_process; P:nuclear-transcribed mRNA catabolic process	-	no IPS match
contig17702_g1_i1	peptidylglycine alpha-amidating monooxygenase	9.1e-30	44.92	3	F:copper ion binding; F:oxidoreductase activity, acting on paired donors, with incorporation or reduction of molecular oxygen, reduced ascorbate as one donor, and incorporation of one atom of oxygen; P:oxidation-reduction process	-	IPR024548 (PFAM); IPR000323 (PFAM)
contig17705_g1_i1	serine threonine-protein kinase	3e-43	71.65	3	F:protein binding; F:oxidoreductase activity; P:metabolic process	-	IPR001611 (PFAM)
contig17710_g1_i1	ABC transporter	3e-34	75.2	6	F:ATP binding; F:ATPase activity, coupled to transmembrane movement of substances; C:plant-type vacuole; C:vacuolar membrane; P:transport; C:plasma membrane	-	IPR003439 (PFAM)
contig17713_g1_i1	probable WRKY transcription factor 2	4.8e-81	73.05	3	F:transcription factor activity, sequence-specific DNA binding; P:regulation of transcription, DNA-templated; F:sequence-specific DNA binding	-	IPR003657 (PFAM); IPR003657 (PROSITE_PROFILES)
contig17713_g1_i1	probable WRKY transcription factor 2	7.9e-45	69.4	1	F:DNA binding	-	no IPS match
contig17719_g1_i1	ceramide kinase isoform X1	2e-38	47.95	1	F:kinase activity	-	IPR001206 (PROSITE_PROFILES)
contig17723_g1_i1	ABC transporter F family member 1	2.6e-41	69.55	3	F:ATPase activity; F:ATP binding; P:metabolic process	-	IPR003439 (PFAM)
contig17725_g1_i1	cyclin-dependent kinases regulatory subunit 1-like	1.5e-21	71	10	C:nucleus; P:stomatal lineage progression; F:protein binding; F:cyclin-dependent protein serine/threonine kinase regulator activity; C:cytoplasm; P:DNA endoreduplication; F:cyclin-dependent protein serine/threonine kinase activity; P:cell fate specification; P:negative regulation of cyclin-dependent protein serine/threonine kinase activity; P:mitotic cell cycle	EC:2.7.11.22	IPR000789 (PFAM)
contig17726_g1_i1	alpha-L-fucosidase 1-like	2.9e-09	48.25	3	P:primary metabolic process; P:organic substance metabolic process; F:hydrolase activity, acting on glycosyl bonds	-	no IPS match
contig17727_g1_i1	TMV resistance protein N-like	7.4e-15	55.65	2	P:signal transduction; F:ADP binding	-	no IPS match
contig17728_g1_i1	glucose-1-phosphate adenylyltransferase small chloroplastic amyloplastic-like	2e-87	80.55	2	P:glycogen biosynthetic process; F:glucose-1-phosphate adenylyltransferase activity	EC:2.7.7.27	IPR005835 (PFAM)
contig17735_g1_i1	chloroplastic group IIA intron splicing facilitator chloroplastic-like	2.4e-59	75.75	1	F:RNA binding	-	no IPS match
contig17740_g1_i1	40S ribosomal protein S3a	9.4e-115	77.85	9	P:RNA methylation; C:plasmodesma; F:structural constituent of ribosome; C:cytosolic small ribosomal subunit; C:cell wall; C:Golgi apparatus; C:nucleolus; C:plasma membrane; P:translation	-	IPR001593 (PFAM)
contig17742_g1_i1	probable rhamnose biosynthetic enzyme 1	0	93.95	11	P:UDP-rhamnose biosynthetic process; C:plasmodesma; C:apoplast; F:UDP-4-keto-rhamnose-4-keto-reductase activity; F:dTDP-4-dehydrorhamnose 3,5-epimerase activity; C:cytosol; F:UDP-4-keto-6-deoxy-glucose-3,5-epimerase activity; P:oxidation-reduction process; C:plasma membrane; F:dTDP-4-dehydrorhamnose reductase activity; P:dTDP-rhamnose biosynthetic process	EC:5.1.3.13; EC:1.1.1.133	IPR029903 (PFAM)
contig17742_g1_i2	probable rhamnose biosynthetic enzyme 1	0	93.95	11	P:UDP-rhamnose biosynthetic process; C:plasmodesma; C:apoplast; F:UDP-4-keto-rhamnose-4-keto-reductase activity; F:dTDP-4-dehydrorhamnose 3,5-epimerase activity; C:cytosol; F:UDP-4-keto-6-deoxy-glucose-3,5-epimerase activity; P:oxidation-reduction process; C:plasma membrane; F:dTDP-4-dehydrorhamnose reductase activity; P:dTDP-rhamnose biosynthetic process	EC:5.1.3.13; EC:1.1.1.133	IPR029903 (PFAM)
contig17743_g1_i1	laminin-type egf-like protein	5e-21	46.1	1	F:protein binding	-	IPR000742 (PROSITE_PROFILES); IPR000742 (PROSITE_PROFILES); IPR000742 (PROSITE_PROFILES); IPR000742 (PROSITE_PROFILES)
contig17749_g1_i1	40S ribosomal protein S5	2.3e-78	97.8	4	F:RNA binding; F:structural constituent of ribosome; C:small ribosomal subunit; P:translation	-	IPR023798 (PFAM)
contig17760_g1_i1	PREDICTED: uncharacterized protein LOC100251477	4.2e-29	68.15	-		-	IPR025315 (PFAM)
contig17766_g1_i1	FACT complex subunit SSRP1	2.2e-23	57.6	7	P:gene silencing; P:nucleic acid metabolic process; C:nucleus; P:cellular macromolecule metabolic process; P:system development; P:organelle organization; P:regulation of gene expression, epigenetic	-	IPR009071 (PFAM); IPR009071 (PROSITE_PROFILES)
contig17767_g1_i1	gamma carbonic anhydrase mitochondrial-like	1.5e-53	66	-		-	IPR001451 (PFAM)
contig17771_g2_i1	Ecdysone receptor	3.9e-70	68.7	1	P:biological_process	-	no IPS match
contig17771_g2_i2	Ecdysone receptor	8.6e-64	69.35	1	P:biological_process	-	no IPS match
contig17774_g1_i1	G patch domain-containing protein 8-like	2.4e-26	61.8	-		-	no IPS match
contig1777_g1_i1	calmodulin	7.3e-19	52.25	2	F:calcium ion binding; P:response to stimulus	-	IPR002048 (PROSITE_PROFILES); IPR002048 (PROSITE_PROFILES)
contig17784_g1_i1	acyl-coenzyme A oxidase peroxisomal-like	6.1e-21	62.05	4	F:oxidoreductase activity, acting on the CH-CH group of donors; P:oxidation-reduction process; C:intracellular; P:fatty acid metabolic process	-	IPR009075 (PFAM)
contig17796_g1_i1	plant intracellular Ras-group-related LRR protein 6-like	0	87.45	5	F:phosphoprotein phosphatase activity; P:cAMP biosynthetic process; F:protein binding; P:protein dephosphorylation; F:adenylate cyclase activity	EC:3.1.3.16; EC:4.6.1.1	IPR001611 (PFAM); IPR001611 (PROSITE_PROFILES); IPR001611 (PROSITE_PROFILES); IPR001611 (PROSITE_PROFILES); IPR001611 (PROSITE_PROFILES); IPR001611 (PROSITE_PROFILES); IPR001611 (PROSITE_PROFILES); IPR001611 (PROSITE_PROFILES); IPR001611 (PROSITE_PROFILES); IPR001611 (PROSITE_PROFILES)
contig17800_g1_i1	predicted protein	9.5e-33	66.67	3	F:GTP binding; F:phosphoenolpyruvate carboxykinase activity; P:gluconeogenesis	-	IPR008209 (PFAM)
contig17804_g1_i1	protein NRT1 PTR FAMILY -like	1.1e-66	82.1	3	P:oligopeptide transport; C:integral component of membrane; F:transporter activity	-	IPR000109 (PFAM)
contig17807_g1_i1	probable receptor-like protein kinase At1g67000	9.3e-14	61.55	2	F:binding; F:kinase activity	-	no IPS match
contig17808_g1_i1	serine threonine-protein kinase 2 19-like	3.2e-12	49.95	3	F:ATP binding; F:protein kinase activity; P:protein phosphorylation	-	IPR000719 (PFAM); IPR000719 (PROSITE_PROFILES)
contig17816_g1_i1	RNA-binding protein Nova-1	3.2e-18	43.35	1	F:RNA binding	-	IPR004088 (PFAM); IPR004088 (PFAM); IPR004088 (PROSITE_PROFILES); IPR004088 (PROSITE_PROFILES)
contig1781_g1_i1	probable disease resistance RPP8-like protein 2	1.4e-17	58.25	1	F:ADP binding	-	IPR002182 (PFAM)
contig17823_g1_i1	ketoacyl-synt-domain-containing protein	5.2e-30	48.35	1	F:catalytic activity	-	IPR013968 (PFAM); IPR009081 (PFAM); IPR009081 (PROSITE_PROFILES)
contig1782_g1_i1	methyltransferase-like protein 13	6e-22	52.5	6	F:catalytic activity; P:metabolic process; F:methyltransferase activity; C:Golgi apparatus; F:transferase activity; P:methylation	-	no IPS match
contig17830_g1_i1	polyol transporter 5-like	8.9e-72	82.8	6	F:substrate-specific transmembrane transporter activity; P:transmembrane transport; F:2-alkenal reductase [NAD(P)] activity; C:integral component of membrane; P:carbohydrate transport; P:oxidation-reduction process	EC:1.3.1.74	IPR005828 (PFAM); IPR020846 (PROSITE_PROFILES)
contig17832_g1_i1	unknown	8.3e-09	62	-		-	no IPS match
contig17837_g1_i1	transcription factor MYB108-like	2.9e-121	72.45	2	F:DNA binding; P:response to stimulus	-	IPR001005 (PFAM); IPR017930 (PROSITE_PROFILES); IPR017930 (PROSITE_PROFILES)
contig17837_g1_i2	transcription factor MYB108-like	5.4e-53	88.9	1	F:DNA binding	-	IPR001005 (PFAM); IPR017930 (PROSITE_PROFILES)
contig17837_g1_i2	myb-like transcription factor 5	2e-24	56.8	5	P:response to acid chemical; P:response to hormone; P:single-organism process; P:response to oxygen-containing compound; P:response to stress	-	no IPS match
contig17838_g1_i1	mitochondrial import inner membrane translocase subunit tim16	1.2e-15	60.7	2	C:mitochondrial inner membrane presequence translocase complex; P:protein import into mitochondrial matrix	-	PF03656 (PFAM)
contig17839_g1_i1	predicted protein	1.2e-10	52	-		-	no IPS match
contig17841_g1_i1	two-component response regulator ARR17	1.2e-73	88.05	4	P:phosphorelay signal transduction system; P:phosphorylation; F:kinase activity; C:intracellular	-	IPR001789 (PFAM); IPR001789 (PROSITE_PROFILES)
contig17848_g1_i1	Transmembrane nine 7 isoform partial	9.1e-34	73.4	1	C:integral component of membrane	-	IPR004240 (PFAM)
contig17848_g2_i1	transmembrane 9 superfamily member 4-like	4.5e-70	72.45	10	P:methionine biosynthetic process; C:nucleus; C:trans-Golgi network; C:endosome; P:RNA splicing, via endonucleolytic cleavage and ligation; P:cellular copper ion homeostasis; C:integral component of membrane; P:cellular zinc ion homeostasis; C:extracellular region; C:vacuolar membrane	-	IPR004240 (PFAM)
contig17852_g1_i1	40S ribosomal protein S24	2.4e-48	78.9	5	F:nucleotide binding; P:maturation of SSU-rRNA from tricistronic rRNA transcript (SSU-rRNA, 5.8S rRNA, LSU-rRNA); F:structural constituent of ribosome; C:cytosolic small ribosomal subunit; P:translation	-	IPR001976 (PFAM); IPR001976 (PRODOM)
contig17857_g1_i1	ty3-gypsy retrotransposon protein	3.7e-41	61.85	6	F:nucleic acid binding; C:nucleus; F:zinc ion binding; F:aspartic-type endopeptidase activity; P:proteolysis; P:DNA integration	-	no IPS match
contig17861_g1_i1	alpha- partial	3e-96	94.55	8	F:GTP binding; P:protein polymerization; C:cytoplasm; F:GTPase activity; P:metabolic process; F:structural constituent of cytoskeleton; C:microtubule; P:microtubule-based process	-	IPR003008 (PFAM); IPR018316 (PFAM)
contig17862_g1_i1	protein ECERIFERUM 1-like isoform X2	6.6e-93	79	5	F:iron ion binding; F:oxidoreductase activity; C:integral component of membrane; P:oxidation-reduction process; P:fatty acid biosynthetic process	-	IPR021940 (PFAM)
contig17863_g1_i1	Secologanin synthase	9.1e-45	58.75	4	F:iron ion binding; F:oxidoreductase activity, acting on paired donors, with incorporation or reduction of molecular oxygen; P:oxidation-reduction process; F:heme binding	-	IPR001128 (PFAM)
contig17864_g1_i1	NEDD8-activating enzyme E1 regulatory subunit-like	1.3e-31	60.4	3	F:NEDD8 activating enzyme activity; P:protein neddylation; F:small protein activating enzyme activity	-	no IPS match
contig17866_g1_i1	nicotinamide adenine dinucleotide transporter chloroplastic-like	3e-07	61.15	6	P:transmembrane transport; P:NAD transport; C:membrane; C:integral component of membrane; P:transport; F:NAD transporter activity	-	IPR018108 (PFAM); IPR018108 (PROSITE_PROFILES)
contig17868_g1_i1	Pumilio 2 isoform 2	5.8e-37	75.75	1	F:RNA binding	-	IPR001313 (PFAM); IPR001313 (PROSITE_PROFILES); IPR001313 (PROSITE_PROFILES); IPR001313 (PROSITE_PROFILES); IPR001313 (PROSITE_PROFILES)
contig17881_g1_i1	coatomer subunit beta-1	2.3e-105	67.4	4	P:vesicle-mediated transport; F:structural molecule activity; P:intracellular protein transport; C:COPI vesicle coat	-	IPR029446 (PFAM); IPR011710 (PFAM)
contig17885_g2_i1	60S ribosomal protein L18a-1	1.6e-66	76.1	3	F:structural constituent of ribosome; C:ribosome; P:translation	-	IPR023573 (PFAM)
contig17886_g1_i1	Gag-Pol polyprotein	7.3e-23	61.55	4	F:nucleic acid binding; F:zinc ion binding; C:mitochondrion; P:DNA integration	-	no IPS match
contig17888_g1_i1	Major latex	2.1e-51	65	2	P:response to biotic stimulus; P:defense response	-	IPR000916 (PFAM)
contig17889_g1_i2	hypothetical protein CISIN_1g046203mg	2.2e-23	55.67	-		-	no IPS match
contig17890_g1_i1	WW domain-binding protein 4	1.8e-12	54.3	2	F:zinc ion binding; F:protein binding	-	IPR013085 (PFAM); IPR001202 (PROSITE_PROFILES)
contig17893_g1_i1	RWD domain-containing protein 1-like	2.5e-12	60.67	-		-	no IPS match
contig17899_g1_i1	unnamed product	1.3e-14	46	-		-	no IPS match
contig178_g1_i1	PREDICTED: uncharacterized protein LOC103699152	7.1e-35	67.45	4	F:nucleic acid binding; F:zinc ion binding; F:catalytic activity; P:DNA integration	-	IPR029472 (PFAM)
contig17900_g1_i1	40S ribosomal S4	4.5e-129	81.4	4	F:structural constituent of ribosome; C:ribosome; F:rRNA binding; P:translation	-	IPR002942 (PFAM); IPR013843 (PFAM); PF16121 (PFAM); IPR013845 (PFAM); IPR013845 (PRODOM); IPR002942 (PROSITE_PROFILES)
contig17904_g1_i1	RING U-box superfamily	8.5e-32	54.7	2	F:zinc ion binding; F:protein binding	-	IPR001841 (PFAM); IPR001841 (PROSITE_PROFILES)
contig17910_g1_i1	U5 small nuclear ribonucleoprotein 200 kDa helicase-like	1.4e-47	71.1	3	F:nucleotide binding; C:intracellular; F:hydrolase activity	-	IPR004179 (PFAM)
contig17917_g1_i1	DNA-directed RNA polymerase I subunit RPA12-like	3.2e-15	53.25	3	F:nucleic acid binding; F:zinc ion binding; P:transcription, DNA-templated	-	IPR001222 (PFAM); IPR001222 (PROSITE_PROFILES)
contig17925_g1_i1	hypothetical protein POPTR_0014s16790g	5.2e-53	57.6	-		-	IPR025322 (PFAM)
contig17934_g1_i1	ATP synthase subunit mitochondrial	8.5e-32	73.15	5	F:ATP binding; P:ATP hydrolysis coupled proton transport; C:mitochondrial proton-transporting ATP synthase, catalytic core; P:ATP synthesis coupled proton transport; F:proton-transporting ATP synthase activity, rotational mechanism	-	IPR000793 (PFAM)
contig17938_g1_i1	activating signal cointegrator 1 complex subunit 3-like	1.3e-29	63.75	4	F:organic cyclic compound binding; F:heterocyclic compound binding; C:intracellular membrane-bounded organelle; F:helicase activity	-	IPR004179 (PFAM)
contig17938_g1_i2	activating signal cointegrator 1 complex subunit 3-like	2e-38	63	7	F:nucleotide binding; F:nucleic acid binding; F:ATP binding; P:metabolic process; C:mitochondrion; F:helicase activity; F:hydrolase activity	-	IPR004179 (PFAM)
contig1794_g1_i1	Nucleus isoform 1	5e-29	60.9	2	C:nucleus; C:cytosol	-	no IPS match
contig17961_g1_i1	HVA22-like protein k	3.1e-18	55	5	P:biological_process; C:membrane; C:integral component of membrane; C:cellular_component; F:molecular_function	-	IPR004345 (PFAM)
contig17965_g1_i1	60S ribosomal protein L35-like	3.3e-48	83.85	3	F:structural constituent of ribosome; C:ribosome; P:translation	-	IPR001854 (PFAM)
contig17972_g1_i1	60S ribosomal protein L30-1	2.2e-55	86.25	3	F:structural constituent of ribosome; C:ribosome; P:translation	-	IPR004038 (PFAM)
contig17999_g1_i1	profilin	2.4e-16	46.85	1	F:catalytic activity	-	IPR005455 (PFAM)
contig18008_g1_i1	Sequence-specific DNA binding transcription factors	2.2e-125	57	-		-	PF13837 (PFAM)
contig18008_g1_i2	Sequence-specific DNA binding transcription factors	9.4e-125	57	-		-	PF13837 (PFAM)
contig18014_g1_i1	pollen-specific protein SF3-like	1.9e-25	67	1	F:zinc ion binding	-	IPR001781 (PFAM); IPR001781 (PROSITE_PROFILES)
contig18014_g1_i2	pollen-specific protein SF3-like	4.7e-25	69.55	1	F:zinc ion binding	-	IPR001781 (PFAM); IPR001781 (PROSITE_PROFILES)
contig18017_g1_i1	RING finger	8.1e-76	67.55	-		-	no IPS match
contig18021_g1_i1	zinc finger protein ZAT4-like	6.6e-116	73.4	1	F:metal ion binding	-	PF13912 (PFAM); IPR007087 (PROSITE_PROFILES)
contig18022_g1_i1	peptidyl-prolyl cis-trans isomerase CYP18-2	7.7e-77	82.5	4	F:peptidyl-prolyl cis-trans isomerase activity; C:cytosol; P:protein peptidyl-prolyl isomerization; P:protein folding	EC:5.2.1.8	IPR002130 (PFAM); IPR002130 (PROSITE_PROFILES)
contig18024_g1_i1	lectin receptor kinase	9.2e-33	72.2	-		-	PF14223 (PFAM)
contig18025_g1_i1	WD repeat-containing protein 70	4.2e-19	52.9	1	F:protein binding	-	IPR001680 (PFAM); IPR017986 (PROSITE_PROFILES); IPR001680 (PROSITE_PROFILES); IPR001680 (PROSITE_PROFILES)
contig18028_g1_i1	AIG2-like protein	3.5e-13	47.55	-		-	IPR009288 (PFAM)
contig18030_g1_i1	probable WRKY transcription factor 71	1.9e-28	61.15	4	F:DNA binding; F:transcription factor activity, sequence-specific DNA binding; P:regulation of transcription, DNA-templated; F:sequence-specific DNA binding	-	no IPS match
contig18030_g1_i2	probable WRKY transcription factor 71	1.9e-28	61.15	4	F:DNA binding; F:transcription factor activity, sequence-specific DNA binding; P:regulation of transcription, DNA-templated; F:sequence-specific DNA binding	-	no IPS match
contig18033_g1_i1	disease resistance protein RGA3-like	2.2e-23	64.05	1	F:ADP binding	-	no IPS match
contig18035_g1_i2	Glycosyl hydrolase family 35	8.2e-31	58.1	2	P:metabolic process; F:hydrolase activity	-	no IPS match
contig18040_g1_i1	D-lactate dehydrogenase	4.4e-42	60.1	2	F:NAD binding; P:oxidation-reduction process	-	IPR006140 (PFAM)
contig18045_g1_i1	mitochondrial -like protein	4e-31	57.7	4	F:protein homodimerization activity; F:chaperone binding; P:protein folding; F:adenyl-nucleotide exchange factor activity	-	IPR000740 (PFAM)
contig18053_g1_i1	purple acid phosphatase 18-like	5.2e-20	52.2	1	F:hydrolase activity	-	IPR004843 (PFAM); IPR025733 (PFAM)
contig18053_g2_i1	purple acid phosphatase 23 isoform X2	9e-13	58.55	1	F:acid phosphatase activity	EC:3.1.3.2	no IPS match
contig18056_g1_i1	monothiol glutaredoxin-S17	3.8e-34	66.55	6	C:cell; F:protein disulfide oxidoreductase activity; F:electron carrier activity; P:metabolic process; P:cell redox homeostasis; P:organelle organization	-	IPR002109 (PFAM); IPR002109 (PROSITE_PROFILES)
contig18059_g1_i1	cyclopropane-fatty-acyl-phospholipid synthase	2.6e-71	53.25	1	P:lipid biosynthetic process	-	IPR003333 (PFAM)
contig18062_g1_i1	serine threonine protein	4.1e-24	51.19	1	F:protein kinase activity	-	no IPS match
contig18062_g2_i1	PB1 domain-containing protein tyrosine	6.8e-109	64.35	4	F:protein binding; F:protein kinase activity; P:protein phosphorylation; C:intracellular	-	IPR000270 (PFAM)
contig18064_g1_i1	SUN domain-containing protein 3-like	4.2e-11	48	3	C:nuclear envelope; C:membrane; P:cellular component organization	-	IPR012919 (PFAM); IPR012919 (PROSITE_PROFILES)
contig18067_g1_i1	glutamate receptor -like	3.1e-55	85.9	4	P:ion transport; C:integral component of membrane; P:ionotropic glutamate receptor signaling pathway; F:ionotropic glutamate receptor activity	-	IPR001320 (PFAM)
contig18069_g1_i1	inositol transporter 1-like	2.2e-100	85.35	6	C:plant-type vacuole membrane; P:proton transport; P:transmembrane transport; C:integral component of membrane; F:myo-inositol:proton symporter activity; P:myo-inositol transport	-	IPR005828 (PFAM); IPR020846 (PROSITE_PROFILES)
contig1806_g1_i1	Sjoegren syndrome scleroderma autoantigen 1	1.2e-07	63	-		-	IPR009563 (PFAM)
contig18071_g1_i1	ethylene-responsive transcription factor ERF026-like	4.5e-77	74.35	4	C:nucleus; F:DNA binding; F:transcription factor activity, sequence-specific DNA binding; P:regulation of transcription, DNA-templated	-	IPR001471 (PFAM); IPR001471 (PROSITE_PROFILES)
contig18074_g1_i1	nudix hydrolase 25-like	1.3e-08	49.5	1	F:hydrolase activity	-	IPR000086 (PFAM); IPR000086 (PROSITE_PROFILES)
contig18076_g1_i1	DNA polymerase theta	1.2e-17	66.55	5	F:catalytic activity; F:binding; P:primary metabolic process; P:cellular metabolic process; P:organic substance metabolic process	-	IPR029472 (PFAM)
contig18076_g1_i1	Cysteine-rich RLK (RECEPTOR-like protein kinase) 8	4.4e-37	72.75	4	F:actin binding; F:organic cyclic compound binding; F:heterocyclic compound binding; P:cellular metabolic process	-	IPR029472 (PFAM)
contig18079_g1_i1	tRNA (cytidine guanosine -2 -O)-methyltransferase isoform X1	1.9e-28	64.6	3	P:RNA methylation; P:tRNA processing; F:methyltransferase activity	-	IPR002877 (PFAM)
contig18082_g2_i1	transcriptional regulator ATRX homolog	5.1e-35	72.35	-		-	no IPS match
contig18086_g1_i1	PREDICTED: uncharacterized protein LOC102625095	2.9e-60	61.8	-		-	no IPS match
contig18087_g1_i1	minichromosome maintenance protein 6	2e-39	78.4	7	C:nucleus; F:DNA binding; F:ATP binding; P:DNA replication initiation; F:DNA helicase activity; C:MCM complex; P:DNA unwinding involved in DNA replication	-	IPR001208 (PFAM); IPR001208 (PROSITE_PROFILES)
contig18089_g1_i1	lisH domain-containing	4.6e-15	53.23	-		-	no IPS match
contig18090_g1_i1	ribonucleoprotein chloroplastic-like	2.8e-32	55.5	1	F:nucleic acid binding	-	IPR000504 (PFAM); IPR000504 (PROSITE_PROFILES); IPR000504 (PROSITE_PROFILES)
contig18093_g1_i1	nucleotide pyrophosphatase phosphodiesterase-like	5.8e-53	53.45	1	F:hydrolase activity	-	IPR025733 (PFAM); IPR004843 (PFAM)
contig18096_g1_i1	U6 snRNA-associated Sm-like protein LSm7	4.1e-39	79.65	4	F:RNA binding; C:viral nucleocapsid; C:small nucleolar ribonucleoprotein complex; P:mRNA splicing, via spliceosome	-	IPR001163 (PFAM)
contig18098_g1_i1	Coiled-coil domain-containing 73	6.4e-151	68.5	-		-	no IPS match
contig18098_g1_i2	Coiled-coil domain-containing 73	2.1e-165	71.8	1	C:integral component of membrane	-	no IPS match
contig18102_g1_i1	Polyamine oxidase	1e-14	53.45	2	F:oxidoreductase activity, acting on the CH-NH group of donors, oxygen as acceptor; P:oxidation-reduction process	-	IPR002937 (PFAM)
contig18103_g1_i1	histone H4	2.7e-24	76.85	2	C:chromosome; F:binding	-	no IPS match
contig18118_g1_i1	lipid transfer-like protein VAS	5e-59	72.3	2	P:lipid transport; F:lipid binding	-	IPR016140 (PFAM)
contig18121_g1_i1	protein terminal ear1-like	0	68.5	1	F:nucleic acid binding	-	IPR007201 (PFAM); IPR000504 (PFAM); IPR000504 (PROSITE_PROFILES); IPR000504 (PROSITE_PROFILES)
contig18123_g1_i1	fructose- - cytosolic	3.7e-134	71.85	7	P:response to organic substance; P:cellular macromolecule metabolic process; C:cytoplasm; P:cellular carbohydrate metabolic process; F:fructose 1,6-bisphosphate 1-phosphatase activity; P:dephosphorylation; P:response to oxygen-containing compound	EC:3.1	IPR000146 (PFAM)
contig18130_g1_i1	nudix hydrolase 8-like	1.4e-61	85.15	3	F:NAD+ diphosphatase activity; P:metabolic process; C:cytosol	EC:3.6.1.22	IPR000086 (PFAM)
contig18131_g1_i1	anthocyanidin 3-O-glucoside 2 -O-xylosyltransferase-like	1.4e-70	84.2	2	F:transferase activity, transferring hexosyl groups; P:metabolic process	-	IPR002213 (PFAM)
contig18132_g1_i1	structural maintenance of chromosomes protein partial	2.7e-22	61.15	6	C:nucleus; F:ATP binding; P:mitotic chromosome condensation; P:chromosome organization; C:chromosome; C:condensin complex	-	no IPS match
contig18136_g1_i1	coatomer subunit alpha-1-like	1.8e-87	63	5	F:protein binding; P:vesicle-mediated transport; F:structural molecule activity; P:intracellular protein transport; C:COPI vesicle coat	-	IPR010714 (PFAM)
contig18138_g1_i1	protein	1.5e-54	59.05	4	C:intracellular membrane-bounded organelle; F:branched-chain-amino-acid transaminase activity; C:cytoplasmic part; P:branched-chain amino acid metabolic process	EC:2.6.1.42	IPR001544 (PFAM)
contig18138_g1_i2	protein	1.5e-54	59.05	4	C:intracellular membrane-bounded organelle; F:branched-chain-amino-acid transaminase activity; C:cytoplasmic part; P:branched-chain amino acid metabolic process	EC:2.6.1.42	IPR001544 (PFAM)
contig18142_g1_i1	AC011621_1 retroelement pol polyprotein	1.4e-17	57.5	6	F:nucleic acid binding; C:nucleus; F:zinc ion binding; F:aspartic-type endopeptidase activity; P:proteolysis; P:DNA integration	-	no IPS match
contig18143_g1_i1	signal recognition particle subunit SRP68	1.2e-33	56.2	2	F:binding; C:intracellular part	-	PF16969 (PFAM)
contig18146_g1_i1	HIRA-interacting protein 3	1.6e-16	56.6	-		-	no IPS match
contig18149_g1_i1	GDP-L-galactose phosphorylase 1-like	9.1e-179	84.1	2	P:metabolic process; F:GDP-D-glucose phosphorylase activity	-	no IPS match
contig18149_g1_i2	GDP-L-galactose phosphorylase 1-like	1.3e-32	76.1	2	P:metabolic process; F:GDP-D-glucose phosphorylase activity	-	no IPS match
contig18149_g1_i2	GDP-L-galactose phosphorylase 1-like	8.6e-77	89.75	2	P:metabolic process; F:GDP-D-glucose phosphorylase activity	-	no IPS match
contig18154_g1_i1	late embryogenesis abundant protein	6.6e-57	89.2	-		-	IPR000389 (PFAM)
contig18157_g1_i1	hypothetical protein CHLREDRAFT_192884	6.3e-13	54	3	P:cell communication; C:integral component of membrane; P:metal ion transport	-	IPR003644 (PFAM)
contig18159_g1_i1	protein STABILIZED1	3.7e-96	67.8	3	P:starch biosynthetic process; C:amyloplast starch grain; P:mRNA splicing, via spliceosome	-	no IPS match
contig18161_g1_i1	calcium-dependent protein kinase 29-like	1.5e-13	48.65	1	F:calcium ion binding	-	IPR011992 (PFAM); IPR002048 (PROSITE_PROFILES); IPR002048 (PROSITE_PROFILES); IPR002048 (PROSITE_PROFILES); IPR002048 (PROSITE_PROFILES)
contig18162_g1_i1	ribosome biogenesis regulatory protein homolog	2.5e-27	56.8	9	P:nucleocytoplasmic transport; P:single-organism intracellular transport; P:RNA metabolic process; P:single-organism cellular localization; P:gene expression; P:ribosome biogenesis; P:macromolecule localization; C:nucleolus; P:organic substance transport	-	IPR007023 (PFAM)
contig18162_g2_i1	ribosome biogenesis regulatory protein homolog	2.7e-06	54.5	11	P:mRNA export from nucleus; P:protein targeting to mitochondrion; P:RNA methylation; C:nucleus; P:regulation of flower development; P:photomorphogenesis; P:protein import into nucleus; P:ribosome biogenesis; P:endonucleolytic cleavage involved in rRNA processing; C:nucleolus; P:cullin deneddylation	-	no IPS match
contig18170_g1_i1	Kinase interacting family	2.6e-115	70.95	2	P:phosphorylation; F:kinase activity	-	no IPS match
contig18170_g2_i1	Kinase interacting family	4.6e-147	66.05	2	P:phosphorylation; F:kinase activity	-	no IPS match
contig18171_g1_i1	protein	7.4e-106	61.4	1	F:protein binding	-	IPR012952 (PFAM); PD023243 (PRODOM); IPR017986 (PROSITE_PROFILES); IPR001680 (PROSITE_PROFILES)
contig18173_g1_i1	hypothetical protein H632_c180p1, partial	4.2e-08	46.25	-		-	PF16477 (PFAM)
contig18176_g1_i1	3-oxoacyl-[acyl-carrier-protein] reductase 4-like	6.6e-22	64.25	2	P:single-organism metabolic process; C:plastid	-	PF13561 (PFAM)
contig18181_g1_i1	SNW SKI-interacting	2.5e-37	76.15	12	F:protein binding; P:response to abscisic acid; P:response to salt stress; P:positive regulation of transcription, DNA-templated; P:nuclear-transcribed mRNA catabolic process; C:spliceosomal complex; P:response to mannitol; P:vegetative to reproductive phase transition of meristem; C:nucleolus; P:regulation of circadian rhythm; P:N-terminal protein myristoylation; P:mRNA splicing, via spliceosome	-	IPR004015 (PFAM)
contig18182_g1_i1	spermine synthase	3.7e-77	69.05	17	F:spermine synthase activity; P:regulation of cell size; P:polyamine biosynthetic process; P:pattern specification process; P:root hair elongation; P:cell tip growth; P:xylem vessel member cell differentiation; C:nucleus; P:auxin polar transport; P:multidimensional cell growth; C:cytoplasm; P:polysaccharide biosynthetic process; P:response to far red light; P:anthocyanin accumulation in tissues i…	EC:2.5.1.79; EC:2.5.1.22	PF01564 (PFAM); IPR030374 (PROSITE_PROFILES)
contig18183_g1_i1	monocopper oxidase-like protein SKU5	8.7e-93	83.5	6	F:GTP binding; F:copper ion binding; F:oxidoreductase activity; P:small GTPase mediated signal transduction; P:oxidation-reduction process; C:intracellular	-	IPR011706 (PFAM)
contig18184_g1_i1	actin related protein 2	0	79.75	17	P:multicellular organismal development; P:nucleotide biosynthetic process; F:structural constituent of cytoskeleton; C:cytosolic large ribosomal subunit; P:trichome morphogenesis; P:ribosomal large subunit assembly; C:Arp2/3 protein complex; F:poly(A) RNA binding; P:translation; F:ATP binding; P:multidimensional cell growth; F:structural constituent of ribosome; F:actin binding; P:plant-type cell…	-	IPR004000 (PFAM)
contig18185_g1_i1	E3 ubiquitin-protein ligase RING1-like	1.9e-16	52.55	2	F:zinc ion binding; F:protein binding	-	IPR001841 (PFAM); IPR001841 (PROSITE_PROFILES)
contig18188_g1_i1	mitochondrial import inner membrane translocase subunit TIM23-2-like	9e-11	51.8	1	C:membrane	-	IPR003397 (PFAM)
contig18192_g1_i1	chaperone protein chloroplastic-like	1.3e-82	88.2	5	F:ATP binding; C:chloroplast; C:mitochondrion; P:proteolysis; F:peptidase activity	-	IPR003959 (PFAM)
contig18198_g1_i1	hypothetical protein CHLREDRAFT_191511	1.1e-10	53.67	10	F:coenzyme binding; P:anion transmembrane transport; F:catalytic activity; F:antiporter activity; F:pyrimidine nucleotide-sugar transmembrane transporter activity; P:metabolic process; C:membrane; C:integral component of membrane; P:pyrimidine nucleotide-sugar transmembrane transport; P:carbohydrate transmembrane transport	-	no IPS match
contig18201_g1_i1	Cytochrome c	3.4e-74	97.4	6	C:mitochondrial intermembrane space; F:metal ion binding; F:electron carrier activity; P:oxidation-reduction process; C:respiratory chain; F:heme binding	-	IPR009056 (PFAM); IPR009056 (PROSITE_PROFILES)
contig18205_g1_i1	P-loop nucleoside triphosphate hydrolases superfamily protein with CH (Calponin Homology) domain	9.3e-10	47.3	2	F:protein binding; P:single-organism cellular process	-	IPR000557 (PFAM); IPR001715 (PFAM); IPR000557 (PROSITE_PROFILES); IPR001715 (PROSITE_PROFILES)
contig18207_g1_i1	pentatricopeptide repeat-containing protein At1g06145-like	1.4e-92	74.6	4	F:DNA binding; C:membrane; P:transport; F:transporter activity	-	IPR002885 (PFAM); IPR002885 (PFAM); IPR002885 (PROSITE_PROFILES); IPR002885 (PROSITE_PROFILES)
contig18209_g1_i1	protein with ankyrin repeats	6.7e-07	51.55	4	F:voltage-gated potassium channel activity; P:ion transport; F:protein binding; P:response to stimulus	-	IPR020683 (PFAM); IPR002110 (PROSITE_PROFILES); IPR020683 (PROSITE_PROFILES)
contig18215_g1_i1	polyadenylate-binding protein 7-like	4.7e-31	68.4	1	F:nucleic acid binding	-	IPR000504 (PFAM); IPR000504 (PROSITE_PROFILES)
contig18223_g1_i1	predicted protein	8.9e-58	78	1	F:RNA binding	-	no IPS match
contig18226_g1_i1	hypothetical protein CICLE_v10030263mg	2.9e-45	55.6	3	P:biological_process; C:mitochondrion; F:molecular_function	-	no IPS match
contig18239_g1_i1	U-box domain-containing protein 34-like	3.4e-14	64.8	7	F:nucleotide binding; F:ubiquitin-protein transferase activity; F:ion binding; F:protein kinase activity; P:phosphorylation; C:plasma membrane; P:protein ubiquitination	-	IPR003613 (PFAM); IPR003613 (PROSITE_PROFILES)
contig18251_g1_i1	microfibrillar-associated protein 1-like	8.7e-24	65.45	-		-	IPR009730 (PFAM)
contig18272_g1_i1	glycerol-3-phosphate dehydrogenase [NAD(+)]	1.5e-55	69.35	3	P:carbohydrate metabolic process; P:oxidation-reduction process; F:glycerol-3-phosphate dehydrogenase [NAD+] activity	-	IPR006109 (PFAM)
contig18276_g1_i1	protein ROOT INITIATION DEFECTIVE 3-like	2.5e-67	82.45	-		-	no IPS match
contig18283_g1_i1	protein	9.9e-17	48.85	1	F:protein binding	-	IPR004045 (PFAM); IPR010987 (PROSITE_PROFILES); IPR004045 (PROSITE_PROFILES)
contig18289_g1_i1	DNA-directed RNA polymerase I subunit rpa1-like	4.7e-27	66.6	10	C:nucleus; F:DNA binding; P:nucleocytoplasmic transport; P:single-organism intracellular transport; C:plasmodesma; F:DNA-directed RNA polymerase activity; C:cytoplasm; P:transcription, DNA-templated; P:macromolecule localization; P:organic substance transport	EC:2.7.7.6	IPR007081 (PFAM)
contig18290_g1_i1	agamous-like MADS-box protein AGL19-like	3.4e-23	45.2	5	F:DNA binding; C:nucleus; P:transcription, DNA-templated; P:regulation of transcription, DNA-templated; F:protein dimerization activity	-	no IPS match
contig18296_g1_i1	pentatricopeptide repeat-containing protein At2g13600-like	0	77.75	-		-	IPR002885 (PFAM); IPR002885 (PFAM); IPR002885 (PFAM); IPR002885 (PROSITE_PROFILES); IPR002885 (PROSITE_PROFILES); IPR002885 (PROSITE_PROFILES); IPR002885 (PROSITE_PROFILES); IPR002885 (PROSITE_PROFILES); IPR002885 (PROSITE_PROFILES); IPR002885 (PROSITE_PROFILES); IPR002885 (PROSITE_PROFILES); IPR002885 (PROSITE_PROFILES)
contig18298_g1_i1	predicted protein	1.5e-15	56	3	F:protein serine/threonine phosphatase activity; F:catalytic activity; P:protein dephosphorylation	-	no IPS match
contig18300_g1_i1	Heavy metal transport detoxification superfamily	3.4e-37	66.05	-		-	no IPS match
contig18300_g1_i2	Heavy metal transport detoxification superfamily	5.3e-37	68.05	-		-	no IPS match
contig18301_g1_i1	Retrovirus-related Pol polyprotein from transposon TNT 1- partial	1.4e-15	64.35	3	F:organic cyclic compound binding; F:heterocyclic compound binding; F:ion binding	-	PF14227 (PFAM)
contig18315_g1_i1	pointed first leaf	1.3e-80	89.15	13	C:cytosolic small ribosomal subunit; P:ribosome biogenesis; C:Golgi apparatus; C:nucleolus; C:vacuolar membrane; P:translational initiation; C:plasma membrane; P:RNA methylation; C:plasmodesma; F:protein binding; F:structural constituent of ribosome; C:cell wall; F:rRNA binding	-	IPR001892 (PFAM); IPR001892 (PROSITE_PROFILES)
contig18317_g1_i2	Mitochondrial import inner membrane translocase subunit tim-10 isoform 1	2.9e-62	81.5	3	P:positive regulation of transcription, DNA-templated; P:cell differentiation; P:leaf morphogenesis	-	no IPS match
contig18319_g1_i1	glucose-6-phosphate 1- cytoplasmic isoform 1-like	3.9e-67	83.15	5	F:NADP binding; P:pentose-phosphate shunt; P:oxidation-reduction process; P:glucose metabolic process; F:glucose-6-phosphate dehydrogenase activity	EC:1.1.1.49	IPR022674 (PFAM); IPR022675 (PFAM)
contig18321_g1_i1	ribosomal RNA small subunit methyltransferase NEP1	5.1e-64	67.9	4	P:metabolic process; F:methyltransferase activity; P:single-organism process; P:cellular process	-	IPR005304 (PFAM)
contig18321_g1_i2	ribosomal RNA small subunit methyltransferase NEP1	6.9e-64	67.55	4	P:metabolic process; F:methyltransferase activity; P:single-organism process; P:cellular process	-	IPR005304 (PFAM)
contig18322_g1_i1	protein	9.5e-40	83.85	4	F:RNA binding; F:structural constituent of ribosome; C:small ribosomal subunit; P:translation	-	IPR005324 (PFAM)
contig18328_g1_i1	predicted protein	1.9e-18	62	-		-	no IPS match
contig1832_g1_i1	Os06g0225900	8.9e-23	62.55	5	F:nucleotide binding; F:ATP binding; C:mitochondrion; P:cytoplasmic microtubule organization; F:microtubule-severing ATPase activity	-	no IPS match
contig18331_g1_i1	F-box protein CPR30	8.9e-125	48.75	1	F:protein binding	-	IPR013187 (PFAM); IPR001810 (PROSITE_PROFILES)
contig18335_g1_i1	protein	5.7e-74	74.45	1	C:membrane	-	IPR001107 (PFAM)
contig18336_g1_i1	ATP-dependent RNA helicase isoform X1	6.2e-12	46.7	5	P:macromolecule metabolic process; P:single-organism organelle organization; F:helicase activity; P:primary metabolic process; P:cellular metabolic process	-	IPR007502 (PFAM)
contig18340_g1_i1	vicilin-like antimicrobial peptides 2-2	8.5e-99	71.35	1	F:nutrient reservoir activity	-	no IPS match
contig18340_g2_i1	nucleolar protein	0	75.9	1	F:nutrient reservoir activity	-	IPR006045 (PFAM)
contig18341_g1_i1	predicted protein	2.7e-11	57	-		-	no IPS match
contig18342_g1_i1	protein	1.6e-56	84.95	5	F:nucleotide binding; P:maturation of SSU-rRNA from tricistronic rRNA transcript (SSU-rRNA, 5.8S rRNA, LSU-rRNA); F:structural constituent of ribosome; C:cytosolic small ribosomal subunit; P:translation	-	IPR001976 (PFAM); IPR001976 (PRODOM)
contig18342_g2_i1	40S ribosomal protein S24	1.6e-57	87.4	4	F:nucleotide binding; F:structural constituent of ribosome; C:ribosome; P:translation	-	IPR001976 (PFAM); IPR001976 (PRODOM)
contig18345_g2_i1	C3H4 type zinc finger protein	8.1e-17	54.35	1	C:plasma membrane	-	IPR002035 (PFAM); IPR002035 (PROSITE_PROFILES)
contig18346_g1_i1	sphingolipid delta -desaturase DES1-like	2e-07	55.45	2	P:lipid metabolic process; P:single-organism cellular process	-	IPR013866 (PFAM)
contig18360_g1_i1	superkiller viralicidic activity 2-like 2	2.7e-24	59.1	11	F:organic cyclic compound binding; F:heterocyclic compound binding; P:multicellular organismal development; P:cellular protein modification process; P:regulation of gene expression; P:RNA processing; P:cellular component organization or biogenesis; P:single-organism cellular process; P:single-organism metabolic process; P:response to stimulus; F:hydrolase activity	-	IPR025696 (PFAM)
contig18362_g1_i1	retrotransposon unclassified	4.1e-118	71.1	3	F:nucleic acid binding; F:zinc ion binding; P:DNA integration	-	IPR025724 (PFAM); IPR001584 (PFAM); IPR001584 (PROSITE_PROFILES)
contig18363_g1_i1	mediator of RNA polymerase II transcription subunit 36a-like	1.6e-69	87.55	10	C:box C/D snoRNP complex; C:small-subunit processome; F:rRNA methyltransferase activity; P:box C/D snoRNA 3'-end processing; F:RNA binding; P:histone glutamine methylation; F:histone-glutamine methyltransferase activity; P:tRNA processing; C:Cajal body; P:rRNA methylation	EC:2.1.1	IPR000692 (PFAM)
contig18367_g1_i1	Cytochrome P450	3.8e-67	81.3	5	F:iron ion binding; F:oxidoreductase activity, acting on paired donors, with incorporation or reduction of molecular oxygen; P:oxidation-reduction process; F:monooxygenase activity; F:heme binding	-	IPR001128 (PFAM)
contig18373_g1_i1	retrotransposon Ty1-copia subclass	4.7e-62	74.15	4	P:nucleic acid metabolic process; F:catalytic activity; F:metal ion binding; C:mitochondrion	-	IPR013103 (PFAM)
contig18379_g1_i1	cyclase associated protein 1	4.8e-06	40.67	6	C:cell; F:actin binding; P:cytoskeleton organization; P:anatomical structure morphogenesis; P:cell growth; P:cellular developmental process	-	IPR013912 (PFAM); IPR013992 (PFAM)
contig1837_g1_i1	predicted protein	2.4e-48	87	2	F:transferase activity, transferring glycosyl groups; P:metabolic process	-	IPR001173 (PFAM)
contig18387_g1_i1	transmembrane protein	3.5e-101	82.8	7	P:pollen tube growth; P:metabolic process; C:integral component of membrane; F:dihydroceramidase activity; C:Golgi apparatus; P:regulation of stomatal opening; C:pollen tube	-	IPR006852 (PFAM)
contig18390_g1_i1	Protein fluG	4.1e-10	44.45	2	P:nitrogen compound metabolic process; F:glutamate-ammonia ligase activity	-	IPR008146 (PFAM)
contig18398_g1_i1	Embryo-specific protein	9.2e-83	67.15	-		-	IPR010417 (PFAM)
contig18403_g1_i1	60S ribosomal protein L21-1-like	8.3e-19	70.55	3	F:structural constituent of ribosome; C:ribosome; P:translation	-	IPR001147 (PFAM)
contig18403_g1_i2	60S ribosomal protein L21	1e-28	74.75	3	F:structural constituent of ribosome; C:ribosome; P:translation	-	IPR001147 (PFAM)
contig18404_g1_i1	disease resistance protein RPM1-like	1.3e-87	70.4	1	F:ADP binding	-	IPR002182 (PFAM)
contig18409_g1_i1	FACT complex subunit SSRP1	1.4e-09	65.1	13	P:covalent chromatin modification; C:FACT complex; P:polar nucleus fusion; F:heterocyclic compound binding; P:production of small RNA involved in gene silencing by RNA; P:pattern specification process; P:anatomical structure morphogenesis; P:chromatin silencing; P:meristem development; F:organic cyclic compound binding; C:nuclear euchromatin; P:vegetative to reproductive phase transition of meris…	-	IPR009071 (PFAM); IPR009071 (PROSITE_PROFILES)
contig18413_g1_i1	disease resistance protein At4g27190-like	6.3e-35	55.8	3	F:nucleotide binding; F:ATP binding; F:ADP binding	-	no IPS match
contig18417_g1_i1	equilibrative nucleotide transporter 1	0	88.35	4	F:nucleoside transmembrane transporter activity, against a concentration gradient; C:integral component of membrane; P:nucleoside transmembrane transport; C:vacuolar membrane	-	IPR002259 (PFAM)
contig18424_g1_i1	UDP-glucose:glycoprotein glucosyltransferase isoform X1	2.9e-95	75.1	6	F:DNA binding; P:DNA repair; P:UDP-glucosylation; C:mitochondrion; P:protein glycosylation; F:UDP-glucose:glycoprotein glucosyltransferase activity	EC:2.4.1	IPR002495 (PFAM)
contig18427_g1_i1	Homeobox protein knotted-1-like 1	9.9e-40	68.55	5	C:nucleus; F:DNA binding; C:cytoplasm; P:positive regulation of transcription, DNA-templated; P:leaf proximal/distal pattern formation	-	IPR005541 (PFAM); IPR005540 (PFAM)
contig18428_g1_i1	pyridoxine pyridoxamine 5 -phosphate oxidase chloroplastic	1.2e-48	68.95	15	P:organophosphate metabolic process; F:FMN binding; P:organic substance biosynthetic process; C:cytoplasmic part; P:single-organism cellular process; P:coenzyme metabolic process; P:cellular biosynthetic process; P:single-organism biosynthetic process; P:phosphate-containing compound metabolic process; P:organic hydroxy compound metabolic process; F:pyridoxamine-phosphate oxidase activity; P:cell…	-	IPR011576 (PFAM)
contig18435_g1_i1	clathrin light chain	1e-07	49.6	5	P:vesicle-mediated transport; C:clathrin coat of trans-Golgi network vesicle; C:clathrin coat of coated pit; F:structural molecule activity; P:intracellular protein transport	-	IPR000996 (PFAM)
contig18437_g1_i1	threonine--tRNA mitochondrial-like	0	76.4	4	F:ATP binding; P:tRNA aminoacylation for protein translation; F:aminoacyl-tRNA ligase activity; C:mitochondrion	EC:6.1.1	IPR002314 (PFAM); IPR004154 (PFAM); IPR006195 (PROSITE_PROFILES)
contig18441_g1_i1	rae1-like protein At1g80670	7.3e-72	61.95	1	F:protein binding	-	IPR001680 (PFAM); IPR001680 (PROSITE_PROFILES); IPR001680 (PROSITE_PROFILES); IPR017986 (PROSITE_PROFILES)
contig18447_g1_i1	hydrolyzing O-glycosyl	1.4e-144	65.65	2	P:carbohydrate metabolic process; F:hydrolase activity, hydrolyzing O-glycosyl compounds	-	IPR001547 (PFAM)
contig1844_g1_i1	BTB and TAZ domain protein	1.5e-06	47.25	6	F:histone acetyltransferase activity; C:nucleus; F:zinc ion binding; F:transcription cofactor activity; P:regulation of transcription, DNA-templated; P:histone acetylation	-	no IPS match
contig18451_g1_i1	hypothetical protein L484_020686	9.1e-65	58.3	-		-	no IPS match
contig18460_g1_i1	Cyclin-dependent kinase-like 5	0	79	2	P:phosphorylation; F:kinase activity	-	no IPS match
contig18464_g1_i1	kinesin-like protein	9.1e-24	78.45	11	F:ATPase activity; F:ATP binding; C:motile cilium; C:ciliary plasm; F:microtubule motor activity; P:metabolic process; C:kinesin complex; P:motile cilium assembly; P:intraciliary anterograde transport; C:microtubule; F:microtubule binding	EC:3.6.1.3	IPR001752 (PFAM); IPR001752 (PROSITE_PROFILES)
contig18467_g1_i1	transcription initiation factor TFIID subunit 5	4e-14	44.65	4	F:protein binding; P:cellular macromolecule metabolic process; P:cellular nitrogen compound metabolic process; P:primary metabolic process	-	IPR001680 (PFAM); IPR001680 (PROSITE_PROFILES); IPR001680 (PROSITE_PROFILES); IPR001680 (PROSITE_PROFILES); IPR017986 (PROSITE_PROFILES)
contig18470_g1_i1	probable LRR receptor-like serine threonine-protein kinase At4g31250	1.5e-103	90.05	4	F:ATP binding; C:integral component of membrane; F:protein kinase activity; P:protein phosphorylation	-	IPR000719 (PFAM); IPR000719 (PROSITE_PROFILES)
contig18474_g1_i1	serine threonine-protein phosphatase 7 long form homolog	0	76.15	-		-	IPR019557 (PFAM)
contig18474_g1_i2	serine threonine-protein phosphatase 7 long form homolog	0	76.8	-		-	IPR019557 (PFAM)
contig18475_g1_i1	oligosaccharyltransferase complex subunit CG9662	3.8e-46	72.75	2	P:toxin catabolic process; C:plasma membrane	-	IPR021149 (PFAM)
contig18476_g1_i1	gibberellin 20-	1.4e-178	84.05	4	F:gibberellin-44 dioxygenase activity; F:iron ion binding; F:gibberellin 3-beta-dioxygenase activity; P:oxidation-reduction process	EC:1.14.11.15; EC:1.14.11.12	IPR005123 (PFAM); IPR026992 (PFAM); IPR005123 (PROSITE_PROFILES)
contig18477_g1_i1	DNA-directed RNA polymerase largest subunit	8.7e-11	51.15	5	C:nucleus; F:DNA binding; F:DNA-directed RNA polymerase activity; P:transcription, DNA-templated; C:cytoplasmic part	-	IPR007081 (PFAM)
contig18480_g1_i1	INO80 complex subunit D-like	2e-32	68.35	3	P:histone H4 acetylation; F:H4 histone acetyltransferase activity; C:histone acetyltransferase complex	-	no IPS match
contig18482_g1_i1	Vacuolar protein sorting-associated protein	0	74.05	-		-	PF16908 (PFAM)
contig18482_g2_i1	Vacuolar protein sorting-associated protein	3.8e-29	70.3	-		-	PF16910 (PFAM)
contig18484_g1_i1	ankyrin repeat domain-containing protein chloroplastic	3.2e-13	55.35	1	F:protein binding	-	IPR020683 (PFAM); IPR002110 (PROSITE_PROFILES); IPR020683 (PROSITE_PROFILES); IPR002110 (PROSITE_PROFILES)
contig18485_g1_i2	cysteine-rich receptor-like protein kinase 43	4.2e-80	76.9	3	F:ATP binding; F:protein serine/threonine kinase activity; P:protein phosphorylation	EC:2.7.11	IPR001245 (PFAM); IPR000719 (PROSITE_PROFILES)
contig18485_g2_i1	cysteine-rich receptor-like protein kinase 43	1.1e-89	80.8	4	F:ATP binding; C:chloroplast; F:protein serine/threonine kinase activity; P:protein phosphorylation	EC:2.7.11	IPR001245 (PFAM); IPR000719 (PROSITE_PROFILES)
contig18486_g1_i1	Calcium-dependent lipid-binding family	4e-98	63.3	1	F:protein binding	-	IPR000008 (PFAM)
contig18493_g1_i1	pentatricopeptide repeat-containing protein mitochondrial	1.7e-136	81.65	1	F:molecular_function	-	IPR002885 (PFAM); IPR002885 (PFAM); IPR002885 (PROSITE_PROFILES); IPR002885 (PROSITE_PROFILES); IPR002885 (PROSITE_PROFILES); IPR002885 (PROSITE_PROFILES); IPR002885 (PROSITE_PROFILES)
contig18493_g2_i1	pentatricopeptide repeat-containing protein mitochondrial	0	84.5	1	F:molecular_function	-	IPR002885 (PFAM); IPR002885 (PFAM); IPR002885 (PROSITE_PROFILES); IPR002885 (PROSITE_PROFILES); IPR002885 (PROSITE_PROFILES); IPR002885 (PROSITE_PROFILES); IPR002885 (PROSITE_PROFILES); IPR002885 (PROSITE_PROFILES); IPR002885 (PROSITE_PROFILES); IPR002885 (PROSITE_PROFILES)
contig18495_g1_i1	transcription factor bHLH90	3.2e-83	65	3	F:transcription factor activity, sequence-specific DNA binding; P:regulation of transcription, DNA-templated; F:protein dimerization activity	-	IPR025610 (PFAM)
contig18501_g1_i2	metalloendoproteinase 1-like	8e-100	64.05	4	F:zinc ion binding; P:proteolysis; C:extracellular matrix; F:metalloendopeptidase activity	-	IPR001818 (PFAM); IPR007652 (PFAM); IPR002477 (PFAM)
contig18501_g1_i3	metalloendoproteinase 1-like	6e-97	64.1	4	F:zinc ion binding; P:proteolysis; C:extracellular matrix; F:metalloendopeptidase activity	-	IPR002477 (PFAM); IPR007652 (PFAM); IPR001818 (PFAM)
contig18501_g1_i4	metalloendoproteinase 1-like	1.5e-95	64.4	4	F:zinc ion binding; P:proteolysis; C:extracellular matrix; F:metalloendopeptidase activity	-	IPR007652 (PFAM); IPR002477 (PFAM); IPR001818 (PFAM)
contig18507_g1_i1	dehydration-responsive element-binding protein 1F-like	1.4e-74	72.9	4	C:nucleus; F:DNA binding; F:transcription factor activity, sequence-specific DNA binding; P:regulation of transcription, DNA-templated	-	IPR001471 (PFAM); IPR001471 (PROSITE_PROFILES)
contig18508_g1_i1	protein	6.7e-88	76.05	-		-	IPR007196 (PFAM)
contig18511_g1_i1	E3 ubiquitin-protein ligase COP1-like isoform X1	2.8e-34	64.9	1	F:protein binding	-	IPR017986 (PROSITE_PROFILES); IPR001680 (PROSITE_PROFILES)
contig18518_g1_i1	retrotransposon Ty1-copia subclass	2e-92	57.45	2	F:nucleic acid binding; P:DNA integration	-	IPR001584 (PROSITE_PROFILES)
contig18520_g1_i1	polygalacturonase At1g48100-like	1e-77	83.65	6	P:carbohydrate metabolic process; F:lyase activity; F:polygalacturonase activity; P:cell wall organization; C:extracellular region; F:galacturan 1,4-alpha-galacturonidase activity	EC:3.2.1.67; EC:3.2.1.15	IPR000743 (PFAM)
contig18524_g1_i1	S-adenosylmethionine decarboxylase proenzyme	3.9e-70	59.25	3	P:spermidine biosynthetic process; P:spermine biosynthetic process; F:adenosylmethionine decarboxylase activity	-	IPR001985 (PFAM)
contig18525_g1_i1	RNA-directed DNA polymerase (Reverse transcriptase) Chromo Zinc CCHC-type Peptidase active site Polynucleotidyl Ribonuclease H fold	5.9e-106	67.9	3	P:macromolecule metabolic process; F:catalytic activity; P:primary metabolic process	-	no IPS match
contig18530_g1_i1	DNA primase small subunit	9.9e-42	55.65	2	F:DNA primase activity; P:DNA replication, synthesis of RNA primer	-	IPR002755 (PFAM)
contig18533_g1_i1	actin-related protein 2 3 complex subunit 4	1e-78	81.9	2	P:Arp2/3 complex-mediated actin nucleation; C:Arp2/3 protein complex	-	IPR008384 (PFAM)
contig18535_g1_i1	PREDICTED: uncharacterized protein LOC100251477	1.7e-39	63.4	2	F:nucleic acid binding; P:DNA integration	-	IPR025315 (PFAM)
contig18547_g1_i1	zinc finger CCCH domain-containing protein 11-like	1.8e-23	63.95	2	P:biological_process; F:metal ion binding	-	PF16543 (PFAM)
contig18549_g1_i1	SAUR-like auxin-responsive protein family	2.7e-28	71.5	1	P:response to auxin	-	IPR003676 (PFAM)
contig18554_g1_i1	transcription factor RAX3-like	1.1e-150	69.85	1	F:DNA binding	-	IPR001005 (PFAM); IPR017930 (PROSITE_PROFILES); IPR017930 (PROSITE_PROFILES)
contig18557_g1_i1	conserved hypothetical protein	1.6e-40	64.6	3	P:biological_process; C:chloroplast; F:molecular_function	-	no IPS match
contig18567_g1_i1	disease resistance protein RPP13 variant	8.8e-61	64.6	1	F:ADP binding	-	IPR002182 (PFAM)
contig18568_g1_i1	elongation factor 2-like	5.7e-149	80.15	4	F:GTP binding; F:translation elongation factor activity; F:GTPase activity; P:translational elongation	-	IPR000640 (PFAM); IPR005517 (PFAM)
contig18572_g1_i1	Leucine-rich repeat receptor-like protein kinase PXL1	9.1e-90	87.4	8	F:ATP binding; F:protein binding; F:oxidoreductase activity; P:vasculature development; C:integral component of membrane; P:oxidation-reduction process; F:protein serine/threonine kinase activity; P:protein phosphorylation	EC:2.7.11	IPR001611 (PFAM); IPR001611 (PFAM)
contig18579_g2_i1	magnesium proton exchanger isoform X1	2.9e-104	50.25	5	P:cell communication; P:calcium ion transport; C:integral component of membrane; P:sodium ion transmembrane transport; F:calcium:sodium antiporter activity	-	IPR004837 (PFAM)
contig18583_g2_i1	hypothetical protein L484_012563	3.5e-09	66.78	2	F:nucleic acid binding; F:zinc ion binding	-	no IPS match
contig18600_g1_i1	ABC transporter E family member 2	4e-158	81.7	6	F:ATPase activity; F:ATP binding; P:protein maturation; F:iron-sulfur cluster binding; P:transport; F:transporter activity	EC:3.6.1.3	IPR003439 (PFAM); IPR003439 (PROSITE_PROFILES)
contig18602_g1_i1	ribonuclease H2 subunit B isoform X1	9.4e-07	49.36	1	C:nucleus	-	IPR019024 (PFAM)
contig18603_g1_i1	centrin	1.3e-46	75	2	F:calcium ion binding; P:cell cycle	-	IPR011992 (PFAM); IPR002048 (PROSITE_PROFILES); IPR002048 (PROSITE_PROFILES); IPR002048 (PROSITE_PROFILES); IPR002048 (PROSITE_PROFILES)
contig18603_g1_i2	unnamed protein product	3.1e-14	54.5	-		-	no IPS match
contig18603_g1_i2	centrin	1.3e-46	75	2	F:calcium ion binding; P:cell cycle	-	IPR011992 (PFAM); IPR002048 (PROSITE_PROFILES); IPR002048 (PROSITE_PROFILES); IPR002048 (PROSITE_PROFILES); IPR002048 (PROSITE_PROFILES)
contig18604_g1_i1	cold-shock protein	1e-12	43.43	2	F:DNA binding; P:regulation of transcription, DNA-templated	-	IPR002059 (PFAM)
contig18605_g1_i1	pentatricopeptide repeat-containing protein mitochondrial-like	1.9e-66	71.75	2	F:zinc ion binding; C:mitochondrion	-	IPR002885 (PFAM); IPR002885 (PROSITE_PROFILES); IPR002885 (PROSITE_PROFILES); IPR002885 (PROSITE_PROFILES)
contig18606_g1_i1	disease resistance protein At4g27190-like	1.5e-101	66.65	1	F:ADP binding	-	IPR002182 (PFAM)
contig18614_g1_i1	RING-H2 finger protein ATL21A	4.9e-72	71.8	2	F:zinc ion binding; F:polysaccharide binding	-	PF14380 (PFAM)
contig18614_g1_i2	RING-H2 finger protein ATL21A	3.6e-58	73.6	2	F:zinc ion binding; F:polysaccharide binding	-	PF14380 (PFAM)
contig1861_g1_i1	nuclear transport factor 2-like	4e-38	67.5	2	C:intracellular part; P:transport	-	IPR002075 (PFAM); IPR018222 (PROSITE_PROFILES)
contig18621_g1_i1	alpha-L-fucosidase 1-like	1.7e-14	61.75	2	P:carbohydrate metabolic process; F:alpha-L-fucosidase activity	-	IPR000933 (PFAM)
contig18621_g1_i2	alpha-L-fucosidase 1-like	2.6e-13	60.6	2	P:metabolic process; F:hydrolase activity	-	no IPS match
contig18630_g1_i1	oxysterol-binding protein	4.6e-26	54.95	1	C:plastid	-	IPR000648 (PFAM)
contig18633_g1_i1	Cellular apoptosis susceptibility protein importin-alpha re- isoform 1	5.7e-23	62.3	9	P:small molecule metabolic process; C:plasmodesma; C:intracellular membrane-bounded organelle; C:membrane; C:cytosol; P:intracellular protein transport; P:cellular metabolic process; P:organic substance metabolic process; P:response to stimulus	-	IPR013713 (PFAM)
contig18640_g1_i1	60S ribosomal protein L13-1-like	7.1e-64	64.65	3	F:structural constituent of ribosome; C:ribosome; P:translation	-	IPR001380 (PFAM)
contig18643_g1_i1	tocopherol chloroplastic-like	5.2e-55	85.35	11	P:phloem sucrose loading; P:chlorophyll metabolic process; P:response to temperature stimulus; C:chloroplast thylakoid; C:chloroplast envelope; P:xanthophyll metabolic process; P:vitamin E biosynthetic process; P:regulation of defense response; C:plastoglobule; F:tocopherol cyclase activity; P:fatty acid metabolic process	-	IPR025893 (PFAM)
contig18652_g1_i1	pentatricopeptide repeat-containing protein At2g01510	0	83.75	2	P:metabolic process; F:microtubule-severing ATPase activity	EC:3.6.4.3	IPR002885 (PFAM); IPR002885 (PFAM); IPR002885 (PFAM); IPR002885 (PROSITE_PROFILES); IPR002885 (PROSITE_PROFILES); IPR002885 (PROSITE_PROFILES); IPR002885 (PROSITE_PROFILES); IPR002885 (PROSITE_PROFILES); IPR002885 (PROSITE_PROFILES); IPR002885 (PROSITE_PROFILES); IPR002885 (PROSITE_PROFILES); IPR002885 (PROSITE_PROFILES); IPR002885 (PROSITE_PROFILES); IPR002885 (PROSITE_PROFILES); IPR002885 (PROS…
contig18652_g2_i1	pentatricopeptide repeat-containing protein At2g01510	0	88.7	2	P:metabolic process; F:microtubule-severing ATPase activity	EC:3.6.4.3	IPR002885 (PFAM); IPR002885 (PFAM); IPR002885 (PFAM); PF14432 (PFAM); IPR002885 (PROSITE_PROFILES); IPR002885 (PROSITE_PROFILES); IPR002885 (PROSITE_PROFILES); IPR002885 (PROSITE_PROFILES); IPR002885 (PROSITE_PROFILES)
contig18654_g1_i1	33 kDa ribonucleoprotein	1e-11	56.15	12	C:chloroplast stroma; F:nucleic acid binding; P:reproductive structure development; P:post-embryonic development; P:cellular component organization; P:biosynthetic process; P:single-organism cellular process; P:primary metabolic process; P:cellular metabolic process; P:organic substance metabolic process; P:single organism reproductive process; C:thylakoid	-	IPR000504 (PFAM); IPR000504 (PROSITE_PROFILES)
contig18663_g1_i1	RNA-directed DNA polymerase (Reverse transcriptase) Ribonuclease H	1e-45	69.15	2	F:catalytic activity; P:DNA metabolic process	-	no IPS match
contig18664_g1_i1	Gb: isoform 1	1.1e-43	69.85	2	P:metabolic process; F:ligase activity	-	no IPS match
contig18676_g1_i1	translation initiation factor eIF-2 beta subunit	4.2e-53	65.4	8	C:nucleus; F:translation initiation factor activity; F:protein binding; P:photomorphogenesis; P:embryo development ending in seed dormancy; P:translational initiation; C:plasma membrane; P:cullin deneddylation	-	IPR002735 (PFAM)
contig18677_g1_i1	tetraspanin family protein	6.3e-06	51.14	1	C:integral component of membrane	-	IPR018499 (PFAM)
contig18679_g1_i1	PREDICTED: uncharacterized protein LOC100251477	1.5e-95	64.8	-		-	IPR025315 (PFAM)
contig18681_g1_i1	squalene monooxygenase-like	5.9e-74	88.85	4	F:squalene monooxygenase activity; F:flavin adenine dinucleotide binding; C:integral component of membrane; P:oxidation-reduction process	EC:1.14.13.132	IPR013698 (PFAM)
contig18690_g1_i1	hypothetical protein CICLE_v10030843mg	1.8e-24	63.5	-		-	IPR027942 (PFAM)
contig18695_g1_i1	60S ribosomal protein L5-like	2.2e-60	85.6	4	F:structural constituent of ribosome; F:5S rRNA binding; C:ribosome; P:translation	-	IPR005484 (PFAM)
contig18696_g1_i1	Calcium-binding mitochondrial carrier protein S -2-B	1.5e-10	59.75	5	P:transmembrane transport; F:calcium ion binding; C:membrane; C:integral component of membrane; P:transport	-	IPR018108 (PFAM); IPR018108 (PROSITE_PROFILES)
contig1869_g1_i1	oryzain alpha chain-like	3.9e-54	61.8	2	P:proteolysis; F:cysteine-type peptidase activity	-	IPR000668 (PFAM)
contig18705_g1_i1	CASP-like protein POPTRDRAFT_810994-like	1.2e-86	82.45	2	C:integral component of membrane; C:plasma membrane	-	IPR006702 (PFAM)
contig18714_g1_i1	protein	7.7e-39	56.33	3	F:coenzyme binding; F:oxidoreductase activity; P:oxidation-reduction process	-	IPR013118 (PFAM)
contig18716_g1_i1	mitogen-activated protein kinase kinase kinase YODA-like	5.9e-64	81.35	3	F:ATP binding; F:protein kinase activity; P:protein phosphorylation	-	no IPS match
contig18727_g1_i1	synaptonemal complex protein 1-like	3.3e-61	86.95	-		-	no IPS match
contig18730_g1_i1	zinc finger protein ZAT11-like	2e-75	72.1	1	F:metal ion binding	-	PF13912 (PFAM); IPR007087 (PROSITE_PROFILES); IPR007087 (PROSITE_PROFILES)
contig18731_g1_i1	histone deacetylase HDT1-like isoform X1	7.2e-08	48.25	1	F:metal ion binding	-	no IPS match
contig18733_g1_i1	transmembrane and coiled-coil domain-containing protein 1-like	5.4e-51	64.25	1	C:membrane	-	IPR002809 (PFAM)
contig18740_g1_i1	ubiquitin carboxyl-terminal hydrolase 14-like isoform X1	1e-23	60.95	6	P:protein deubiquitination; P:regulation of cellular process; F:cysteine-type peptidase activity; P:single-organism cellular process; F:binding; F:thiol-dependent ubiquitinyl hydrolase activity	EC:3.4	IPR001394 (PFAM); IPR028889 (PROSITE_PROFILES)
contig18749_g1_i1	hypothetical protein PHAVU_001G088700g	2.9e-06	67.33	-		-	no IPS match
contig18753_g1_i1	profilin 2 family protein	8.8e-37	62.5	3	C:cytoskeleton; F:actin binding; C:cytoplasm	-	IPR005455 (PFAM)
contig18757_g1_i1	DEAD-box ATP-dependent RNA helicase 37	2.3e-110	67.65	2	F:nucleic acid binding; F:ATP binding	-	IPR011545 (PFAM); IPR014001 (PROSITE_PROFILES); IPR014014 (PROSITE_PROFILES)
contig18762_g1_i1	protein-l-isoaspartate O-methyltransferase	1.5e-26	65.45	2	F:protein-L-isoaspartate (D-aspartate) O-methyltransferase activity; P:cellular protein modification process	-	IPR000682 (PFAM)
contig18769_g1_i1	unnamed protein product	3.7e-34	50.85	-		-	no IPS match
contig1876_g1_i2	protein argonaute 4-like	5.1e-36	76.9	1	F:nucleic acid binding	-	IPR003165 (PFAM); IPR003165 (PROSITE_PROFILES)
contig18782_g1_i1	wall-associated receptor kinase-like 10-like	3.9e-47	50.8	2	F:transferase activity; F:polysaccharide binding	-	IPR025287 (PFAM)
contig18783_g1_i1	PREDICTED: uncharacterized protein LOC100809459	6.1e-09	61.83	1	P:biological_process	-	no IPS match
contig18789_g1_i1	Mevalonate galactokinase family protein isoform 1	5.8e-18	59.55	2	P:metabolic process; F:transferase activity, transferring phosphorus-containing groups	-	IPR013750 (PFAM)
contig18794_g1_i1	la-related protein 1A	5.1e-29	51.35	2	C:intracellular ribonucleoprotein complex; C:viral nucleocapsid	-	IPR006630 (PFAM); IPR006630 (PROSITE_PROFILES)
contig18798_g1_i1	structural maintenance of chromosomes protein 6B-like	1.3e-10	52.9	6	P:DNA repair; F:ATP binding; P:chromosome organization; C:Smc5-Smc6 complex; P:double-strand break repair via homologous recombination; C:chromosome	-	no IPS match
contig18799_g1_i1	transcriptional corepressor SEUSS-like	4.4e-67	72.35	-		-	IPR029005 (PFAM)
contig18799_g1_i2	transcriptional corepressor SEUSS-like	4.3e-51	69.85	-		-	IPR029005 (PFAM)
contig18805_g1_i1	RNA-binding protein Luc7-like 1 isoform 1	3e-13	64.93	3	P:mRNA splice site selection; F:mRNA binding; C:U1 snRNP	-	IPR004882 (PFAM)
contig18815_g1_i1	signal peptide peptidase 2-like	9.7e-79	60.6	2	F:aspartic-type endopeptidase activity; C:integral component of membrane	-	IPR007369 (PFAM)
contig1882_g1_i1	kinesin-like calmodulin-binding protein isoform X1	1.1e-07	46.3	1	C:cytoskeleton	-	IPR000857 (PFAM); IPR000857 (PROSITE_PROFILES)
contig18839_g1_i1	40S ribosomal protein S16-like	5.8e-74	88.35	3	F:structural constituent of ribosome; C:ribosome; P:translation	-	IPR000754 (PFAM)
contig18843_g1_i1	60S acidic ribosomal protein P0-like	2.1e-68	66.3	1	C:intracellular	-	PF00428 (PFAM)
contig18846_g1_i1	PREDICTED: uncharacterized protein LOC102624103	7.6e-17	51.9	1	F:zinc ion binding	-	no IPS match
contig18848_g1_i1	predicted protein	1.3e-07	56	1	F:RNA binding	-	IPR004088 (PFAM); IPR004088 (PROSITE_PROFILES); IPR004088 (PROSITE_PROFILES)
contig18854_g1_i1	P-glycoprotein 9 isoform 1	5.4e-100	84.65	10	F:ATP binding; F:taurine-transporting ATPase activity; P:drug transmembrane transport; P:metabolic process; C:integral component of membrane; P:amine transport; P:xenobiotic transport; F:heme-transporting ATPase activity; F:xenobiotic-transporting ATPase activity; P:heme transport	EC:3.6.3.36; EC:3.6.3.44; EC:3.6.3.41	IPR011527 (PFAM); IPR011527 (PROSITE_PROFILES)
contig18867_g1_i1	ethylene-responsive transcription factor ERF024-like	8.9e-75	80.65	4	C:nucleus; F:DNA binding; F:transcription factor activity, sequence-specific DNA binding; P:regulation of transcription, DNA-templated	-	IPR001471 (PFAM); IPR001471 (PROSITE_PROFILES)
contig18869_g1_i1	Protein btn-1	5.1e-12	52.33	1	C:membrane	-	IPR003492 (PFAM)
contig18872_g1_i1	TMV resistance protein N-like	1.6e-18	56.3	2	P:signal transduction; F:ADP binding	-	no IPS match
contig18872_g1_i2	TMV resistance protein N-like isoform X1	1.1e-43	57.15	2	P:signal transduction; F:ADP binding	-	no IPS match
contig18875_g1_i1	partial	1.6e-21	47.5	2	P:proteolysis; F:serine-type endopeptidase activity	-	IPR001254 (PFAM); IPR001254 (PROSITE_PROFILES)
contig18877_g1_i1	rab family GTPase	9.4e-17	60.85	4	F:GTP binding; P:small GTPase mediated signal transduction; C:membrane; P:transport	-	IPR001806 (PFAM); IPR020849 (PROSITE_PROFILES)
contig18880_g1_i1	aldo-keto reductase family 4 member C9-like	3.3e-34	55.75	3	F:oxidoreductase activity; F:alditol:NADP+ 1-oxidoreductase activity; P:oxidation-reduction process	-	IPR023210 (PFAM)
contig18884_g1_i1	agamous-like MADS-box protein AGL61-like	2e-35	62.35	2	F:DNA binding; F:protein dimerization activity	-	IPR002100 (PFAM); IPR002100 (PROSITE_PROFILES)
contig18890_g1_i1	aldehyde dehydrogenase family 3 member H1-like	1.1e-28	65.15	2	P:oxidation-reduction process; F:oxidoreductase activity, acting on the aldehyde or oxo group of donors, NAD or NADP as acceptor	-	IPR015590 (PFAM)
contig18898_g1_i1	40S ribosomal protein S5-like	2.9e-70	95.05	4	F:RNA binding; F:structural constituent of ribosome; C:small ribosomal subunit; P:translation	-	IPR023798 (PFAM)
contig188_g1_i1	Kinase superfamily protein isoform 1	5.8e-18	52.7	3	P:glycerophospholipid biosynthetic process; P:phosphorylation; F:kinase activity	-	PF01633 (PFAM)
contig18900_g1_i1	CCCH-type zinc finger protein	2.9e-07	66.75	1	F:metal ion binding	-	IPR000571 (PFAM); IPR000571 (PROSITE_PROFILES)
contig18907_g1_i1	probable nucleoredoxin 1	1.3e-31	62.65	1	P:single-organism process	-	IPR012336 (PFAM); IPR012336 (PROSITE_PROFILES)
contig18909_g1_i1	fumarate hydratase	4.7e-70	89.25	2	P:generation of precursor metabolites and energy; F:fumarate hydratase activity	EC:4.2.1.2	IPR004647 (PFAM)
contig18909_g1_i2	fumarate hydratase	1.1e-119	83.33	2	P:generation of precursor metabolites and energy; F:fumarate hydratase activity	EC:4.2.1.2	IPR004647 (PFAM)
contig18922_g1_i1	alkaline neutral invertase CINV2-like	0	96.9	4	F:glycopeptide alpha-N-acetylgalactosaminidase activity; P:metabolic process; C:cytosol; F:sucrose alpha-glucosidase activity	EC:3.2.1.97; EC:3.2.1.26; EC:3.2.1.48	IPR024746 (PFAM)
contig18923_g1_i1	ARM repeat superfamily protein	0	84.75	1	F:protein binding	-	IPR000225 (PROSITE_PROFILES)
contig18930_g1_i1	Pre-mRNA-processing protein 40C	9.3e-18	58.15	-		-	no IPS match
contig18931_g1_i1	60S ribosomal protein L4-1	9.2e-115	78.7	14	P:cytoplasmic translation; P:pyrimidine ribonucleotide biosynthetic process; P:plant-type cell wall organization; C:cytosolic large ribosomal subunit; C:nucleolus; C:vacuole; C:plasma membrane; P:cell wall modification; F:poly(A) RNA binding; P:RNA methylation; C:chloroplast; C:plasmodesma; F:structural constituent of ribosome; C:cell wall	-	IPR002136 (PFAM)
contig18934_g1_i1	Transcription elongation factor B polypeptide 1	1.9e-25	65.05	3	P:gene expression; P:cellular nitrogen compound metabolic process; P:ubiquitin-dependent protein catabolic process	-	IPR016073 (PFAM)
contig18936_g1_i1	transposon Tf2-1 polyprotein isoform X1	1.7e-43	65.45	9	F:nucleic acid binding; C:nucleus; F:zinc ion binding; F:aspartic-type endopeptidase activity; C:mediator complex; P:proteolysis; P:DNA integration; F:RNA polymerase II transcription cofactor activity; P:regulation of transcription from RNA polymerase II promoter	-	no IPS match
contig18936_g1_i1	Ty3 gypsy retrotransposon protein	1e-33	64.6	2	P:macromolecule metabolic process; P:primary metabolic process	-	PF13975 (PFAM)
contig18941_g1_i1	protein FAR1-RELATED SEQUENCE 7-like isoform X1	0	82.3	4	C:nucleus; F:zinc ion binding; P:response to red or far red light; P:regulation of transcription, DNA-templated	-	IPR018289 (PFAM); IPR007527 (PFAM); IPR004330 (PFAM); IPR007527 (PROSITE_PROFILES)
contig18947_g1_i1	pentatricopeptide repeat-containing protein At1g14470	8.6e-153	75.55	1	C:mitochondrion	-	IPR002885 (PFAM); IPR002885 (PFAM); IPR002885 (PROSITE_PROFILES); IPR002885 (PROSITE_PROFILES); IPR002885 (PROSITE_PROFILES); IPR002885 (PROSITE_PROFILES); IPR002885 (PROSITE_PROFILES); IPR002885 (PROSITE_PROFILES); IPR002885 (PROSITE_PROFILES)
contig18949_g1_i1	60S acidic ribosomal protein P2-2-like	5.6e-14	61.55	6	F:structural constituent of ribosome; C:intracellular ribonucleoprotein complex; C:ribosome; P:translational elongation; C:intracellular; P:translation	-	PF00428 (PFAM)
contig18950_g1_i1	mediator-associated protein 1-like	3.8e-10	51.55	-		-	IPR007592 (PFAM)
contig18951_g1_i1	RING finger protein 10-like	5.2e-21	51.25	9	P:sister chromatid cohesion; P:biological_process; F:zinc ion binding; P:reciprocal meiotic recombination; F:metal ion binding; P:regulation of chromosome organization; P:meiotic chromosome segregation; P:meiotic DNA double-strand break formation; C:plastid	-	no IPS match
contig18960_g1_i1	peptide methionine sulfoxide reductase-like	8.9e-73	85.7	4	P:protein repair; P:response to oxidative stress; F:peptide-methionine (S)-S-oxide reductase activity; P:oxidation-reduction process	EC:1.8.4; EC:1.8.4.11	IPR002569 (PFAM)
contig18963_g1_i1	TLD-domain containing nucleolar protein isoform 1	9.5e-09	40.85	4	P:cell morphogenesis; P:cell growth; C:intracellular; P:Golgi vesicle transport	-	IPR006571 (PFAM)
contig18968_g1_i1	protein XAP5 CIRCADIAN TIMEKEEPER	8.1e-59	64.95	6	C:nucleus; P:reproductive structure development; P:post-embryonic development; P:response to light stimulus; P:regulation of biological process; P:cellular process	-	IPR007005 (PFAM)
contig18974_g1_i1	60S ribosomal protein L6	1.1e-57	61.6	3	F:structural constituent of ribosome; C:ribosome; P:translation	-	IPR000915 (PFAM)
contig18977_g1_i1	mediator-associated protein 2	1.4e-40	78.2	-		-	no IPS match
contig18977_g1_i1	mediator-associated protein 2	8.9e-26	63.6	3	P:nucleic acid metabolic process; P:cellular macromolecule metabolic process; P:single-organism process	-	no IPS match
contig18977_g1_i2	mediator-associated protein 2	2.4e-57	68.55	7	P:protein metabolic process; P:RNA metabolic process; P:multicellular organismal development; C:nuclear lumen; P:gene expression; P:organelle organization; P:macromolecule modification	-	no IPS match
contig18977_g1_i3	mediator-associated protein 2	5.3e-100	70.35	3	P:nucleic acid metabolic process; P:cellular macromolecule metabolic process; P:single-organism process	-	no IPS match
contig1897_g1_i1	60S acidic ribosomal protein P2B	2.7e-14	70.7	1	C:intracellular ribonucleoprotein complex	-	PF00428 (PFAM)
contig18980_g1_i1	germin-like protein 2-1	5.2e-88	81.7	6	P:removal of superoxide radicals; F:manganese ion binding; P:oxidation-reduction process; C:extracellular region; F:superoxide dismutase activity; F:nutrient reservoir activity	EC:1.15.1.1	IPR006045 (PFAM)
contig18980_g1_i2	germin-like protein 2-1	6.6e-103	80.2	6	P:removal of superoxide radicals; F:manganese ion binding; P:oxidation-reduction process; C:extracellular region; F:superoxide dismutase activity; F:nutrient reservoir activity	EC:1.15.1.1	IPR006045 (PFAM)
contig18986_g1_i1	GDT1-like protein 2	7.7e-25	63.15	6	P:cellular aromatic compound metabolic process; P:heterocycle metabolic process; P:organic cyclic compound metabolic process; F:oxidoreductase activity; P:cellular nitrogen compound metabolic process; P:single-organism metabolic process	-	IPR023780 (PFAM); IPR000953 (PROSITE_PROFILES)
contig18991_g1_i1	Dof zinc finger protein	9.8e-81	81.4	2	F:DNA binding; P:regulation of transcription, DNA-templated	-	IPR003851 (PFAM); IPR003851 (PRODOM); IPR003851 (PROSITE_PROFILES)
contig18992_g1_i1	hypothetical protein VOLCADRAFT_105384	4.9e-32	50.67	-		-	no IPS match
contig18993_g1_i1	oxysterol-binding protein 4C-like	4.1e-19	43.6	5	P:lipid transport; C:nucleus; F:oxysterol binding; P:steroid metabolic process; F:lipid binding	-	IPR000648 (PFAM)
contig18995_g1_i1	xanthine dehydrogenase 1-like	9.4e-106	71.1	5	F:oxidoreductase activity, acting on CH-OH group of donors; F:oxidoreductase activity, acting on CH or CH2 groups; F:metal ion binding; P:oxidation-reduction process; F:iron-sulfur cluster binding	-	IPR008274 (PFAM)
contig18996_g1_i1	probable glutamate--tRNA cytoplasmic	5.5e-25	54	4	F:ATP binding; P:tRNA aminoacylation for protein translation; F:aminoacyl-tRNA ligase activity; C:cytoplasm	-	IPR020059 (PFAM)
contig18998_g1_i1	calmodulin	2.8e-29	64.7	1	F:calcium ion binding	-	IPR011992 (PFAM); IPR002048 (PFAM); IPR002048 (PROSITE_PROFILES); IPR002048 (PROSITE_PROFILES)
contig19005_g1_i1	ABC transporter B family member 9-like	9e-83	76.25	14	F:ATPase activity, coupled to transmembrane movement of substances; P:transmembrane transport; C:plasma membrane; C:nucleus; F:ATP binding; P:carpel development; F:auxin efflux transmembrane transporter activity; P:anthocyanin accumulation in tissues in response to UV light; P:positive regulation of transcription, DNA-templated; C:integral component of membrane; P:auxin efflux; P:acropetal auxin …	-	IPR003439 (PFAM); IPR003439 (PROSITE_PROFILES)
contig19006_g1_i2	ALG-2 interacting protein X-like	3.4e-34	44.3	1	F:protein binding	-	IPR025304 (PFAM)
contig19007_g1_i1	hypothetical protein CICLE_v10030147mg	7.3e-27	58.85	-		-	no IPS match
contig19013_g1_i1	Magnesium-dependent phosphatase 1	4.8e-120	92.3	2	F:protein tyrosine phosphatase activity; P:peptidyl-tyrosine dephosphorylation	EC:3.1.3.48	IPR010036 (PFAM)
contig19019_g1_i1	heat shock protein 70	1.9e-61	81.35	1	F:ATP binding	-	IPR013126 (PFAM)
contig1901_g1_i1	protein ALTERED XYLOGLUCAN 4-like	6.6e-44	81.75	4	C:integral component of membrane; C:Golgi apparatus; F:binding; P:xyloglucan metabolic process	-	IPR025846 (PFAM); IPR026057 (PFAM)
contig19024_g1_i1	pentatricopeptide repeat-containing protein At1g71420	0	76.75	1	F:hydrolase activity	-	IPR002885 (PFAM); PF14432 (PFAM); IPR002885 (PFAM); IPR002885 (PROSITE_PROFILES); IPR002885 (PROSITE_PROFILES); IPR002885 (PROSITE_PROFILES); IPR002885 (PROSITE_PROFILES); IPR002885 (PROSITE_PROFILES); IPR002885 (PROSITE_PROFILES); IPR002885 (PROSITE_PROFILES); IPR002885 (PROSITE_PROFILES); IPR002885 (PROSITE_PROFILES); IPR002885 (PROSITE_PROFILES); IPR002885 (PROSITE_PROFILES)
contig19030_g1_i1	PREDICTED: uncharacterized protein LOC104709383	8.7e-82	61.7	1	F:metal ion binding	-	no IPS match
contig19030_g1_i1	hypothetical protein EUTSA_v10001272mg	3e-09	64.79	1	F:metal ion binding	-	no IPS match
contig19032_g1_i1	cleavage and polyadenylation specificity factor subunit 6-like	1.5e-85	89.9	2	F:nucleotide binding; F:nucleic acid binding	-	IPR000504 (PFAM); IPR000504 (PROSITE_PROFILES)
contig19039_g1_i1	COP9 signalosome complex subunit 7-like isoform X2	3.9e-13	58.3	1	P:protein modification by small protein conjugation or removal	-	no IPS match
contig19043_g1_i1	probable polyamine oxidase 4-like	1.7e-20	55.5	2	F:oxidoreductase activity, acting on the CH-NH group of donors, oxygen as acceptor; P:oxidation-reduction process	-	IPR002937 (PFAM)
contig19044_g1_i1	serine threonine-protein kinase CTR1-like	4.3e-19	60.3	5	F:ATP binding; C:cytosol; F:protein kinase activity; P:protein phosphorylation; P:chloroplast organization	-	IPR000719 (PFAM); IPR000719 (PROSITE_PROFILES)
contig1904_g1_i1	leukocyte receptor cluster member 8 homolog isoform X2	1.1e-33	73.75	-		-	IPR005062 (PFAM)
contig19053_g1_i1	retrotransposon Ty1-copia subclass	1.8e-49	67	1	F:binding	-	no IPS match
contig19059_g1_i1	U-box domain-containing protein 15-like	0	86.3	6	F:ubiquitin-protein transferase activity; F:protein binding; P:actin filament-based movement; F:ligase activity; P:protein ubiquitination; P:pollen tube development	-	IPR000225 (PFAM); IPR003613 (PFAM); IPR003613 (PROSITE_PROFILES); IPR000225 (PROSITE_PROFILES); IPR000225 (PROSITE_PROFILES)
contig19061_g1_i1	Alpha beta hydrolase fold-3	8.1e-07	37	2	P:metabolic process; F:hydrolase activity	-	IPR013094 (PFAM)
contig19062_g1_i1	UDP-glycosyltransferase 86A1-like	0	82.7	2	F:transferase activity, transferring hexosyl groups; P:metabolic process	-	IPR002213 (PFAM)
contig19066_g1_i1	component of dynein regulatory complex	6.6e-64	64.86	3	P:cell motility; C:motile cilium; C:intracellular part	-	IPR025593 (PFAM)
contig19068_g1_i1	ATP-dependent helicase nuclease subunit A	3.5e-68	68.9	1	F:protein binding	-	IPR001202 (PROSITE_PROFILES)
contig19069_g1_i1	Cell division control 48-E-like protein	5.7e-15	62.57	5	F:nucleotide binding; P:cell division; F:ATP binding; P:metabolic process; F:hydrolase activity	-	no IPS match
contig19072_g1_i1	Zinc finger protein 271 (Zinc finger protein 7) (Zinc finger protein ZNFphex133) (Epstein-Barr virus-induced zinc finger protein) (ZNF-EB) (CT-ZFP48) (Zinc finger protein	2.1e-13	58.95	1	F:metal ion binding	-	PF13465 (PFAM); IPR007087 (PROSITE_PROFILES); IPR007087 (PROSITE_PROFILES)
contig19075_g1_i1	DUF679 domain membrane protein	1.2e-48	61.7	4	P:biological_process; C:plant-type vacuole membrane; C:endoplasmic reticulum; P:endomembrane system organization	-	IPR007770 (PFAM)
contig19079_g1_i1	Callose synthase 1 family protein	8.1e-51	66.2	1	P:biological_process	-	no IPS match
contig19081_g1_i1	galactinol synthase	4e-07	48.65	1	F:transferase activity, transferring glycosyl groups	-	IPR002495 (PFAM)
contig19081_g1_i2	galactinol synthase	4.3e-07	48.85	1	F:transferase activity, transferring glycosyl groups	-	IPR002495 (PFAM)
contig19083_g1_i1	calmodulin	1.4e-58	95.35	1	F:calcium ion binding	-	IPR011992 (PFAM); IPR002048 (PFAM); IPR002048 (PROSITE_PROFILES); IPR002048 (PROSITE_PROFILES); IPR002048 (PROSITE_PROFILES)
contig19083_g1_i2	calmodulin	1.4e-58	95.35	1	F:calcium ion binding	-	IPR011992 (PFAM); IPR002048 (PFAM); IPR002048 (PROSITE_PROFILES); IPR002048 (PROSITE_PROFILES); IPR002048 (PROSITE_PROFILES)
contig19091_g1_i1	dnaJ homolog subfamily C member 2-like	1.3e-11	45.55	5	P:cell division; F:DNA binding; C:nucleus; F:chromatin binding; P:protein folding	-	no IPS match
contig19093_g1_i1	60S ribosomal protein L13a-4	1.5e-82	77.85	3	F:structural constituent of ribosome; C:large ribosomal subunit; P:translation	-	IPR005822 (PFAM)
contig19096_g1_i1	AP-1 complex subunit gamma-2-like	1.1e-35	45.1	3	P:vesicle-mediated transport; C:clathrin adaptor complex; P:intracellular protein transport	-	IPR008152 (PFAM); IPR008153 (PROSITE_PROFILES)
contig19100_g1_i1	calcium-transporting ATPase plasma membrane-type	3.7e-95	68.9	2	P:ion transport; F:binding	-	IPR006068 (PFAM)
contig19102_g1_i1	derlin-1	3.4e-137	85.05	5	P:response to heat; P:response to high light intensity; P:response to hydrogen peroxide; P:protein folding; P:response to endoplasmic reticulum stress	-	PF04511 (PFAM)
contig19106_g1_i1	uncharacterized serine-rich protein	8e-35	65.5	-		-	no IPS match
contig19114_g1_i1	pentatricopeptide repeat-containing protein At3g58590	6.3e-79	81.2	-		-	IPR002885 (PFAM); IPR002885 (PROSITE_PROFILES); IPR002885 (PROSITE_PROFILES); IPR002885 (PROSITE_PROFILES); IPR002885 (PROSITE_PROFILES)
contig19114_g1_i2	pentatricopeptide repeat-containing protein At3g58590	0	76.75	1	F:hydrolase activity	-	IPR002885 (PFAM); IPR002885 (PFAM); IPR002885 (PROSITE_PROFILES); IPR002885 (PROSITE_PROFILES); IPR002885 (PROSITE_PROFILES); IPR002885 (PROSITE_PROFILES); IPR002885 (PROSITE_PROFILES); IPR002885 (PROSITE_PROFILES); IPR002885 (PROSITE_PROFILES); IPR002885 (PROSITE_PROFILES)
contig19118_g1_i1	probable LRR receptor-like serine threonine-protein kinase At4g36180	8.4e-49	69.3	2	C:cell wall; P:defense response to fungus	-	IPR013210 (PFAM)
contig19125_g1_i1	Geranylgeranyl pyrophosphate synthase 1	3.8e-133	75.35	3	F:oxidoreductase activity; P:isoprenoid biosynthetic process; F:transferase activity	-	IPR000092 (PFAM)
contig19126_g1_i1	HUTU_TRIRP ame: Full=Urocanate hydratase Short=Urocanase ame: Full=Imidazolonepropionate hydrolase	1.2e-12	46	1	F:urocanate hydratase activity	-	IPR023637 (PFAM)
contig19127_g1_i1	mitochondrial import inner membrane translocase subunit tim22	4.1e-20	55.9	2	C:membrane; C:integral component of membrane	-	IPR003397 (PFAM)
contig19128_g1_i1	calmodulin	6.8e-35	69.6	1	F:calcium ion binding	-	IPR011992 (PFAM); IPR002048 (PROSITE_PROFILES); IPR002048 (PROSITE_PROFILES); IPR002048 (PROSITE_PROFILES); IPR002048 (PROSITE_PROFILES)
contig19133_g1_i1	66 kDa stress	8.4e-47	60.5	1	F:protein binding	-	IPR001680 (PFAM); IPR017986 (PROSITE_PROFILES); IPR001680 (PROSITE_PROFILES)
contig19136_g1_i1	cyclin D3	1.3e-09	51.9	5	C:nucleus; P:G1/S transition of mitotic cell cycle; P:seed development; P:regulation of cell cycle; P:response to cytokinin	-	IPR006671 (PFAM)
contig19137_g1_i1	flagellar associated protein	1.8e-24	63	6	P:biological regulation; F:protein binding; C:cilium; P:seed development; C:intracellular part; P:cellular process	-	IPR001680 (PFAM); IPR017986 (PROSITE_PROFILES); IPR001680 (PROSITE_PROFILES); IPR001680 (PROSITE_PROFILES)
contig19138_g1_i1	Calcium-dependent protein kinase 17	3.5e-07	51.55	1	F:calcium ion binding	-	IPR011992 (PFAM); IPR002048 (PROSITE_PROFILES); IPR002048 (PROSITE_PROFILES)
contig19144_g1_i1	protein trichome birefringence-like 42	2.5e-26	75.55	-		-	IPR025846 (PFAM)
contig19150_g1_i1	Glutaredoxin family	2.2e-12	60.4	5	C:cell; F:protein disulfide oxidoreductase activity; F:electron carrier activity; P:cell redox homeostasis; P:oxidation-reduction process	-	no IPS match
contig19154_g1_i1	ethylene-responsive transcription factor 3-like	1.1e-87	71.25	5	C:nucleus; F:DNA binding; F:transcription factor activity, sequence-specific DNA binding; P:regulation of transcription, DNA-templated; P:response to stimulus	-	IPR001471 (PFAM); IPR001471 (PROSITE_PROFILES)
contig19156_g1_i1	acyl- --sterol O-acyltransferase 1-like	5.4e-73	73.15	1	F:transferase activity, transferring acyl groups	-	no IPS match
contig19164_g1_i1	ADP-ribosylation factor 1	6.7e-68	84.8	25	P:floral meristem determinacy; P:floral whorl development; P:auxin metabolic process; P:intracellular protein transport; P:negative regulation of biological process; C:Golgi stack; P:auxin-activated signaling pathway; P:determination of bilateral symmetry; P:flower morphogenesis; F:GTP binding; F:transcription factor activity, sequence-specific DNA binding; P:cellulose biosynthetic process; P:aba…	-	IPR006689 (PFAM); IPR024156 (PROSITE_PROFILES)
contig19165_g1_i1	Assimilatory nitrate reductase catalytic subunit	1.5e-73	57.1	-		-	no IPS match
contig19170_g1_i1	protein	6e-07	57	1	F:zinc ion binding	-	IPR000433 (PFAM); IPR000433 (PROSITE_PROFILES)
contig19180_g1_i1	tRNA uridine 5-carboxymethylaminomethyl modification enzyme	5.1e-73	58.2	2	F:flavin adenine dinucleotide binding; P:tRNA processing	-	IPR002218 (PFAM); IPR026904 (PFAM)
contig19181_g1_i1	Late embryogenesis abundant	2.8e-91	85.3	-		-	IPR009646 (PFAM)
contig19181_g1_i2	Late embryogenesis abundant	1.9e-161	88.65	-		-	IPR009646 (PFAM)
contig19183_g1_i1	hypothetical protein L484_015497	4.9e-31	75	-		-	no IPS match
contig19187_g1_i1	beta-carotene isomerase chloroplastic-like	3.2e-119	76.9	3	P:strigolactone biosynthetic process; C:plastid; P:secondary shoot formation	-	IPR025114 (PFAM)
contig19210_g1_i1	Receptor-like protein kinase FERONIA	9.6e-59	87	3	F:ATP binding; F:protein serine/threonine kinase activity; P:protein phosphorylation	EC:2.7.11	IPR001245 (PFAM); IPR000719 (PROSITE_PROFILES)
contig19213_g1_i1	Nucleoside diphosphate kinase 1	1.2e-61	79.45	7	F:ATP binding; P:UTP biosynthetic process; F:metal ion binding; P:CTP biosynthetic process; P:GTP biosynthetic process; P:nucleoside diphosphate phosphorylation; F:nucleoside diphosphate kinase activity	EC:2.7.4.6	IPR001564 (PFAM)
contig19213_g1_i2	nucleoside diphosphate kinase 1	1.1e-70	80.5	7	F:ATP binding; P:UTP biosynthetic process; F:metal ion binding; P:CTP biosynthetic process; P:GTP biosynthetic process; P:nucleoside diphosphate phosphorylation; F:nucleoside diphosphate kinase activity	EC:2.7.4.6	IPR001564 (PFAM)
contig19219_g1_i1	NADH dehydrogenase [ubiquinone] 1 alpha subcomplex assembly factor 3-like	8.2e-07	50.55	-		-	IPR007523 (PFAM)
contig19220_g1_i1	mitochondrial carrier family	1.9e-58	61.55	2	C:integral component of membrane; P:transport	-	IPR018108 (PFAM); IPR018108 (PROSITE_PROFILES); IPR018108 (PROSITE_PROFILES)
contig19223_g1_i1	protein PMR5-like	3.3e-44	80.6	-		-	IPR025846 (PFAM)
contig19228_g1_i1	cytosolic phosphoglucose partial	1.3e-61	66.45	3	F:glucose-6-phosphate isomerase activity; P:gluconeogenesis; P:glycolytic process	-	IPR001672 (PFAM); IPR001672 (PROSITE_PROFILES)
contig19229_g1_i1	beta lactamase	4.8e-83	90	8	C:nucleus; F:DNA binding; F:transcription factor activity, sequence-specific DNA binding; P:response to antibiotic; P:regulation of transcription, DNA-templated; F:protein dimerization activity; F:beta-lactamase activity; P:beta-lactam antibiotic catabolic process	EC:3.5.2.6	PF13354 (PFAM)
contig19231_g1_i1	chalcone synthase	2.1e-64	81.2	2	F:naringenin-chalcone synthase activity; P:biosynthetic process	EC:2.3.1.74	IPR012328 (PFAM); IPR001099 (PFAM)
contig19237_g1_i1	protein ASPARTIC PROTEASE IN GUARD CELL 2-like	2.5e-79	58.15	4	F:aspartic-type endopeptidase activity; P:proteolysis; F:peptidase activity; F:hydrolase activity	-	PF14543 (PFAM)
contig19240_g1_i1	bifunctional monodehydroascorbate reductase and carbonic anhydrase nectarin-3-like	8.5e-21	45.75	6	F:zinc ion binding; F:metal ion binding; P:metabolic process; F:lyase activity; F:carbonate dehydratase activity; P:one-carbon metabolic process	-	IPR001148 (PFAM); IPR001148 (PROSITE_PROFILES)
contig19241_g1_i1	conserved hypothetical protein	4.6e-09	49.14	-		-	PS51257 (PROSITE_PROFILES)
contig19242_g1_i1	Cation proton exchanger	1.1e-116	60.65	4	F:solute:proton antiporter activity; P:transmembrane transport; P:monovalent inorganic cation transport; C:integral component of membrane	-	IPR006153 (PFAM)
contig19254_g1_i1	PREDICTED: uncharacterized protein LOC105135501	7.7e-35	58.25	1	C:integral component of membrane	-	no IPS match
contig19260_g1_i1	gamma tubulin	2.3e-49	79.45	21	P:phragmoplast assembly; P:microtubule nucleation; P:metabolic process; F:structural molecule activity; P:root hair cell tip growth; C:gamma-tubulin complex; P:embryo sac development; C:plasma membrane; P:response to nematode; C:microtubule; C:nuclear envelope; F:GTP binding; P:cellular localization; C:cell cortex; F:GTPase activity; P:leaf development; C:cell wall; C:mitochondrion; C:cytosol; P:…	-	IPR018316 (PFAM)
contig19261_g1_i1	fasciclin-like arabinogalactan protein 20	9.7e-44	63.9	-		-	IPR000782 (PROSITE_PROFILES)
contig19261_g2_i1	fasciclin-like arabinogalactan protein 20	1.3e-26	58.1	-		-	no IPS match
contig19262_g1_i1	flagellar associated protein	1.8e-16	46.75	1	C:motile cilium	-	IPR027012 (PFAM); IPR027012 (PROSITE_PROFILES)
contig19264_g1_i1	elongation factor 2	8.8e-104	84.15	5	F:GTP binding; F:translation elongation factor activity; C:cytoplasm; F:GTPase activity; P:translational elongation	-	IPR004161 (PFAM); IPR009022 (PFAM)
contig19266_g1_i1	probable signal peptidase complex subunit 2	2.5e-13	48.3	4	C:integral component of membrane; P:signal peptide processing; F:peptidase activity; C:signal peptidase complex	-	IPR009582 (PFAM)
contig19270_g1_i1	UDP-glycosyltransferase 74E2-like	8.1e-30	65.9	1	F:transferase activity	-	no IPS match
contig19275_g1_i1	fructose-bisphosphate class II	3.3e-140	55.3	4	F:aldehyde-lyase activity; P:carbohydrate metabolic process; F:zinc ion binding; P:single-organism metabolic process	-	IPR000771 (PFAM)
contig19284_g1_i1	calmodulin	4.8e-92	96.2	1	F:calcium ion binding	-	IPR011992 (PFAM); IPR002048 (PROSITE_PROFILES); IPR002048 (PROSITE_PROFILES); IPR002048 (PROSITE_PROFILES); IPR002048 (PROSITE_PROFILES)
contig19287_g1_i1	protein	8.3e-83	83.65	3	F:structural constituent of ribosome; C:ribosome; P:translation	-	IPR000597 (PFAM)
contig19292_g1_i1	glutathione S-transferase	3.6e-18	52.95	1	F:protein binding	-	IPR004045 (PFAM); IPR004045 (PROSITE_PROFILES); IPR010987 (PROSITE_PROFILES)
contig19293_g1_i1	60S ribosomal protein L10	2.5e-106	79.5	10	C:nucleus; F:structural constituent of ribosome; C:Golgi apparatus; C:cytosolic large ribosomal subunit; C:vacuolar membrane; P:ribosomal large subunit assembly; P:developmental process; P:response to UV-B; F:poly(A) RNA binding; P:translation	-	IPR016180 (PFAM)
contig19296_g1_i1	prohibitin- mitochondrial	1.5e-93	71.45	7	P:RNA methylation; C:mitochondrial respiratory chain complex I; C:chloroplast; C:Golgi apparatus; C:vacuolar membrane; C:plant-type cell wall; C:plasma membrane	-	IPR001107 (PFAM)
contig19296_g1_i2	prohibitin- mitochondrial	1.2e-69	74.9	1	C:membrane	-	IPR001107 (PFAM)
contig19310_g1_i1	PREDICTED: uncharacterized protein LOC102610699	4.5e-39	64.54	3	C:membrane; C:integral component of membrane; C:plasma membrane	-	no IPS match
contig19317_g1_i1	ER membrane protein complex subunit 2-like	3e-29	60.5	1	F:protein binding	-	PF13371 (PFAM); IPR013026 (PROSITE_PROFILES)
contig19326_g1_i1	Zinc finger protein 271 (Zinc finger protein 7) (Zinc finger protein ZNFphex133) (Epstein-Barr virus-induced zinc finger protein) (ZNF-EB) (CT-ZFP48) (Zinc finger protein	6.2e-12	41.2	1	F:metal ion binding	-	PF13912 (PFAM); PF12874 (PFAM); IPR007087 (PROSITE_PROFILES); IPR007087 (PROSITE_PROFILES); IPR007087 (PROSITE_PROFILES); IPR007087 (PROSITE_PROFILES)
contig19333_g1_i1	60S ribosomal protein L32-1-like	8e-40	68.1	3	F:structural constituent of ribosome; C:ribosome; P:translation	-	IPR001515 (PFAM); IPR001515 (PRODOM)
contig19334_g1_i1	HTH-type transcriptional regulator	6.3e-09	54.67	1	F:catalytic activity	-	IPR002818 (PFAM)
contig19345_g1_i1	CMP-sialic acid transporter 4-like isoform X2	1.4e-09	56.2	4	C:integral component of membrane; P:carbohydrate transport; F:sugar:proton symporter activity; C:Golgi membrane	-	IPR007271 (PFAM)
contig19349_g1_i1	Phosphoglucomutase C-terminal	1.9e-41	73.45	12	F:intramolecular transferase activity, phosphotransferases; P:response to external stimulus; F:metal ion binding; P:glucosinolate metabolic process; P:glyceraldehyde-3-phosphate metabolic process; P:organic substance biosynthetic process; C:chloroplast part; P:cellular biosynthetic process; P:single-organism biosynthetic process; C:plastid envelope; P:starch metabolic process; P:single-organism c…	-	IPR005844 (PFAM)
contig1934_g1_i1	tetrahydrocannabinolic acid synthase-like	2.3e-47	76.7	3	F:flavin adenine dinucleotide binding; F:UDP-N-acetylmuramate dehydrogenase activity; P:oxidation-reduction process	EC:1.1.1.158	IPR006094 (PFAM)
contig19351_g1_i1	ankyrin repeat domain-containing protein chloroplastic	1.2e-12	62.45	1	F:protein binding	-	IPR020683 (PFAM); IPR002110 (PROSITE_PROFILES); IPR020683 (PROSITE_PROFILES); IPR002110 (PROSITE_PROFILES)
contig19355_g1_i1	secoisolariciresinol dehydrogenase	1.2e-08	50.9	2	F:oxidoreductase activity; P:metabolic process	-	IPR002198 (PFAM)
contig19355_g2_i1	chloroplast 3-oxoacyl-(acyl-carrier protein) reductase	3.9e-14	50.3	4	F:oxidoreductase activity; P:lipid metabolic process; C:chloroplast part; F:binding	-	IPR002198 (PFAM)
contig19371_g1_i1	probable ubiquitin conjugation factor E4	4.8e-22	65.7	4	C:ubiquitin ligase complex; F:ubiquitin-ubiquitin ligase activity; P:ubiquitin-dependent protein catabolic process; P:protein ubiquitination	-	IPR019474 (PFAM)
contig19399_g1_i1	Serine palmitoyltransferase 2	2.1e-40	68.25	3	F:pyridoxal phosphate binding; F:catalytic activity; P:biosynthetic process	-	IPR004839 (PFAM)
contig19402_g1_i1	rac-like GTP-binding protein RAC13	7.7e-65	75.45	7	F:GTP binding; P:xylan metabolic process; P:small GTPase mediated signal transduction; C:membrane; C:intracellular; F:hydrolase activity; P:cell wall biogenesis	-	IPR001806 (PFAM); IPR003578 (PROSITE_PROFILES)
contig19412_g1_i1	3-ketoacyl- synthase 19-like	2.7e-48	84.25	15	P:response to salt stress; P:acetyl-CoA metabolic process; P:Golgi organization; P:fatty acid biosynthetic process; P:response to light stimulus; P:plant-type cell wall biogenesis; C:nucleus; P:response to cold; F:icosanoyl-CoA synthase activity; P:calcium ion transport; C:integral component of membrane; P:brassinosteroid biosynthetic process; P:cellulose metabolic process; P:cell growth; P:stero…	EC:2.3.1.119	IPR012328 (PFAM)
contig19413_g1_i1	Uncharacterized protein TCM_018856	5.1e-10	48.83	-		-	no IPS match
contig19414_g1_i1	ATP-binding cassette subfamily member 1 protein 2	3e-29	70.8	2	F:ATPase activity; F:ATP binding	-	IPR003439 (PFAM)
contig1941_g1_i1	hypothetical protein CICLE_v10013422mg	2.5e-31	80.65	-		-	IPR025322 (PFAM)
contig19429_g1_i2	gag-pol polyprotein	7.3e-09	59.7	3	F:nucleic acid binding; F:zinc ion binding; P:DNA integration	-	no IPS match
contig19431_g1_i1	flowering time control protein FPA	4.5e-11	58.65	1	F:nucleic acid binding	-	IPR000504 (PFAM); IPR000504 (PROSITE_PROFILES)
contig19436_g1_i1	stomatin-like protein mitochondrial	1.3e-36	70.65	1	C:membrane	-	PF16200 (PFAM)
contig1943_g1_i1	calmodulin	8.9e-36	67.3	8	P:regulation of photomorphogenesis; F:protein binding; F:calcium ion binding; P:protein catabolic process; C:vacuolar membrane; P:pollen germination; P:calcium-mediated signaling; C:plasma membrane	-	IPR002048 (PFAM); IPR002048 (PFAM); IPR002048 (PROSITE_PROFILES); IPR002048 (PROSITE_PROFILES); IPR002048 (PROSITE_PROFILES)
contig19440_g1_i1	pleiotropic drug resistance subfamily G protein	4.3e-62	97.4	6	F:ATPase activity; F:ATP binding; P:drug transmembrane transport; C:plasmodesma; P:metabolic process; C:integral component of membrane	EC:3.6.1.3	no IPS match
contig19440_g2_i1	ABC transporter G family member 31-like	6.5e-54	88.85	6	F:ATPase activity; F:ATP binding; P:drug transmembrane transport; C:plasmodesma; P:metabolic process; C:integral component of membrane	EC:3.6.1.3	no IPS match
contig19446_g1_i1	leucine-rich repeat receptor-like tyrosine-protein kinase At2g41820	8.9e-22	67.65	4	F:ATP binding; C:integral component of membrane; F:protein kinase activity; P:protein phosphorylation	-	no IPS match
contig19455_g1_i1	Sec14 cytosolic factor	2e-24	58.6	3	P:transport; C:intracellular; F:transporter activity	-	IPR001251 (PFAM); IPR011074 (PFAM); IPR001251 (PROSITE_PROFILES)
contig19479_g1_i1	pleiotropic drug resistance protein 1-like	2.9e-60	85.2	5	F:ATPase activity; F:ATP binding; P:metabolic process; C:integral component of membrane; P:transport	EC:3.6.1.3	IPR013525 (PFAM)
contig19479_g2_i1	pleiotropic drug resistance protein 1-like	2.6e-63	89.45	6	F:ATP binding; P:metabolic process; C:integral component of membrane; P:organic phosphonate transport; P:organophosphate ester transport; F:organic phosphonate transmembrane-transporting ATPase activity	EC:3.6.3.28	IPR013525 (PFAM)
contig19484_g1_i1	dtdp-6-deoxy-l-hexose 3-o-methyltransferase	7.2e-35	53.8	3	F:methyltransferase activity; F:transferase activity; P:methylation	-	IPR008884 (PFAM)
contig1949_g1_i1	COP9 signalosome complex subunit 3	4.3e-21	64.65	8	F:protein binding; P:reproductive structure development; P:regulation of cellular process; P:post-embryonic development; P:single-organism cellular process; P:protein modification by small protein conjugation or removal; P:single organism reproductive process; P:response to stimulus	-	IPR000717 (PFAM)
contig19502_g1_i1	phytase	8.3e-07	48.9	5	F:metal ion binding; P:metabolic process; P:protein dephosphorylation; F:acid phosphatase activity; F:hydrolase activity	-	PF16656 (PFAM)
contig19507_g1_i1	retroelement pol polyprotein	1.9e-36	67.75	1	F:binding	-	IPR013103 (PFAM)
contig19507_g2_i1	Retrovirus-related Pol polyprotein from transposon TNT 1- partial	3.7e-56	65.9	4	F:nucleic acid binding; F:zinc ion binding; P:DNA integration; F:hydrolase activity	-	IPR013103 (PFAM)
contig19513_g1_i1	villin 4	3.2e-07	54.15	8	F:actin filament binding; P:actin crosslink formation; P:response to abscisic acid; P:actin filament severing; P:actin filament depolymerization; P:cytoplasmic transport; C:cytosol; P:root hair elongation	-	IPR007123 (PFAM)
contig19520_g1_i1	40S ribosomal protein S7-like	5.6e-60	69.55	3	F:structural constituent of ribosome; C:ribosome; P:translation	-	IPR000554 (PFAM)
contig19529_g1_i1	pentatricopeptide repeat-containing protein At5g66520-like	1.6e-59	77.15	1	P:biological_process	-	IPR002885 (PFAM); IPR002885 (PROSITE_PROFILES); IPR002885 (PROSITE_PROFILES)
contig19535_g1_i1	reverse transcriptase	2.3e-19	62.7	2	F:transferase activity; P:cellular metabolic process	-	IPR026960 (PFAM)
contig19538_g1_i1	nascent polypeptide-associated complex subunit alpha-like protein 1	1.5e-53	69.6	-		-	IPR002715 (PFAM); IPR002715 (PROSITE_PROFILES)
contig19540_g1_i1	Lariat debranching enzyme	1.8e-67	78.5	5	P:RNA phosphodiester bond hydrolysis, endonucleolytic; C:nucleus; F:RNA lariat debranching enzyme activity; P:embryo development ending in seed dormancy; P:mRNA processing	-	IPR004843 (PFAM)
contig19546_g1_i1	pentatricopeptide repeat-containing protein mitochondrial	1e-80	84.05	-		-	IPR002885 (PFAM); IPR002885 (PFAM); IPR002885 (PROSITE_PROFILES); IPR002885 (PROSITE_PROFILES); IPR002885 (PROSITE_PROFILES); IPR002885 (PROSITE_PROFILES); IPR002885 (PROSITE_PROFILES)
contig19557_g1_i1	Cc-nbs-lrr resistance isoform 1	1.9e-22	71.45	1	F:ADP binding	-	IPR002182 (PFAM)
contig1955_g1_i1	hypothetical protein SELMODRAFT_410688	1.6e-41	58.5	3	F:oxidoreductase activity; F:flavin adenine dinucleotide binding; P:oxidation-reduction process	-	IPR012951 (PFAM)
contig19573_g1_i1	geranylgeranyl diphosphate chloroplastic-like	8.6e-172	85.3	10	F:FAD binding; P:chlorophyll biosynthetic process; F:oxidoreductase activity, acting on the CH-CH group of donors, NAD or NADP as acceptor; F:geranylgeranyl reductase activity; C:chloroplast envelope; P:cysteine biosynthetic process; P:photosynthesis, light reaction; P:oxidation-reduction process; C:chloroplast thylakoid membrane; P:regulation of protein dephosphorylation	-	IPR002938 (PFAM)
contig19573_g1_i1	conserved hypothetical protein	4.3e-08	64.5	-		-	no IPS match
contig19590_g1_i1	Rad2 family	2e-15	59.6	6	C:nucleus; F:nuclease activity; F:binding; P:DNA metabolic process; P:cellular response to DNA damage stimulus; P:single-organism process	EC:3.1	no IPS match
contig19600_g1_i1	actin-related protein 4-like	3.6e-38	62	15	P:covalent chromatin modification; P:posttranscriptional gene silencing by RNA; P:cellular protein modification process; P:single-organism organelle organization; P:RNA processing; P:anatomical structure morphogenesis; P:chromatin silencing; C:nucleolus; P:DNA metabolic process; P:single-organism metabolic process; P:meristem development; P:response to stress; P:cellular response to organic subst…	-	IPR004000 (PFAM)
contig19601_g1_i1	disease resistance protein RGA2-like	1.4e-30	67.95	1	F:ADP binding	-	no IPS match
contig19608_g1_i1	glutathione S-transferase T1-like	3.5e-29	60.15	1	F:protein binding	-	IPR004045 (PFAM); IPR004045 (PROSITE_PROFILES)
contig19610_g1_i1	transcription factor BTF3 homolog 4-like isoform X2	2.5e-50	73.65	2	P:transcription, DNA-templated; P:regulation of transcription, DNA-templated	-	IPR002715 (PFAM); IPR002715 (PROSITE_PROFILES)
contig19618_g1_i1	probable F-box protein At4g22030	2.8e-48	78.45	3	C:integral component of membrane; C:endoplasmic reticulum; P:intracellular protein transport	-	IPR027949 (PFAM)
contig19629_g1_i1	citrate mitochondrial	2.3e-85	79.55	3	F:citrate (Si)-synthase activity; P:cellular carbohydrate metabolic process; P:tricarboxylic acid cycle	EC:2.3.3.1	IPR002020 (PFAM)
contig19637_g1_i1	ribonucleoprotein chloroplastic-like	1.2e-07	64.85	11	C:chloroplast stroma; P:cellular aromatic compound metabolic process; P:defense response to other organism; P:response to cold; P:response to abscisic acid; P:organic cyclic compound metabolic process; P:innate immune response; C:stromule; C:chloroplast envelope; F:poly(U) RNA binding; C:chloroplast thylakoid membrane	-	IPR000504 (PFAM); PF16605 (PFAM); IPR000504 (PROSITE_PROFILES)
contig1963_g1_i1	tyrosine-sulfated glycopeptide receptor 1	1.6e-89	77.9	5	F:ATP binding; F:oxidoreductase activity; C:integral component of membrane; F:protein serine/threonine kinase activity; P:protein phosphorylation	EC:2.7.11	no IPS match
contig19645_g1_i1	U1 small nuclear ribonucleoprotein 70 kDa	3.3e-27	69.8	7	F:nucleotide binding; F:nucleic acid binding; P:positive regulation of transcription, DNA-templated; P:production of miRNAs involved in gene silencing by miRNA; P:production of siRNA involved in RNA interference; P:post-translational protein modification; P:mRNA splicing, via spliceosome	-	no IPS match
contig19646_g1_i1	zinc finger protein 593-like	2.1e-11	61	1	F:metal ion binding	-	IPR022755 (PFAM); IPR007087 (PROSITE_PROFILES)
contig19648_g1_i1	RING U-box superfamily	5.2e-27	65.55	3	C:nucleus; F:zinc ion binding; F:protein binding	-	IPR001841 (PFAM); IPR001841 (PROSITE_PROFILES)
contig19652_g1_i1	pyridoxine pyridoxamine 5 -phosphate oxidase chloroplastic isoform X1	6e-39	63.7	9	F:racemase and epimerase activity; F:oxidoreductase activity; C:intracellular membrane-bounded organelle; P:nicotinamide nucleotide metabolic process; P:organic substance biosynthetic process; C:cytoplasmic part; P:cellular biosynthetic process; P:single-organism biosynthetic process; P:organic hydroxy compound metabolic process	-	IPR004443 (PFAM); IPR004443 (PROSITE_PROFILES)
contig1965_g1_i1	serine threonine-protein kinase ATM	1.8e-67	73.7	4	F:ATP binding; P:phosphorylation; F:phosphotransferase activity, alcohol group as acceptor; F:kinase activity	-	no IPS match
contig19660_g1_i1	wall-associated receptor kinase-like 22	1.1e-78	76.55	5	F:ATP binding; F:calcium ion binding; F:protein kinase activity; P:protein phosphorylation; F:polysaccharide binding	-	IPR000719 (PFAM); IPR000719 (PROSITE_PROFILES)
contig19660_g2_i1	Wall associated kinase-like	6.7e-37	66.15	3	F:protein kinase activity; F:binding; P:protein phosphorylation	-	IPR001245 (PFAM)
contig19660_g3_i1	wall-associated receptor kinase-like 1 isoform X1	1.4e-59	85.65	7	F:ATP binding; P:activation of MAPKK activity; F:calcium ion binding; C:integral component of membrane; F:MAP kinase kinase kinase activity; C:intracellular; F:polysaccharide binding	EC:2.7.11.25; EC:2.7.11	IPR001245 (PFAM); IPR000719 (PROSITE_PROFILES)
contig19662_g1_i1	Glycosyl hydrolases family 31 protein isoform 1	2.8e-122	90.9	3	P:carbohydrate metabolic process; F:hydrolase activity, hydrolyzing O-glycosyl compounds; F:carbohydrate binding	-	IPR000322 (PFAM)
contig19686_g1_i1	beta- insoluble isoenzyme CWINV1-like	5e-20	73.55	7	P:carbohydrate metabolic process; P:nitrogen compound transport; P:response to nitrogen compound; F:hydrolase activity, hydrolyzing O-glycosyl compounds; P:anion transport; P:response to oxygen-containing compound; P:response to stress	-	no IPS match
contig1972_g1_i1	radial spoke protein 10	4.6e-29	53.45	5	F:phosphatidylinositol phosphate kinase activity; P:phosphatidylinositol phosphorylation; P:phosphatidylinositol metabolic process; P:phosphorylation; F:kinase activity	-	IPR003409 (PFAM)
contig19731_g1_i1	triacylglycerol lipase 2-like	2e-38	70.8	34	P:chlorophyll biosynthetic process; P:aromatic amino acid family biosynthetic process; P:jasmonic acid biosynthetic process; P:pollen tube guidance; P:glycine catabolic process; P:vitamin metabolic process; F:phospholipase activity; P:nucleotide metabolic process; P:plant-type cell wall modification; C:chloroplast; P:circadian regulation of gene expression; P:unsaturated fatty acid biosynthetic p…	EC:3.1.1.26; EC:2.8.1.8; EC:3.1.1; EC:3.1.1.3	IPR000073 (PFAM)
contig19732_g1_i1	protein PLANT CADMIUM RESISTANCE 2-like	2.4e-77	78.05	-		-	IPR006461 (PFAM)
contig19734_g2_i1	basic endochitinase CHB4-like	4.4e-18	60.85	3	F:chitinase activity; P:cell wall macromolecule catabolic process; P:chitin catabolic process	-	IPR000726 (PFAM)
contig19736_g1_i2	B3 domain-containing protein Os02g0598200-like isoform X1	3.7e-70	69.8	3	C:nucleus; F:DNA binding; P:regulation of transcription, DNA-templated	-	IPR003340 (PFAM); IPR003340 (PROSITE_PROFILES)
contig19745_g1_i1	intracellular protein transport protein USO1-like	2.2e-37	71.5	2	P:cellular component organization; P:response to cadmium ion	-	no IPS match
contig19747_g1_i1	AP-1 complex subunit mu-2	4.3e-108	83.75	3	P:vesicle-mediated transport; C:clathrin adaptor complex; P:intracellular protein transport	-	IPR028565 (PFAM); IPR028565 (PROSITE_PROFILES)
contig19749_g1_i1	protein	5.7e-13	50.64	-		-	IPR006683 (PFAM)
contig19751_g1_i1	sorting and assembly machinery component 50 homolog B-like	3.2e-16	43.45	1	C:outer membrane	-	IPR000184 (PFAM)
contig19752_g1_i1	probable serine threonine-protein kinase GCN2 isoform X1	1.1e-24	54.95	3	F:ATP binding; F:protein kinase activity; P:protein phosphorylation	-	IPR000719 (PFAM); IPR000719 (PROSITE_PROFILES)
contig19754_g1_i1	protein	1.2e-50	73.75	3	F:structural constituent of ribosome; C:ribosome; P:translation	-	IPR000439 (PFAM)
contig19757_g1_i1	pollen-specific leucine-rich repeat extensin-like protein 3	9e-60	60.6	1	F:protein binding	-	IPR001611 (PFAM)
contig19763_g1_i1	predicted protein	7e-25	53	1	C:membrane	-	IPR001107 (PFAM)
contig19764_g1_i1	tRNA-specific adenosine deaminase 1	4.8e-11	52.3	3	F:RNA binding; P:RNA processing; F:adenosine deaminase activity	-	IPR002466 (PFAM); IPR002466 (PROSITE_PROFILES)
contig19766_g2_i1	peroxisome biogenesis protein 7	1.5e-12	51.3	1	F:protein binding	-	IPR001680 (PFAM); IPR001680 (PROSITE_PROFILES); IPR017986 (PROSITE_PROFILES); IPR001680 (PROSITE_PROFILES)
contig19767_g1_i1	LRR receptor-like serine threonine-protein kinase GSO1-like	3.2e-52	77.2	-		-	no IPS match
contig19770_g1_i1	calcium-transporting ATPase plasma membrane-type	3.7e-18	56.75	2	F:binding; P:transport	-	IPR006068 (PFAM)
contig19775_g1_i1	NADPH:quinone oxidoreductase-like	1.1e-57	89.1	6	C:chloroplast stroma; F:NAD(P)H dehydrogenase (quinone) activity; C:cytosol; P:oxidation-reduction process; P:response to cytokinin; C:plasma membrane	EC:1.6.5.2	IPR005025 (PFAM)
contig19777_g1_i1	polypyrimidine tract-binding protein homolog 3-like isoform X2	7.3e-23	70.6	2	F:nucleic acid binding; C:intracellular part	-	PF13893 (PFAM); IPR000504 (PROSITE_PROFILES)
contig19784_g1_i1	COMM domain-containing	1.9e-20	51.71	-		-	IPR009886 (PFAM)
contig19794_g1_i1	predicted protein	1.6e-44	78	2	F:phosphoprotein phosphatase activity; P:protein dephosphorylation	EC:3.1.3.16	IPR021613 (PFAM)
contig19805_g1_i1	NBS-LRR resistance protein RGH2	9e-45	68.05	1	F:ADP binding	-	no IPS match
contig1980_g1_i1	Cullin-associated NEDD8-dissociated protein 1	5e-50	69.65	9	P:regulation of cellular process; P:cellular component organization; C:cell part; P:seed development; P:anatomical structure morphogenesis; P:animal organ development; P:single-organism cellular process; P:tissue development; P:response to stimulus	-	IPR013932 (PFAM)
contig1980_g1_i1	cullin-associated NEDD8-dissociated protein 1-like	3.9e-55	62.1	7	P:reproductive structure development; P:post-embryonic development; P:anatomical structure morphogenesis; P:single-organism cellular process; P:regulation of biological process; P:single organism reproductive process; P:response to stimulus	-	no IPS match
contig19821_g1_i1	40S ribosomal protein S12	4.4e-38	66.1	3	C:intracellular ribonucleoprotein complex; C:intracellular membrane-bounded organelle; C:cytoplasmic part	-	IPR004038 (PFAM)
contig19824_g1_i1	aldehyde dehydrogenase	4.9e-18	49.05	3	P:oxidation-reduction process; F:oxidoreductase activity, acting on the aldehyde or oxo group of donors, NAD or NADP as acceptor; P:cellular process	-	IPR015590 (PFAM)
contig19831_g1_i1	protein	1.2e-44	71.9	4	F:organic cyclic compound binding; F:heterocyclic compound binding; F:oxidoreductase activity; P:metabolic process	-	IPR004910 (PFAM)
contig19835_g1_i1	dynamin-related protein 3B	4.4e-34	44.95	5	F:GTP binding; F:GTPase activity; C:cytoplasmic part; P:organelle organization; P:single-organism process	-	IPR003130 (PFAM); IPR000375 (PFAM); IPR020850 (PROSITE_PROFILES)
contig19842_g1_i1	ribosomal protein S2	1e-09	46.5	11	P:defense response to other organism; P:response to bacterium; P:regulation of cellular process; F:structural constituent of ribosome; P:innate immune response; P:cellular response to stimulus; C:small ribosomal subunit; P:single-organism cellular process; F:binding; C:plastid; P:translation	-	IPR001865 (PFAM)
contig19844_g1_i1	FK506-binding protein 2-1 precursor	6.2e-42	74.45	6	C:endoplasmic reticulum membrane; F:peptidyl-prolyl cis-trans isomerase activity; F:FK506 binding; P:chaperone-mediated protein folding; C:cytoplasmic, membrane-bounded vesicle; P:protein peptidyl-prolyl isomerization	EC:5.2.1.8	IPR001179 (PFAM); IPR001179 (PROSITE_PROFILES)
contig19848_g1_i1	major facilitator superfamily	1.6e-24	55	2	C:integral component of membrane; F:acetyl-CoA transporter activity	-	IPR024371 (PFAM)
contig19849_g1_i1	galactokinase-like	2.8e-15	51	1	F:ATP binding	-	IPR019539 (PFAM); IPR006204 (PFAM)
contig19850_g1_i1	cyclase-associated protein 1-like	3.2e-57	63.95	6	F:actin binding; P:cytoskeleton organization; P:cell morphogenesis; P:metabolic process; P:developmental growth involved in morphogenesis; P:cell growth	-	IPR013912 (PFAM); IPR013992 (PFAM); IPR017901 (PROSITE_PROFILES)
contig19850_g2_i1	adenylyl cyclase-associated protein	8.4e-29	49.45	3	F:actin binding; P:cytoskeleton organization; P:single-organism cellular process	-	IPR013992 (PFAM)
contig19850_g2_i2	cyclase-associated protein 1-like	1.6e-12	51.65	3	F:actin binding; P:cytoskeleton organization; P:single-organism cellular process	-	IPR013992 (PFAM)
contig19861_g1_i1	Cysteine-rich RLK (RECEPTOR-like protein kinase) 8	1.7e-41	74.2	6	F:nucleotide binding; F:nucleic acid binding; F:zinc ion binding; F:catalytic activity; C:membrane; P:DNA integration	-	IPR013103 (PFAM)
contig19865_g1_i1	U3 small nucleolar RNA-associated protein 11	2.1e-08	48.5	2	C:small-subunit processome; P:rRNA processing	-	IPR007144 (PFAM)
contig19870_g1_i1	bifunctional epoxide hydrolase 2-like	2.1e-06	49.38	3	F:catalytic activity; P:metabolic process; F:hydrolase activity	-	no IPS match
contig19875_g1_i1	serine threonine-protein phosphatase PP1-like	3.8e-23	62	4	F:phosphoprotein phosphatase activity; P:metabolic process; P:protein dephosphorylation; F:hydrolase activity	-	no IPS match
contig19894_g1_i1	hypothetical protein COCSUDRAFT_9061, partial	6.8e-12	44	1	F:carbohydrate binding	-	no IPS match
contig19895_g1_i1	tyrosine-protein phosphatase	2.6e-45	63.1	2	F:phosphatase activity; P:dephosphorylation	-	IPR004861 (PFAM); IPR000387 (PROSITE_PROFILES)
contig19900_g1_i1	wall-associated receptor kinase-like 22	2.1e-22	55.85	2	C:integral component of membrane; F:protein serine/threonine kinase activity	-	IPR013695 (PFAM)
contig19905_g1_i1	early nodulin-75-like	1.5e-08	54.8	-		-	no IPS match
contig19907_g1_i1	heat stress transcription factor B-2a-like	1.3e-52	81.7	5	C:nucleus; F:transcription factor activity, sequence-specific DNA binding; P:response to heat; P:regulation of transcription, DNA-templated; F:sequence-specific DNA binding	-	IPR000232 (PFAM)
[truncated: 82,123 more rows]
