# Supplementary material for: A genome-wide transcriptome map of pistachio (Pistacia vera L.) provides novel insights into salinity-related genes and marker discovery
Source: BMC Genomics. 2017 Aug 17;18:627. doi: 10.1186/s12864-017-3989-7 (PMC5559799; doi:10.1186/s12864-017-3989-7)
Supplement: Supplementary file 5 — KEGG pathway classification of P. vera transcriptome (XLSX 19 kb) [file 12864_2017_3989_MOESM5_ESM.xlsx]

## Sheet: Sheet1
KEGG pathway classification of P. vera transcriptome
Ko number	Pathway_description	Sequence number
ko01100	Metabolic pathways	816
ko01110	Biosynthesis of secondary metabolites	397
ko01130	Biosynthesis of antibiotics	188
ko01120	Microbial metabolism in diverse environments	132
ko03010	Ribosome	117
ko03040	Spliceosome	99
ko01230	Biosynthesis of amino acids	98
ko03013	RNA transport	97
ko01200	Carbon metabolism	91
ko00230	Purine metabolism	88
ko04141	Protein processing in endoplasmic reticulum	76
ko00240	Pyrimidine metabolism	73
ko00190	Oxidative phosphorylation	71
ko04110	Cell cycle	58
ko04120	Ubiquitin mediated proteolysis	57
ko04144	Endocytosis	56
ko03008	Ribosome biogenesis in eukaryotes	55
ko04111	Cell cycle - yeast	52
ko03015	mRNA surveillance pathway	49
ko03018	RNA degradation	47
ko04075	Plant hormone signal transduction	42
ko04113	Meiosis - yeast	40
ko00520	Amino sugar and nucleotide sugar metabolism	39
ko00500	Starch and sucrose metabolism	38
ko00564	Glycerophospholipid metabolism	38
ko04142	Lysosome	37
ko00270	Cysteine and methionine metabolism	36
ko03420	Nucleotide excision repair	36
ko04146	Peroxisome	36
ko00195	Photosynthesis	35
ko03050	Proteasome	34
ko00260	Glycine, serine and threonine metabolism	33
ko04626	Plant-pathogen interaction	33
ko00860	Porphyrin and chlorophyll metabolism	32
ko03030	DNA replication	32
ko00010	Glycolysis / Gluconeogenesis	31
ko04114	Oocyte meiosis	31
ko01210	2-Oxocarboxylic acid metabolism	30
ko00620	Pyruvate metabolism	30
ko00900	Terpenoid backbone biosynthesis	30
ko03022	Basal transcription factors	29
ko00630	Glyoxylate and dicarboxylate metabolism	28
ko00510	N-Glycan biosynthesis	28
ko03020	RNA polymerase	28
ko00250	Alanine, aspartate and glutamate metabolism	27
ko04145	Phagosome	27
ko00970	Aminoacyl-tRNA biosynthesis	26
ko03410	Base excision repair	26
ko03440	Homologous recombination	26
ko01212	Fatty acid metabolism	25
ko00562	Inositol phosphate metabolism	25
ko00710	Carbon fixation in photosynthetic organisms	25
ko00561	Glycerolipid metabolism	25
ko04152	AMPK signaling pathway	25
ko00330	Arginine and proline metabolism	24
ko03060	Protein export	24
ko00400	Phenylalanine, tyrosine and tryptophan biosynthesis	23
ko04151	PI3K-Akt signaling pathway	23
ko04721	Synaptic vesicle cycle	23
ko04070	Phosphatidylinositol signaling system	22
ko04712	Circadian rhythm - plant	22
ko00280	Valine, leucine and isoleucine degradation	21
ko00220	Arginine biosynthesis	21
ko00513	Various types of N-glycan biosynthesis	21
ko00906	Carotenoid biosynthesis	21
ko03430	Mismatch repair	21
ko04914	Progesterone-mediated oocyte maturation	21
ko00051	Fructose and mannose metabolism	20
ko00563	Glycosylphosphatidylinositol	20
ko00130	Ubiquinone and other terpenoid-quinone biosynthesis	20
ko00020	Citrate cycle	19
ko04071	Sphingolipid signaling pathway	19
ko04910	Insulin signaling pathway	19
ko00680	Methane metabolism	18
ko00100	Steroid biosynthesis	18
ko00350	Tyrosine metabolism	18
ko00940	Phenylpropanoid biosynthesis	18
ko04130	SNARE interactions in vesicular transport	18
ko04310	Wnt signaling pathway	18
ko00052	Galactose metabolism	17
ko00053	Ascorbate and aldarate metabolism	17
ko00640	Propanoate metabolism	17
ko00480	Glutathione metabolism	17
ko00770	Pantothenate and CoA biosynthesis	17
ko04068	FoxO signaling pathway	17
ko04810	Regulation of actin cytoskeleton	17
ko00030	Pentose phosphate pathway	16
ko00410	beta-Alanine metabolism	16
ko04066	HIF-1 signaling pathway	16
ko04922	Glucagon signaling pathway	16
ko04919	Thyroid hormone signaling pathway	16
ko04212	Longevity regulating pathway - worm	16
ko00040	Pentose and glucuronate interconversions	15
ko00600	Sphingolipid metabolism	15
ko00592	alpha-Linolenic acid metabolism	15
ko00360	Phenylalanine metabolism	15
ko00920	Sulfur metabolism	14
ko00061	Fatty acid biosynthesis	14
ko00380	Tryptophan metabolism	14
ko00941	Flavonoid biosynthesis	14
ko04140	Regulation of autophagy	14
ko04210	Apoptosis	14
ko04623	Cytosolic DNA-sensing pathway	14
ko04666	Fc gamma R-mediated phagocytosis	14
ko00720	Carbon fixation pathways in prokaryotes	13
ko00760	Nicotinate and nicotinamide metabolism	13
ko00983	Drug metabolism - other enzymes	13
ko04011	MAPK signaling pathway - yeast	13
ko04214	Apoptosis - fly	13
ko04722	Neurotrophin signaling pathway	13
ko05231	Choline metabolism in cancer	13
ko04931	Insulin resistance	13
ko00196	Photosynthesis - antenna proteins	12
ko00910	Nitrogen metabolism	12
ko00310	Lysine degradation	12
ko04150	mTOR signaling pathway	12
ko04115	p53 signaling pathway	12
ko04612	Antigen processing and presentation	12
ko04213	Longevity regulating pathway - multiple species	12
ko05230	Central carbon metabolism in cancer	12
ko05205	Proteoglycans in cancer	12
ko00071	Fatty acid degradation	11
ko00340	Histidine metabolism	11
ko00790	Folate biosynthesis	11
ko04014	Ras signaling pathway	11
ko04530	Tight junction	11
ko05202	Transcriptional misregulation in cancer	11
ko00650	Butanoate metabolism	10
ko00073	Cutin, suberine and wax biosynthesis	10
ko01040	Biosynthesis of unsaturated fatty acids	10
ko00670	One carbon pool by folate	10
ko04010	MAPK signaling pathway	10
ko04350	TGF-beta signaling pathway	10
ko03320	PPAR signaling pathway	10
ko04921	Oxytocin signaling pathway	10
ko04260	Cardiac muscle contraction	10
ko04966	Collecting duct acid secretion	10
ko00590	Arachidonic acid metabolism	9
ko00290	Valine, leucine and isoleucine biosynthesis	9
ko00300	Lysine biosynthesis	9
ko00450	Selenocompound metabolism	9
ko00460	Cyanoamino acid metabolism	9
ko00511	Other glycan degradation	9
ko00950	Isoquinoline alkaloid biosynthesis	9
ko04122	Sulfur relay system	9
ko04390	Hippo signaling pathway	9
ko04072	Phospholipase D signaling pathway	9
ko04024	cAMP signaling pathway	9
ko00062	Fatty acid elongation	8
ko00565	Ether lipid metabolism	8
ko00540	Lipopolysaccharide biosynthesis	8
ko00730	Thiamine metabolism	8
ko00780	Biotin metabolism	8
ko00830	Retinol metabolism	8
ko00909	Sesquiterpenoid and triterpenoid biosynthesis	8
ko00904	Diterpenoid biosynthesis	8
ko00960	Tropane, piperidine and pyridine alkaloid biosynthesis	8
ko03450	Non-homologous end-joining	8
ko02010	ABC transporters	8
ko02020	Two-component system	8
ko04020	Calcium signaling pathway	8
ko04022	cGMP-PKG signaling pathway	8
ko04510	Focal adhesion	8
ko04727	GABAergic synapse	8
ko04360	Axon guidance	8
ko04710	Circadian rhythm	8
ko00750	Vitamin B6 metabolism	7
ko00905	Brassinosteroid biosynthesis	7
ko04330	Notch signaling pathway	7
ko04391	Hippo signaling pathway - fly	7
ko04064	NF-kappa B signaling pathway	7
ko04912	GnRH signaling pathway	7
ko04915	Estrogen signaling pathway	7
ko04720	Long-term potentiation	7
ko00740	Riboflavin metabolism	6
ko00902	Monoterpenoid biosynthesis	6
ko00261	Monobactam biosynthesis	6
ko00980	Metabolism of xenobiotics by cytochrome P450	6
ko04012	ErbB signaling pathway	6
ko04520	Adherens junction	6
ko04540	Gap junction	6
ko04550	Signaling pathways regulating pluripotency of stem cells	6
ko04620	Toll-like receptor signaling pathway	6
ko04920	Adipocytokine signaling pathway	6
ko04916	Melanogenesis	6
ko04961	Endocrine and other factor-regulated calcium reabsorption	6
ko04724	Glutamatergic synapse	6
ko05204	Chemical carcinogenesis	6
ko00531	Glycosaminoglycan degradation	5
ko00908	Zeatin biosynthesis	5
ko00945	Stilbenoid, diarylheptanoid and gingerol biosynthesis	5
ko00982	Drug metabolism - cytochrome P450	5
ko04015	Rap1 signaling pathway	5
ko04370	VEGF signaling pathway	5
ko04112	Cell cycle - Caulobacter	5
ko04622	RIG-I-like receptor signaling pathway	5
ko04660	T cell receptor signaling pathway	5
ko04662	B cell receptor signaling pathway	5
ko04062	Chemokine signaling pathway	5
ko04918	Thyroid hormone synthesis	5
ko04270	Vascular smooth muscle contraction	5
ko04972	Pancreatic secretion	5
ko04978	Mineral absorption	5
ko04962	Vasopressin-regulated water reabsorption	5
ko05223	Non-small cell lung cancer	5
ko00660	C5-Branched dibasic acid metabolism	4
ko00140	Steroid hormone biosynthesis	4
ko00591	Linoleic acid metabolism	4
ko00966	Glucosinolate biosynthesis	4
ko00521	Streptomycin biosynthesis	4
ko00627	Aminobenzoate degradation	4
ko00643	Styrene degradation	4
ko04340	Hedgehog signaling pathway	4
ko04621	NOD-like receptor signaling pathway	4
ko04650	Natural killer cell mediated cytotoxicity	4
ko04664	Fc epsilon RI signaling pathway	4
ko04917	Prolactin signaling pathway	4
ko04975	Fat digestion and absorption	4
ko04725	Cholinergic synapse	4
ko04730	Long-term depression	4
ko04723	Retrograde endocannabinoid signaling	4
ko04713	Circadian entrainment	4
ko00072	Synthesis and degradation of ketone bodies	3
ko00440	Phosphonate and phosphinate metabolism	3
ko00514	Other types of O-glycan biosynthesis	3
ko00603	Glycosphingolipid biosynthesis - globo series	3
ko00253	Tetracycline biosynthesis	3
ko00944	Flavone and flavonol biosynthesis	3
ko00942	Anthocyanin biosynthesis	3
ko00625	Chloroalkane and chloroalkene degradation	3
ko04630	Jak-STAT signaling pathway	3
ko04668	TNF signaling pathway	3
ko04924	Renin secretion	3
ko04614	Renin-angiotensin system	3
ko04973	Carbohydrate digestion and absorption	3
ko04974	Protein digestion and absorption	3
ko04726	Serotonergic synapse	3
ko04740	Olfactory transduction	3
ko04750	Inflammatory mediator regulation of TRP channels	3
ko04320	Dorso-ventral axis formation	3
ko00534	Glycosaminoglycan biosynthesis - heparan sulfate / heparin	2
ko00604	Glycosphingolipid biosynthesis - ganglio series	2
ko00550	Peptidoglycan biosynthesis	2
ko00785	Lipoic acid metabolism	2
ko00903	Limonene and pinene degradation	2
ko00943	Isoflavonoid biosynthesis	2
ko00232	Caffeine metabolism	2
ko00401	Novobiocin biosynthesis	2
ko00362	Benzoate degradation	2
ko00626	Naphthalene degradation	2
ko04013	MAPK signaling pathway - fly	2
ko04611	Platelet activation	2
ko04911	Insulin secretion	2
ko04744	Phototransduction	2
ko04745	Phototransduction - fly	2
ko04711	Circadian rhythm - fly	2
ko01502	Vancomycin resistance	2
ko00471	D-Glutamine and D-glutamate metabolism	1
ko00532	Glycosaminoglycan biosynthesis - chondroitin sulfate / dermatan sulfate	1
ko00281	Geraniol degradation	1
ko01051	Biosynthesis of ansamycins	1
ko00523	Polyketide sugar unit biosynthesis	1
ko01053	Biosynthesis of siderophore group nonribosomal peptides	1
ko00901	Indole alkaloid biosynthesis	1
ko00965	Betalain biosynthesis	1
ko00524	Butirosin and neomycin biosynthesis	1
ko00254	Aflatoxin biosynthesis	1
ko00364	Fluorobenzoate degradation	1
ko00361	Chlorocyclohexane and chlorobenzene degradation	1
ko00623	Toluene degradation	1
ko00791	Atrazine degradation	1
ko00363	Bisphenol degradation	1
ko00624	Polycyclic aromatic hydrocarbon degradation	1
ko01062	Biosynthesis of terpenoids and steroids	1
ko04080	Neuroactive ligand-receptor interaction	1
ko04670	Leukocyte transendothelial migration	1
ko04923	Regulation of lipolysis in adipocytes	1
ko05033	Nicotine addiction	1
ko01503	Cationic antimicrobial peptide (CAMP) resistance	1
