# Supplementary material for: A genome-wide transcriptome map of pistachio (Pistacia vera L.) provides novel insights into salinity-related genes and marker discovery
Source: BMC Genomics. 2017 Aug 17;18:627. doi: 10.1186/s12864-017-3989-7 (PMC5559799; doi:10.1186/s12864-017-3989-7)
Supplement: Supplementary file 6 — The reconstructed pistachio sequences that shows significant homology with the transcription factors (XLSX 10 kb) [file 12864_2017_3989_MOESM6_ESM.xlsx]

## Sheet: Sheet1
The number of pistachio sequences with the transcription factors homology
Transcription factor family	Nummber of sequence
Bhlh	1724
WRKY	1631
MYB-related	1539
NAC	1257
B3	1101
FAR1	1069
C3-H	1027
C2H2	991
ERF	830
MYB	825
G2-like	728
Bzip	716
HD-ZIP	619
GATA	459
S1Fa-like	446
GRAS	441
M-type	437
ARF	409
HSF	394
E2F/DP	329
MIKC	328
LBD	324
GeBP	305
TCP	284
Trihelix	277
SBP	242
NF-YB	229
HB-other	220
AP2	169
Nin-like	164
CPP	151
TALE	132
CO-like	125
CAMTA	112
NF-YA	107
Dof	88
WOX	83
HB-PHD	75
VOZ	64
BES1	63
ARR-B	62
SRS	61
GRF	59
EIL	57
NF-YC	53
Whirly	47
STAT	38
BBR-BPC	33
LSD	33
NF-X1	32
ZF-HD	25
YABBY	25
RAV	22
DBB	21
HRT-like	15
NZZ/SP	1
LFY	1
