# Supplementary material for: A genome-wide transcriptome map of pistachio (Pistacia vera L.) provides novel insights into salinity-related genes and marker discovery
Source: BMC Genomics. 2017 Aug 17;18:627. doi: 10.1186/s12864-017-3989-7 (PMC5559799; doi:10.1186/s12864-017-3989-7)
Supplement: Supplementary file 12 — Primer pairs was used for virtual PCR to amplify SSR repeats. (XLSX 395 kb) [file 12864_2017_3989_MOESM12_ESM.xlsx]

## Sheet: SSR PCR
Primer pairs was used for virtual PCR to amplify SSR repeats
Sequencia_SSR_Primer	Contig_SSR_Primer	Primer Foward	Primer Reverse	Total Amplicons PCR 1
5	c495_g1_i1	GCTCAAGTTTGGCTTTCTTA	GCTCACTGAGAAATCTTTGG	1
6	c551_g1_i1	ACACTCATCAAATTCCCTTG	TGAGAGTGGGAGAGAGAGAA	2
7	c551_g1_i2	ACACTCATCAAATTCCCTTG	TGAGAGTGGGAGAGAGAGAA	2
8	c588_g1_i1	TAACTGTTTTGTACGTTGCG	TCAAACAATGCGTAGAGAGA	1
9	c640_g1_i1	CTCCTCCAACATTACACCAC	GGGATCACTGAGAGGTAGGT	1
10	c723_g1_i1	TCCATCACGATCTACATCAA	AGTCGTACCACCAAGTGAAC	1
11	c758_g1_i1	GTGAATTAGGTGCTGGTGTT	CTTCTACCTCTTGGGTTTCA	1
12	c759_g1_i1	TAGTTGGACATCAACGATCA	CGAAACACTTGATAACGATG	1
13	c840_g1_i1	GTCAATATTTGCCTATTCGG	TCAAAACCACCTATGGAGAC	1
14	c873_g1_i1	AGGATTTGGAAATGGAGAAG	AGGTCAACTCTCATCACCTG	1
18	c1159_g1_i1	AACTGATTCCAATGTCGAAC	GGATGAGTCAGACGTTTGTT	1
19	c1248_g1_i1	GCGTAAACTTACGAGTCCAG	GACTCGTCTATAACTGAGATTCAC	1
20	c1254_g1_i1	CATGATAGTGACGACGAAGA	GGCACTTTCTTCCAATCTAA	1
21	c1262_g1_i1	AAGAATATCGTCTCGGATCA	GAGAAAGAGAGAAACGAAAG	1
22	c1275_g1_i1	CTGAAATGGGTGTTTAGGAA	GTGCAATTCTACGGAAACTC	1
23	c1340_g1_i1	TGTTAAGCTCAGGAGGGATA	CAAATGAGAACAAACCCTTC	1
24	c1449_g1_i1	TAAACTTAGCATCACAGCGA	AACATCAACAGACAGTTCCC	1
25	c1457_g1_i1	AGCAATTCTAATCGATCGTG	GTCGATGGTTGAGTATCATGT	1
27	c1465_g1_i1	GACATGCAATGAATCGTGTA	CGATGAGTTTGGTCTGACTT	1
33	c1749_g1_i1	ACCGAAGATTCTGATTGATG	AAAGAGAAAGAGGCTTTGGT	1
35	c2032_g1_i1	TTTCACGTGAGACACCATAA	CACAAACCTTCAGATTAGCA	1
36	c2041_g1_i1	GTCCAACTGAACCAACAACT	GTCTTTTTAACAGGTCGTCG	1
37	c2103_g1_i1	GCAGAGGAAACAATGAAGAG	GACCAATAGGATTGGACTGA	1
38	c2337_g1_i1	CAAGGACCTGCTACTCCATA	TCAAAACATACAGCACTTGG	1
39	c2388_g1_i1	GTCATTTTCCATTGTCTCGT	CGCAGCTAATTCTTCAACAT	1
40	c2395_g1_i1	CGTGATCGTCTTCCAATTAT	TGTACAACAGGTGAATGTGA	1
41	c2417_g1_i1	GACGACGAAGATGAAGAGG	TTGAGGTAGAGGAGTTGGTG	1
42	c2454_g1_i1	CTCAATCTGACGACCAATCT	CTTGGATGGAGTTCTGTTGT	2
43	c2454_g1_i2	CTCAATCTGACGACCAATCT	CTTGGATGGAGTTCTGTTGT	2
45	c2520_g1_i1	GTTCAGGATCTTCTCTCCCT	CTTTGGTCCACCTACTGAAG	1
48	c2655_g1_i1	ACTTGGTGATTCCAATGAAG	GAATCCGAATGACTGTTGTT	1
50	c2758_g1_i1	CCTCACATCTTGTTCACCAT	TGAATCTATGAGTTGGACCC	1
51	c2781_g1_i1	CCATCGCAATTACATACACA	GATGGATGATCGTCTTGATT	1
52	c2796_g1_i1	CTTTGTCTCGATACGTCCTC	GAGGAAGATTTCGTCGTTTT	1
53	c2813_g1_i1	GCATTGACATCACTTACACG	ATTTCGACTTGATGATCGAC	1
54	c2843_g1_i1	TTCTACGTTATCCAATGCCT	TCAGCTCGTTCATCAATATG	1
55	c2878_g1_i1	CGATACGATTCACCCTTAGA	AACAGGATTTGTGGTGAAAC	1
57	c2900_g1_i1	TCCACCATTGAAAATCTGTC	CCTACTCGAGACTTTTGTGG	1
58	c2904_g1_i1	GTGAGATGGAGAGAGGTTGA	CCTCTATCCACTGCCAATAA	1
59	c3001_g1_i1	GCTTCAATCAGATCCAATCA	AGGAACGTGTGTATGAATGA	1
63	c3149_g1_i1	TGGCTTGAAGAGAATAAGGA	TCCTTGTAGAAACCAAGGTG	2
64	c3149_g1_i2	CCCAACCTAACTCATCAAAT	TCCTTATTCTCTTCAAGCCA	1
65	c3149_g1_i2	TGGCTTGAAGAGAATAAGGA	TCCTTGTAGAAACCAAGGTG	2
66	c3166_g1_i1	GTGACACGATCAGTGTTGTT	GATCTGGATCTCATTTAGCG	1
68	c3210_g1_i1	CGAGTTTACTTTCTGCTGCT	AGATTAGATCCATAAGCCCC	1
69	c3236_g1_i1	AGAAAGCTCAGATGGACTCA	CTTTTGGTTTCTGGTTTGTC	1
70	c3250_g1_i1	AAATCCTCGATCATATCCCT	GATCAGGTGTTTGAGAGGAG	1
71	c3266_g1_i1	ACTTGGTCTAGTGCCTTTGA	ATGAGAGTTGAATGCCAGAG	1
72	c3346_g1_i1	GTGTTTTCGAATGGGTACAT	TGGTAATAATGGTGGTGGTT	1
75	c3501_g1_i1	GATGAAGAATCAAGAACGGA	GTTCAAGGCAAGAAACAAAC	1
78	c3572_g1_i1	CAAGCTCGCACAATTAGTTA	TCAGAAAAGAAACCGTAGGA	1
79	c3587_g1_i1	ATTGAAGCTCTTCGTGTTGT	TGTTCGTGCTAATGGTAATG	1
84	c3896_g1_i1	AAATATGAACGAGGTGGTTG	GAGAAATAATTGGTGGTGGA	1
85	c3926_g1_i1	TTCTTCTGAATGACCTGCTT	AAAACTGTTACACCACCCTG	1
86	c4054_g1_i1	AAATATCTCATCCGGGAAGT	ATTGTAGGCCCAAATTCAG	1
87	c4143_g1_i1	CTAAGTCCACTGCTTCCAAC	CGATTGCTGGTCTTAACTTC	1
88	c4143_g1_i2	CTAAGTCCACTGCTTCCAAC	TGACTTCGACTTCATCATCA	1
89	c4143_g1_i2	GTCGCTCCGAAAAATACTAA	CTTCATCAGAGGACGAGTTC	3
90	c4147_g1_i1	TTAAAACGTCGTCGTGAAC	GTTCAATTTGTATGCCTCGT	1
91	c4312_g1_i1	ACTCAACAGTGGGTTCTGTC	GCCATTGTAGGATTCAGAAA	1
92	c4319_g1_i1	AGCTAGAGCAAGACGACAAC	GACAAGATCCCAGAACTTCA	1
94	c4465_g1_i1	CATGTGATCTCTCACCCTTT	TCGATCATCATCTGACTTGA	1
96	c4519_g1_i1	TTACTGGAGCCTTTCACAGT	CAAGAAGACAAAACCCTCAG	1
97	c4526_g1_i1	GAAACATTTCCTAATCCACG	GGAAAGCACCTTCTTCTTG	1
98	c4527_g1_i1	CTCTCGGTTGAGTTTGTTTC	CGGCTCGTGTTCTACTTTT	1
99	c4600_g1_i1	TTTGACTTTTGCTTCCTCTC	TGAGCTCACTCTAACTTCTATG	1
103	c4696_g1_i1	GGCATTACCACCAAATGTTA	GCTGAGGACTCGTACTTGTT	1
105	c4883_g1_i1	AGTTCAAAAGGTGAACGAGA	AGTTGGATTACTTGGTGGTG	1
106	c4890_g1_i1	CTTCCGTCTGTAAAGTTGCT	GCTCCACTGTTAGTGTTTCC	1
107	c4891_g1_i1	GGTGTACATTCTGGCTTGTT	AGAGTTTGAATGGGTCTTTC	1
109	c5097_g1_i1	TACACTTCTTGCATTTGTGC	TATTCTTCTCTCTCCGTTGC	1
111	c5178_g1_i1	GAACATCAACCAAATTGGAC	AAGTGAGTGCAACGAAAACT	1
113	c5205_g1_i1	GGGAGATTTGATCCCTAAAC	AAATCGTAGCACCAAAGTGT	1
117	c5268_g1_i2	TGAAACCCACCAATCTAATC	GTGTGAATACAACAACGACG	1
119	c5284_g1_i1	TTCTTTTTCCCCTCTCTTCT	ACTTAACCAGTGCCAAGAAA	1
122	c5463_g1_i1	GGGTATTGCATACCTGGTTA	CAGCAAAATCATCAAGGTG	1
123	c5492_g1_i1	GGTTCAACTGAACAACAACC	CTTGATGTCCAGGAATGTTT	1
124	c5500_g1_i1	GTCGACGTCTAATTCAGAAA	TACCACAACATTCACCGTTA	1
125	c5549_g1_i1	TGCAGTGTTTACCTGTTTTG	TGTGTCTTGATGTGTGAACC	1
126	c5570_g1_i1	GTTCAAGTTCACGATTGGTT	GGTTGAGACGAAAAAGTGAA	1
128	c5656_g1_i1	CCGCATAATAATGGTCAGAT	AGAAAGTCAGTGGACAAAGC	1
130	c5994_g1_i1	TGAAAGAAGAACCATTACCG	TAATCTTTTACCGCTTCGTC	1
132	c6105_g1_i1	CTGCTTCTTCTTCAGTGCTT	AGAAGTGCTTCCTTTCTCCT	1
133	c6115_g1_i1	TGCTATCAATCAAGTTGCTG	GAAGAATGTTAGAGCGGAGA	1
134	c6231_g1_i1	TGCTCTACCCTTTCTCTCTG	TTTGGACATTCGGTAGAGTT	2
135	c6231_g1_i2	TGCTCTACCCTTTCTCTCTG	TTTGGACATTCGGTAGAGTT	2
138	c6341_g1_i1	AACCAATTCCTCCAACACTA	GTGATCATGAGAATGTCCGT	1
139	c6368_g1_i1	GAAAAGTTGCTTTCATCCAG	TCTTGGAAGGGAATTTGTAG	1
141	c6630_g1_i1	ACCTGAAAAGAAGGAAGACC	TGTAGAAGGCACCGTATTCT	1
143	c6712_g1_i1	AGCACTCTTTCATGCTCATC	AGGTGATGTTGAGTTTCGAG	1
145	c6815_g1_i1	AATATCCCGGTGAGAGTTTT	TGAACAAATACATAGGGGAG	1
148	c6897_g1_i1	CTCGTAAACAAAAGTTTCGG	ACTGAATTTCACATTCTGGG	1
149	c6954_g1_i1	GTGTCGCACCATTATGTAAA	AAAGTCTTGGCTGCTAGATG	1
150	c6974_g1_i1	TTAGATCTCGTGTTGGATCA	CTATGTAGTTTCGCACTCCC	1
151	c6976_g1_i1	GGCTGCATACTTCTCAGTTT	TTCACTGTCTAGAATGCCCT	1
152	c6978_g1_i1	TATTGGTGACGGTGGAGTAT	GTCACATCTCCCATTTTCTT	1
153	c6981_g1_i1	AGTTTATGCAACATGGGAAC	CCACCACCAAATTAAACTGA	1
154	c6998_g1_i1	TAGCCTGTCGATTACCAAGT	TGAAGGGTAAAAGCCATAAG	1
157	c7095_g1_i1	CCCCTTGTGACATTGTATCT	GATCATTTTTGTTCCTGCAC	1
158	c7125_g1_i1	GTGTCACCAAGAACCAATCT	ATGATAACTTGGCACAGGAG	1
159	c7125_g1_i1	ATCATGGCATAACCAAAGTC	GTAATAGGGGATTACAGGGG	1
162	c7238_g1_i1	GCTGAAAAGAGGATGAGATG	CATCACCGGAAAAGTATCAT	1
164	c7333_g1_i1	TCGATTGAACAACAACCAC	TTGTGGTACAACAGGTTTCA	1
165	c7376_g1_i1	TTGCTATTCATGCACCTATG	TTGATCAGCACTCGATGATA	1
168	c7556_g1_i1	CATGTCCCTACACCAAAAAT	GTTGGTTGCTGATGGTTTT	1
169	c7561_g1_i1	TCCAAGAAAAAGTGACCCTA	GGAAGTTGAAAGAGCTCAAA	1
171	c7639_g1_i1	TTGAACGTAGTTCATCACCA	GACAGCAACATCAACAAGAA	1
172	c7650_g1_i1	CACTGTTTCTGCTCTTTCCT	TTCGTTAACCTTCTTCTCCA	1
173	c7660_g1_i1	AGCAGAAATCGATACGGATA	ACACACGCCTGAGATAAGAA	1
174	c7707_g1_i1	GTGGCTTAAAACAGAAGTGG	TACGCAAAGCTTTATCCTTC	1
175	c7713_g1_i1	ACATCTTGTTGTTGTTGTGC	AAGTGGATCTGGATGAAGTG	1
176	c7758_g1_i1	GGAATAAGATTCTCCAACTC	GCAAGTATTGGGAAAGTCAG	1
177	c7909_g1_i1	ATGTGATTCCATTAACGCTC	TATTGGGTAGCACCTTGTTT	1
178	c8047_g1_i1	TGTTATCTGCGTTGTTCATC	GCATGTTATTCCAGATCTCA	1
179	c8092_g1_i1	CCAATATCAATTGCTGGTCT	AAGGAAGCTCCAATATTTCC	1
180	c8136_g1_i1	GGTTTTCCCTCTTCAAAACT	CAAAAAGGGCACTCAGTTAG	1
181	c8147_g1_i1	ACATATCAAACGAGAACGCT	TTCACAGTATCAGTAGCACACA	1
183	c8199_g1_i1	GGTCATCAATGATTTGCTCT	ATAGGTGAAACAAACATGGG	1
185	c8253_g1_i1	GTTCGGATATGATGGAAGAT	CATCATCGAACGTAATTGTC	1
186	c8274_g1_i1	TGACGAACAACTAACACCAA	CACTCAATGCTGATCGTGTA	1
187	c8284_g1_i1	AATCGTCTTGCTGTTTCACT	AATTGGTATTGGAGTTGGTG	1
188	c8335_g1_i1	GGACCCATGTATGTTGTGAT	AGTTTTCAGCGTCTAGTTGG	1
189	c8340_g1_i1	ACCCTTCACCTCGTCCT	CCCTCCACCTTGTAGAACTT	1
191	c8382_g1_i1	TTACGTACTGGTGATGAACG	ACAAACATAGCCCGATAGAA	1
192	c8455_g1_i1	GATTATGTTGCTCTTCTGCC	CGATCCAAGAGAGAGTTTTG	1
194	c8465_g1_i1	AAATATTGAACGACCTGGTG	GCCATTTCCATTTTCATGTG	1
195	c8472_g1_i1	ACCACAATCAATTCTCGAAC	CTGATGACAGATTTCGTTGA	1
197	c8538_g1_i1	ATGTGAAAAGGGGTTAGGAT	CCAAGAACTCAAAGCAGAGT	1
199	c8687_g1_i1	TGAGAGCAGATTCCTGATTT	TCGTCACCTGTGATATTTGA	1
200	c8687_g1_i1	GAATCACTTACAGGGTTCCA	TGTAGTCCTTTGCCTGAGTT	1
204	c8931_g1_i1	AGCGAGTTTGAGTCTTTTTG	GGCTATTTGCTCTGATTCAC	1
205	c8960_g1_i1	CTCGTCAACGAACTCTTTCT	TGGATCATGTCTCATACGAA	1
206	c8963_g1_i1	GCACGTAAAACTCCTGAAAG	AATGGATTGTTGGTAGTTGC	1
207	c9135_g1_i1	TCTTTCCATGTCATCACTCA	CTAGTTGGAATCACACCGAT	1
210	c9219_g1_i1	CTGAAATGCAAAATCCTCTC	CTACTGCAACTACATGGCAA	1
211	c9379_g1_i1	CCAACAACATGTTTACCACA	AAGACAAAAAGCAGCGTATC	1
213	c9467_g1_i1	TGAGAGTCGTTCAACATGAC	GAATTCTGGTTGAAAGAAGG	1
214	c9559_g1_i1	TGAGATTTAAGCACCTGGAT	ACCATAATCATTGAGTTGCC	1
215	c9625_g1_i1	ACGAGCAAGAGATTACGAAC	TGCCATCAGATCATCTTGTA	1
216	c9631_g1_i1	AGACAAAAGGGTCTGCAATA	GATGAATGTAGGTCTGCCAT	1
219	c9748_g1_i1	ATAAGGTCGTGATTGGTGAA	TGAAGAATGAGAGAGGGCTA	1
221	c9857_g1_i1	GTCGATTCGTTTCTCTTTCT	GAGAGGTCGAACATGTCACT	1
223	c9888_g1_i1	TGCTACCATTAAAGCCAACT	CTTTTTCTTTAGCATCTCCG	1
224	c9909_g1_i1	ATTATCGAACGACAACAACC	TTATCTGAAACGTCGGAATC	1
225	c9966_g1_i1	CGTAATACCGAACCAACTGT	CGAAACGAAGAAGAAGAAGA	1
227	c10009_g1_i1	GGAAATTGTCCTGTTGGATA	GAACACGTAAATGAACCTCC	1
228	c10048_g1_i1	CTTTGAAACCGATGTAGAGG	CTTAATTGGAGCTTGATTGG	1
229	c10103_g1_i1	ATCCATTAGCCGGATTAGAT	TCACCAAGATTAGGTAAGCC	1
231	c10156_g1_i1	AGCAGTAACACCACCAAAAC	CCGTGAGGATTATTGTTTGT	1
234	c10413_g1_i1	TATTCATGTGTGCTTGGAGA	ATACGCTTCAGACGACAAAT	1
235	c10446_g1_i1	TCAAGCTGATGGTGATACAA	TTCACGTTGAGGTACAATGA	1
238	c10635_g1_i1	AAATCATCTCATCAACCAGC	ATTTCCTCGTTGTCATTGTC	1
239	c10653_g1_i1	TTTAAGAAGAAAGCTGTGGC	AGGTGTTCATCTTTTTACGC	1
241	c10733_g1_i1	CATTGGAGAGGAAATCTTGA	CCTTCCTTCCTTCTCTTGTT	2
242	c10746_g1_i1	TGGTACCAAAACCTCAGAGT	TTGTTCTTGTTCGAAGACCT	1
244	c10826_g1_i1	GCACCACTTTCATGTTTCTC	TACACCACCAACAGAATGAA	1
246	c10887_g1_i1	TCGTAAATCCGATGAATCAC	ACATCGAGACGGATAATTTG	1
247	c11114_g1_i1	CATGAGTGACTTGACACCAG	AAACCCATCTTTCTCTCCTC	1
248	c11241_g1_i1	CTATTGGCAAGAACCTGTCT	ATAATATCCCAAACGTCGTG	1
249	c11249_g1_i1	CAACCATCAATTTCGACAAC	GACAAGACGTGTTGGAGTTT	1
251	c11365_g1_i1	CCTGGAAGTCAAAAGAAATG	ATTCAGTTCTGGAAGCCATA	1
252	c11392_g1_i1	GTCAATGCGACTTCATCTTC	TAGTGGCAAGACACAAGAAA	1
253	c11407_g1_i1	TATTTAGCTCCGACAACAGG	GCAACAGTTGTTGTTTGTTG	1
254	c11419_g1_i1	ATGTTCTTCTGCATCTCGTT	TGTCTTGTATGATACGTGCG	1
256	c11468_g1_i1	TTCGAAACCTATCGATTCAC	GCAATGTCACACTTCGACTA	1
257	c11497_g1_i1	AAAGTCTGCAACAGAAGAGC	GTGCCAGTAAATGAGATGGT	1
258	c11528_g1_i1	ATCTGCGTGAAACTTACGAT	TAGGAAATATCACTCACGGG	1
259	c11563_g1_i1	TCCTGTTCATTGGTATCCTC	GTAAACAAAGTTGGCTGGAG	1
260	c11636_g1_i1	AATTTTTGCCTTGTGGG	AAATAAACACACGGCAACTC	1
261	c11699_g1_i1	GGTTTGCTTAAAAGGGATCT	CACATGGGAACTAACAAAGG	1
263	c11717_g1_i1	CACTTTACGCAGGAAGAAAC	GCTTTCAGAACAGTTTTGCT	1
264	c11764_g1_i1	TTCCGAAATGTGTCTTCTCT	GCTTGTCCTGAAGTGAACTC	1
266	c11855_g1_i1	CTGATACCGACGACGAAG	CGATATCTTCTTGAAGACCG	1
268	c12080_g1_i1	GCCACTCTCTACGAAGTCAC	GCTCAAATCCCTACCTACAA	1
269	c12209_g1_i1	CTGTTTGGTATTCTTCAGCC	GAGGAGGACATCGAGTATGA	1
272	c12347_g1_i1	TAAGGTAAGGAGGGAAAAGG	GCTTTGGAGTCATATCGAAG	2
273	c12347_g1_i2	TAAGGTAAGGAGGGAAAAGG	GCTTTGGAGTCATATCGAAG	2
275	c12411_g1_i1	ACTATTCCGTCCATTCAAAC	TGAAGACAGGAGAGAAAGGA	1
276	c12411_g1_i1	CTTCAACATCAACATCATGC	TGAAGACAGGAGAGAAAGGA	1
280	c12444_g1_i1	CCTAATGCAAATAAACGACC	CGATGGATGGATAAGTGATT	1
281	c12451_g1_i1	GAAGGCTGAACGTGACTTAC	CTTTCAAGACGGATTCTTTC	1
283	c12509_g1_i1	GTTACTGCTAACCCTGCAAT	TTGGTTTTGCTGGTAACTCT	1
284	c12539_g1_i1	TTCAATGGAATAACACCTCC	TTTGATGGAGGAAACATAGC	1
287	c12734_g1_i1	TGCTGCAACCCTAAATTG	AAGGCAAAACTTCTTCACAC	1
294	c12919_g1_i1	TAACGGAATTACAAAGGTGG	CAACATCATACATTCTCCGA	1
299	c13105_g1_i1	AGATATCGATCAGATCACCG	CTCATGTTCTTCTTTGCCAT	1
305	c13409_g1_i1	CTCCAAGGATGGTTCTACTG	AAATAACCTAGGCTCGGAAG	1
306	c13488_g1_i1	GAAAAATTGTCCATGGTGAC	CATTTAGTGCATGTCCAAGA	1
309	c13518_g1_i1	TTATGATGAAGCACAAGCTG	TCTTCCTTCGTCAGACATTT	1
311	c13537_g1_i1	AAAACAATCATCAGCAGGAG	CAATCGAATGACTCCATCTT	1
312	c13577_g1_i1	TCTCAATCTCCAATGAATCC	CATTGATGTTTCACGAGTTG	1
313	c13586_g1_i1	GGAAATACTGGGGAGGATAC	AGAGAATCTTACAGTCGGCA	1
315	c13628_g1_i1	GCCTTTTTACAAGGTGAAAG	TCAACATCACATGGAAACAC	1
316	c13638_g1_i1	ACGAGCTGTACCTTGATGAT	GATTGAGAAGCGAGAAGAAA	1
317	c13638_g1_i2	ATCACCAGCTAACGAACAAT	GATTGAGAAGCGAGAAGAAA	1
318	c13663_g1_i1	TATTTGGGTGGACAAAAGTC	CTGAATGCACAACGGTACTA	1
320	c13756_g1_i1	TCAGCAACCATGTCTATTCA	ATTGTGGATCATTGGATGAG	1
322	c13771_g1_i1	TCACTACAAGGCCAAGTTCT	TACAAGGTATTGCACCATCA	2
323	c13771_g1_i2	TCACTACAAGGCCAAGTTCT	TACAAGGTATTGCACCATCA	2
324	c13794_g1_i1	ATCGAAACAAGTTCATCGTC	GTAATGTTTTGGTCGTGGAT	1
325	c13842_g1_i1	ACGATCAACAAGTCGAGAAT	TCTTGCGTGGTTTAGGTATT	1
327	c13916_g1_i1	AAATATTCTCGATGCACGTC	AACAGATCCATTTCATCACC	1
328	c14024_g1_i1	AATCTGCTTATCCGTCTCAA	TGTGAACTATGTGGACGAAA	1
329	c14037_g1_i1	TGCTGATGCATATCTACCTG	TTATTACTGCACCGGAACTT	1
331	c14183_g1_i1	TATGCATCCACAACATCATC	CAATTCGAGTTGTCGTTACA	1
332	c14213_g1_i1	ATGTCGAGCTTCTCTTGGTA	ATTGAACGTTTCTTAGCTCG	1
335	c14244_g1_i1	ATTTACGTTCACCAACGAGT	GTTGGACACGACTGTTAAA	1
338	c14344_g1_i1	TCACGCCATTTCTTCTTAGT	CATTTCCTGAAGATCCCATA	1
341	c14416_g1_i1	CCAAGCTGCTATTAATTGGT	ATATTCACCACCACCACCT	1
342	c14459_g1_i1	AGATGAGATTACCAGCGAGA	TACGACACAATCTGGTTCAA	1
344	c14505_g1_i1	AAAGAGGACATATTCACCGA	ACAAGCCTACCTGGTAAACA	1
345	c14507_g1_i1	TGGAAGTTCGAGAACGTATT	AAGGAGGAGAGACGAATAATG	2
346	c14507_g1_i2	TGGAAGTTCGAGAACGTATT	AAGGAGGAGAGACGAATAATG	2
347	c14568_g1_i1	GACTACGACCTTTTGTCGAG	CCCTCCATCTATTTGTGAAA	1
348	c14584_g1_i1	TATTGATGATGTGGATGGTG	CCACCAATCTAACAAGTGGT	1
349	c14585_g1_i1	AGAAATCATCGACTGACACC	CGTCATCAGTTGTTTGTTTG	1
351	c14677_g1_i1	GCACATTTTACATCTCCACC	TTTATTCGGTGAGAATGGTC	1
353	c14791_g1_i1	TCTTGATATGCAAACTGCAC	GGTCATTGGTGTCTTCTCTG	1
355	c14794_g1_i1	CGGCTCTTAAAAATCCAGTA	GAATTGTCAACTGTCCGACT	1
356	c14799_g1_i1	GAGACCTGCAGAGCACTATC	CAAAGACCCATACAAAGAGG	1
357	c14858_g1_i1	TTACCTGATTTGATTCGACC	ACTCATCTTTGCTTGACGTT	1
358	c15058_g1_i1	TTCTTTTCTCCTCAGGTTTG	ACATGCTGGTATACGAAGAGA	1
360	c15133_g1_i1	GCTGATCTGTGCGGG	AGGATCAAGCAGGACATAAA	1
363	c15302_g1_i1	TCTGCATACTAGCTGGGAGT	ATACCCATACCACTGCAAAC	1
364	c15324_g1_i1	CTTTCTTGGATGATGAAAGC	GACGGAGGAAGAGAAGAGAT	1
365	c15371_g1_i1	TATGGTTCCTTTTTGGTGAC	TAACAGCCAGTTTTGCATAC	1
367	c15395_g1_i1	CACTCACAGATTATGTTGCG	AGGTGAATTTCCTCCTGGT	1
370	c15463_g1_i1	TCACTTTCAACAACACGTTC	ATAAGCTTGACTAGTTGGCG	1
371	c15549_g1_i1	ACCTGAAAGTCCAACAGGTA	GTTGTGGAGGTGGAAGATAA	1
372	c15613_g1_i1	GAAATGCACAATCTATGCG	CCGATTCGAGAATAGGTTTA	1
375	c15983_g1_i1	GTTGGAAGATTTCCAGATCA	GTCCAAAGAACAATGAAAGG	1
377	c16083_g1_i1	ACAAAAAGGTCCATCACAAG	AGTTATTGAGAAGCACCACC	1
378	c16112_g1_i1	GTACAATTGATGTAACGCCA	CAGTATTAACCCGTCGTTGT	1
380	c16189_g1_i1	TCTCGGTTTGAATTTCTACG	TTGTTTCCGGAAGAGTATTG	1
381	c16276_g1_i1	GATTCCATTTCTCCACTTTG	AGCTAAATGAAGAAGACCCC	1
382	c16296_g1_i1	TTTAAGCCTCCTTATTGCAG	GAGCTTGATCCTTAAACGTG	2
384	c16364_g1_i1	ATTGTGACCTCACCTCTCTG	GCCTTATCAACCTAACAATATCTCC	1
385	c16380_g1_i1	TCTGTAAGTGATGTTGCTCG	TGCAATTGCGGATGTT	1
387	c16417_g1_i1	AGGAAAGGAATATCTTGCAG	ATGATGCCTCTATGATGAGC	1
388	c16426_g1_i1	GATTGCAAGAGAAGGAATTG	GAACCTAAGGAGGGACAGAT	1
390	c16456_g1_i1	CAAAACAACAAAAAGCCAGG	ACAGAAAACGAGAGAAACGA	1
391	c16511_g1_i1	GAGCGATACCAGATTTATGC	CCAGTATGGCCATTGTTATT	1
392	c16527_g1_i1	CTCGTTTTTGGTTAAACAGC	GCCCAGATCAAAAGCTACT	1
393	c16548_g1_i1	TCTCACCGCTTTAGATTTTC	AAAAGGACACGTTCTGACAC	1
395	c16661_g1_i1	AGAAGATGCCTATAATGCCA	AGCAACTTTAGCTCGTTCTG	1
399	c16798_g1_i1	TCGCCATTCTCTAATTCATC	ATAACAGAAGGAGGAGGAGG	1
400	c16811_g1_i1	CATAAATGTGTTGCTGATGC	ATATAATGCCGAGAGCAAAG	1
401	c16829_g1_i1	CCTTCGGTTAATAAATCACG	CATGCAAATTGTTGAAGTCG	2
402	c16829_g1_i2	CCTTCGGTTAATAAATCACG	CATGCAAATTGTTGAAGTCG	2
403	c16855_g1_i1	AGGTTTTGTTGTCACACTCC	CAAGCCATCAGAATTACACA	1
406	c16961_g1_i1	TCTGTGCGTGTATGCTATTT	ACCGAGACAGAAAGAAATGA	1
408	c16987_g1_i1	CCAAATGGGTACTTAGAGCA	CAGTGGCAGTAGGGTATGTT	1
409	c16991_g1_i1	GCTCAACAGTCGAAATTGAT	TGTTGGTGATGATGGTACTG	1
410	c17008_g1_i1	ATATGGTGCATTTGGTTCTC	GTTGCAAATGGAGATGGA	1
411	c17009_g1_i1	AATTCACGATAGAGAAGGCA	TAGTGACAGATTCTCCGCTT	1
412	c17054_g1_i1	GCTCGAAATTCAAGATCAAC	GCCACACAATCGTTATTTTC	1
415	c17150_g1_i1	TTCATCGAATTATCCTGGTC	CATTCCATTACTACCACCGT	1
416	c17177_g1_i1	GCAAGTATTGGGAAAGTCAG	GGAGGGACAGATCTAGGAAT	1
419	c17318_g1_i1	ATTTACAGCGCTCAGGAATA	AGATACGAGACAATGATGGG	1
420	c17361_g1_i1	ATGGACTCTGGAACAAGATG	AAACAGAGTATCCAATCCCC	1
421	c17499_g1_i1	GTTGTTCACACCACCTGC	AAAGCAGTCATTTAAGCCAG	1
422	c17531_g1_i2	CTTGGTGATAACCACACGTA	CAGTGCCAGAGAATAAATGC	1
425	c17548_g1_i1	TTTTAAGCTCTGGAAAGTGC	CACAGGCGATCATATGTAAA	1
429	c17635_g1_i1	GGGCTGTGCTCTAGCTATTA	GACGTGTTTGCTGATACACA	1
430	c17653_g1_i1	TTTGGACATTCGGTAGAGTT	TGCTCTACCCTTTCTCTCTG	1
431	c17655_g1_i1	AATTTCTGAGGGAAGGAATC	CTATGTCACGGACAGCAGTA	1
440	c17964_g1_i1	AAAGCAATGTGTTCTAGCGT	CGAACACTGTCTACAGAAAA	1
442	c18035_g1_i1	GTCTTCGAAGTTTCAGATGG	CGTGTTTGTAAAAGCACTCA	3
443	c18035_g1_i2	GTCTTCGAAGTTTCAGATGG	CGTGTTTGTAAAAGCACTCA	3
444	c18035_g1_i3	GTCTTCGAAGTTTCAGATGG	CGTGTTTGTAAAAGCACTCA	3
445	c18052_g1_i1	CTCTACAAGCATTGGTCCTC	CCTGCAAGGTTTTCTTCTTA	1
446	c18212_g1_i1	TCATCTTCTCAACAACCACA	GTCAATCGAAGAACATTGGT	1
448	c18371_g1_i2	ACTCGTTTTCATCCACCTTA	TCATGAACAATAACAGGAGC	1
451	c18409_g1_i1	AACGAGCAAGAGAACAAGAG	GGACATGTAACAATAGCCGT	1
458	c18517_g1_i1	TCGACTATCATCCACAACAA	TGCCTGTAGACAATGATGAA	1
459	c18532_g1_i1	GAAAATTGCTACTCCCAATG	CAAACACACCATGCATACTC	1
461	c18579_g2_i1	AGTTGCAGACTTAGGCAAAC	CTTTACATGTTGCTGGTTGA	1
462	c18611_g1_i1	ACAGATTCAACCAAGTCCAC	TGTGAACGTACAGATGAGGA	1
463	c18649_g1_i1	TCTCTCTTATCCCAACCTCA	GTTGAACGCAAAAACTGACT	1
465	c18676_g1_i1	TAAAGCGGAGGAAACTACTG	CTCAATTGAAGCTCCATCTC	1
466	c18737_g1_i1	GCACTCCAATGGTTTAAAAG	ATGAAGGCACAAGAAGGTAA	1
469	c18867_g1_i1	TTACTCCACGATAAGTTGGG	AGCCAAATTAATCCTTCCTC	1
471	c18959_g1_i1	AGACGATATCTTCGTCAACTG	CACCATAGTCCAAGAGCAAT	2
472	c18959_g1_i2	AGACGATATCTTCGTCAACTG	CACCATAGTCCAAGAGCAAT	2
473	c18971_g1_i1	TTCCTCCAATGATAAGCATC	TTCTATTTCTTCTTTCCCCC	1
475	c19013_g1_i1	TCACCCAAGCATACACATAA	AGAAAGGCCACAGAGTGTAA	1
476	c19048_g1_i2	CTTTTCCATCTTCGTCAATC	TCGGAATCTCCCTGTAATAA	1
479	c19187_g1_i1	CTCGAAGAATTATTGTTGCC	CTGGTTTCTTTTTCCTGTTG	1
482	c19254_g1_i1	CAAATCTTCAAAGACGAAGG	GAGAAAAACAAACCCAACTG	1
483	c19289_g1_i1	AATGGAAGAGTACATGGTGC	AGCGATTCAGAAACTCAAAG	2
484	c19289_g1_i2	AATGGAAGAGTACATGGTGC	AGCGATTCAGAAACTCAAAG	2
485	c19393_g1_i1	CAAGTATGCCACTGTTGTTG	GAAGAAGAAGAGAGTTGCGA	1
486	c19441_g1_i1	GCCAACATCAGCTAAAACAT	GACGAGTTTTCAATCGTCTC	1
487	c19538_g1_i1	CCTTGCTAAACAAGCTCAAC	CTCCATTGGTCTTTCTCAAA	1
488	c19559_g1_i1	GCTATCAGGTGTCCATTTGT	AGGAACTTTGTCCAAGACG	1
489	c19634_g1_i1	GGGCGATATAGAAGAGAGGT	CAAGAAGATATAATGCGGCT	1
490	c19730_g1_i1	ACTTTTGAGTGGGAAAGTGA	GAGATCCTATGCAAAAATGC	1
491	c19743_g1_i1	TTATCTTCTGGACTGTCGGT	CACATACATCGAAGCAAGC	1
492	c19752_g1_i1	GTGAAGATAAATTGGCGAAG	ATAGTTCCACCGAGTTCTTG	1
493	c19888_g1_i1	ACTCGATCGTTTTCGAACT	GTTCATCGAAATGAGTTGGT	1
495	c19935_g1_i1	TAAAACAGCTCAACCATTCG	ATGACTGTTGCTGATGATGA	1
496	c19939_g1_i1	CTGGTATTGGTCAATTGGAT	CAAGCACAAAAGATTCCAAG	1
497	c19993_g1_i1	CTTGGATAACACCGTGGAT	GACCAGATTACCCAAACAAA	1
498	c20006_g1_i1	TCACACTCGTTTTCTTCCTT	GGTTTTATTTGAGGCACAAG	1
500	c20046_g1_i1	GGTGAGTGTTTAGTGGTGGA	TTCTTCTGTGGACTCCCTTA	1
501	c20058_g1_i1	GGTAACGGTATGATGGGTAA	ATCCTCCATAGTTTTGACCA	1
502	c20106_g1_i1	TCAAGGTCAAATACCTCCAC	GAACATTGGGTGGATATTGT	1
503	c20196_g1_i1	TGGGTTAGGGTTTGTTCTTA	TTTTAATCCTCATCCTCGG	1
504	c20223_g1_i1	GGGTGTCCGAATCAGTTTAT	TCATCATCAACAAAGCTCAC	1
505	c20242_g1_i1	AACACAGAACACACTCACCA	ATTACTCGGTCCAGTGTCTG	1
507	c20271_g1_i1	TACACTTTGTGCTGAAGACG	AGAAACCGCAAAGACTCATA	1
508	c20277_g1_i1	GGAGAACTCGTGTTCAGAAA	GGAATTATGCAAAGCTGAAC	1
509	c20283_g1_i1	GGACTGGGATATAAGCCTTT	ATCAAATGCATCTGCTCTCT	1
512	c20429_g1_i1	TGATCGTTTTAGCTGTAGCA	GTGGTCCTTGACCTTGATTA	1
514	c20446_g1_i1	CATAATACAGCCGCACATAA	CGTATCTCGGAAGAGACAAA	1
516	c20554_g1_i1	TCAGATTCTCTCTCTGTGGC	CTTAATTTGCTGTGTTTCCC	1
519	c20651_g1_i1	CCAAAGATCAACAGAAGAGC	ATGGTTCTTGACTGCGTTAT	1
521	c20721_g1_i1	CAACAGAAGTTGTTGCTGAA	TTTTACCTGGAGCAGCTTT	1
522	c20746_g1_i1	GATGCCGACCTCTACTTTG	CTTGTAGAACTTCAGGACGC	1
523	c20746_g1_i2	CAGCTTTTCGTGAAGACAG	GCATCTTGATGTTCTTGTGA	1
524	c20780_g2_i2	TCTCTGCACTCTCACTCTCA	GAAGGCTTTCATCATGTTTC	2
525	c20780_g2_i3	TCTCTGCACTCTCACTCTCA	GAAGGCTTTCATCATGTTTC	2
526	c20820_g1_i1	ACCATCCTCATCACCATAAA	GAGGTGATTCTGGTGGAGTA	1
527	c20862_g1_i1	GGATATCTCCTGTACGGTCA	ATCATACGTCCACTGTGGTT	1
528	c20913_g1_i1	TGTAACTATACCCAGCCACC	AGCAAAGTTGTGTTGATCCT	1
529	c20957_g1_i1	TTGTGTTCTAGAGGGATTGG	CATTAAAACTTCCACTTCGC	2
530	c20957_g1_i2	TTGTGTTCTAGAGGGATTGG	CATTAAAACTTCCACTTCGC	2
531	c20978_g1_i1	ATATGACGAGCCTCAGGTAA	CTGAGACAACAAACACTGAA	1
535	c21328_g1_i1	TGAACGAACACATTCAGGTA	CAGAAGAAGAACATTGACG	1
537	c21376_g1_i1	TGGACCCTTTTGTGTTAGAA	ACGCAGAAGCACAATCTAAT	1
538	c21381_g1_i1	ATCCATGTCCCAAGACATAA	GCTCTGACCGATTGAACTAC	1
539	c21407_g1_i1	AGTTTTCCGTAAAGGTGGTT	GGACTGACAATTGATGAGCTA	1
541	c21466_g1_i1	AGGATCTCGCCTTAAGAGAA	AACGTCAAAGTCAAACAGGT	1
544	c21587_g1_i1	GAGCTGAGAATTCGAAACAG	AATCAAGCTCCTAATGACCA	1
545	c21614_g1_i1	AACCATTATCAATCGCTCC	GCATTCACAAGAATTGGTCT	1
546	c21639_g1_i1	TGGTATTATTCGAGCGATCT	CTGTCGTTGATGTGTTCAAG	1
547	c21651_g1_i1	AGCGAGTTCTAGTTTTGCAT	GTCATAAGAAAAAGACGGCA	1
549	c21695_g1_i1	ACCATGGTGTTCTCAACTTC	GATTAGCTTCAAACCCTTCA	1
550	c21708_g1_i1	GCGCCTTTCTTACTCAATAC	TCTTTGCCTAACACCTCTGT	1
553	c21832_g1_i1	TGCATTGATTTGTCTACGTC	GTTTTCTATGAAACATCGGG	1
554	c21844_g1_i1	ATATCCATCACCAGAGCAAC	GAACAAACCTTCTTGACTGC	1
555	c21890_g1_i1	ATCTTGTGTTCTGGTTTTGC	CCCCCATTCTTTGTATGTT	2
556	c21890_g1_i2	ATCTTGTGTTCTGGTTTTGC	CCCCCATTCTTTGTATGTT	2
557	c21893_g1_i1	CTCTGTTTGGTCACAGGAGT	ACATGTGGTTGAGAGTTTCC	1
559	c21983_g1_i1	AAAACACAGGAGATGGGAG	TTGCAGTGAACAAGTAGTGC	1
560	c22021_g1_i1	CGAATGAAACTCGATACACA	GCAATCTACAAGACGAACAA	1
561	c22187_g1_i1	ACACAACTCAAGTAGGGGTG	TGAAGAAGAGGGACAAAAGA	1
562	c22191_g1_i1	CGGCACCGAGACTTATC	ATCGGTTGAGCAGTTGTATT	1
563	c22191_g1_i1	GTATACGTGACACCACGACA	ATCGGTTGAGCAGTTGTATT	1
565	c22310_g1_i1	TTGTCTTTTACTTCCCCTCA	ACATAAAAGCACTGTCGGAT	1
568	c22360_g1_i1	ATCAGTTTCGAATGATACCG	ACACACAAGAGGTGCATTTA	1
569	c22394_g1_i1	TGAATCGTCTAACACCAACA	AATGAGAGGTGCTCGAATTA	1
572	c22444_g1_i1	CATGTCCACTCCAGTTCTCT	AGATGGGATGGGACTAGACT	1
573	c22463_g1_i1	GTGGGATGTTGAACTGTCTT	ATGACAATGTGCACGACTAA	1
575	c22481_g2_i1	TTACCAATGATCGTCTCACA	AAAAAGGACGCTTGCTG	1
577	c22496_g1_i1	GTATTTCAGATGGGACTTGC	AGTGGACACACGAAAGAGAC	1
579	c22557_g1_i1	AACAAATGAAACAGTCACCC	CTGAACCAGTTTTGCTTGAT	1
581	c22560_g1_i1	CGAATAATGGTGGATCATCT	AATGAATGGTCAGGACTACG	1
583	c22570_g1_i1	TCCACCAAATAAACCACTTC	AATCCAGGCATATCAGACAC	1
586	c22623_g1_i1	AGTCGATCATCATCTCCATC	ACAAAATCACACTCGACGTT	1
588	c22661_g1_i1	AACGGAAGGAGTATTCCAAA	GAGAAGAGGAGGGACTCAAT	1
589	c22669_g1_i1	CATTTTCTGCGACTCTAACC	TGAAACATGCCCTTTACTCT	1
590	c22695_g1_i1	AGATCAGAGGTAGCAGTCCC	CCATCAGTCACCATTCTCTT	1
591	c22737_g1_i1	CAGCGAGTGAGAAAAGAGAT	CAGATGTATCAAGACAGACACA	1
592	c22773_g1_i1	AAGGATTAGTCACGCAGAAA	TAAGGGCAACTTGGTGTTAT	1
593	c22777_g1_i1	GAATACAGCAGTTTTGGGAC	GATTCATCACGTTTCTCTTG	2
594	c22777_g1_i2	GAATACAGCAGTTTTGGGAC	GATTCATCACGTTTCTCTTG	2
595	c22779_g1_i1	TAAATGTCTTGTTCGTGCAG	CTGGTGTTGTTGGAGTTTTC	1
597	c22859_g2_i1	CTTCTGGTCTTTCCATTTTG	ATCCCCTCCAAATATTATCC	1
598	c22875_g1_i2	TCCCTTCAGATGATGAAAAC	AGCTTAGTTTCAGTTGGCAG	1
599	c22875_g1_i4	TCAGGCTCATTAAAGCTCAT	AGCTTAGTTTCAGTTGGCAG	2
601	c22919_g1_i1	CAAAGGTACCAAACGAGAAG	TCACCATTCTCTCCATTTTC	1
602	c22955_g1_i1	GACCTAACCCATCTTCAACA	TAGGCAAGGTTGGACTAGAA	1
605	c23154_g1_i1	TCGAGGAAGACCAGGTATAA	CAACTTCAAGCATTGTTCAG	1
607	c23174_g1_i1	AGTCTCAGCTCACTGGCTAC	GAACGCTTGCAAAAGAGAT	1
608	c23188_g1_i1	CCCTATTCTCTCTTCTCTCTTTC	AAGAAACCACCAAGATGATG	1
609	c23188_g1_i1	AAGAGGAAACAAACCCACTT	AAGAAACCACCAAGATGATG	1
611	c23199_g1_i1	GAAAATCGAGAACCATCAGA	GCATACAATCTCGTGGACTT	1
612	c23228_g1_i1	GAAAGAAATGTAGGCAGTGG	AAGAACGGGAGGATAAGTTC	1
616	c23274_g1_i1	GGCAGTGATTCAAGGTTTAG	CCCCCTCTAATGTCAATGTA	1
619	c23287_g1_i1	AACAACGTACTGGTGGTCAT	ATATACGTTGGCAGTTTTGG	1
620	c23296_g1_i1	GCTCCGCTTTTATCATCTTA	ACCAATCAGAATGAGACACC	1
621	c23335_g1_i1	GCCAAGGGAAGAAGATAGAT	CTTTCTTGAACGACCAAGTC	1
622	c23347_g1_i1	CTTTTCCTTCCCTTTCTTTC	AACCTGAGGAGTGAACAAGA	2
623	c23347_g1_i2	CTTTTCCTTCCCTTTCTTTC	AACCTGAGGAGTGAACAAGA	2
626	c23366_g1_i1	CTCGAAGAACTTTTACAGATCC	CTATGAAACGCTCGTTCTTC	1
627	c23412_g1_i1	GTCTTCTCTCTGCTGCAGTT	AACGTGTTGACTTAATCGCT	1
628	c23412_g1_i2	TCCATCAGCTGTGATCAGTA	AACGTGTTGACTTAATCGCT	1
629	c23428_g1_i1	AGAGCTTATGATGCTGCACT	AGGACATTGATGGAGATGAG	1
630	c23430_g1_i1	AGATGAGAAGAGGAAGGGG	TGCCATTATAAATAGGCTGC	1
632	c23438_g1_i1	GTCTTCATCGAAATGCAACT	GTTGACTGTTTGTGTTGTCG	1
633	c23452_g1_i1	TTGGGACCTATCTCATTGAT	GGGTTATTTGTTTGAGCAGA	1
635	c23513_g1_i1	AAGGTGGATTGACTCAAGGT	CCATATTCATACCTCCTCCA	1
636	c23522_g1_i1	AAGCTTCCTTGACCTTCTTT	TGGGTTGGTTAATTGTTAGG	1
637	c23530_g1_i1	ACCGCTGGATAATTTCTTCT	GTCTGCTCTGAAGACTCTGG	1
638	c23545_g1_i1	CGAGAACTTTTAATGCCAAC	TTGGCTGCATGCGTA	1
640	c23627_g1_i1	ACGTAGTCATTCGGATCAAC	TCATCGGGTTCATTACTTTC	1
641	c23628_g1_i1	AACATTACCATCAGAATCCG	ATTGCAGTTAATGATGGAGC	2
642	c23628_g1_i2	AACATTACCATCAGAATCCG	ATTGCAGTTAATGATGGAGC	2
644	c23760_g2_i1	GTGTTGTCAAGAATCCTCGT	ATTTAACCAGATGAACACGG	1
645	c23762_g1_i1	TCAATGAGACGTCAGTTTTG	GTGGCAAGTGAGAAAAGAAC	1
646	c23762_g1_i2	CACCCATGAACTCCTTTCTA	ATGGTGCATATAGGAGCATC	2
647	c23774_g1_i1	AAGTGGTGGAGATTTTGATG	AGCCAATGATACCTTTACGA	1
648	c23774_g1_i2	GATCCAAATCCATCAAGAGA	AGCCAATGATACCTTTACGA	1
650	c23786_g1_i1	TCTGGAGATTACCCATTTTG	CCAAAACAAAGAACAGAAGG	1
651	c23802_g1_i1	AGCATCTTAACATTGGCTTC	TGTGTGAGTGCAGACATTTT	1
652	c23852_g1_i1	AACGCGACCATGATTATTAC	GTGAAGAATATGCAAGAGGC	1
654	c23890_g1_i1	TGATCATGATTCATCTGCTG	TCATCTTGTGTTGTATCCCA	1
657	c23950_g1_i1	ATATGCAAGTCGATGGAAAC	TGATTATCATCGGTGCAGTA	1
661	c24038_g1_i1	CATCAATAGCACAGCAAGAA	TCTCGCTTGTTGTCAAACTA	1
662	c24088_g1_i1	AATGAATTACGGAACGACAG	TTTGTCATCCATAGGAAGTG	1
663	c24103_g1_i1	GTAATGCAGAAACAATCGGA	ACTCGGTGGATCAGAATTAG	1
665	c24143_g1_i1	ATCATCAGTGGCAGCTTACT	CACACTCATTCCAACAACAG	2
666	c24143_g1_i2	ATCATCAGTGGCAGCTTACT	CACACTCATTCCAACAACAG	2
667	c24211_g1_i1	ACAGGAAACTGGAGATGATG	GTTCATTAAAGGCAATACCG	1
669	c24240_g1_i2	ACTGTTTCCAAACCATGAAC	GAAATCAAGGAGAGGTTTGA	2
670	c24260_g1_i1	AGAGGGAAAAGAGAGAGGAA	AATGTGCAGGAAGAAAGAGA	1
671	c24267_g1_i1	GGTAAGCCATGAAAGTTGAG	TAAAACCCACCAATAACCAC	1
672	c24270_g1_i1	GCCACTTGAAAATCAAGAAC	TCTCAGATTCAAGAGTGCCT	2
673	c24270_g1_i2	GCCACTTGAAAATCAAGAAC	TCTCAGATTCAAGAGTGCCT	2
674	c24275_g1_i1	TTCAAAGCCAACTGTATCCT	ATAGTTTAATGGGGTGGGTT	1
675	c24279_g1_i1	GGAATATCATTCCTTTCGC	GATCGGATGTATACAGCATAAG	1
676	c24286_g1_i1	AACTCTCTTGGTCGATGAAA	TGTTTCTTCTCGTCTCCATT	1
677	c24343_g1_i1	AAGAAACCGGCCGTC	TAACCGAGATTCAAACAACC	1
679	c24427_g1_i1	GAATAATGCCGGTGATACAT	AATCATTAGGCGACTCGATA	1
680	c24433_g1_i1	TACTCACCTCCTTCCTTTCA	GCTGCAATACTCAGATTGTG	1
681	c24456_g1_i1	AAAGTCACGGCAACTGTTAT	CTTGACTTGGTTTGGTTGAT	1
682	c24457_g1_i1	TCAAAGCTGATTTCTGGTCT	AATTAGGGGATCCAAAAGAG	1
684	c24484_g1_i1	CTAGGCCACTTCATGACTTC	GTTCTTCATATTCGTTTCGG	1
685	c24496_g1_i1	GAAGCTTGGGTGACTTACTG	CACAAGCATCTCTGCATTAG	1
686	c24516_g1_i1	AAAGCACCCACTCAATCTAA	AACCAGAGGAGAAAAGGAAG	1
688	c24538_g1_i1	CAAACAAAAGCCAAGAGAGT	TAGGGTTTCGAGACATCATC	1
689	c24621_g1_i1	ATGAATTGCGGCTATGTACT	TCTCGAGTGTATTGACATGC	1
691	c24667_g1_i1	CATACCAATCATGGAAAACC	GGACCAGTGAGTAAAACAGC	1
692	c24687_g1_i1	TTTCTCACTCTGCCTTGTCT	TCTGTTTGACCAGAGTGTCA	1
693	c24718_g1_i1	CATGCACTCAATAGGTTGAA	GTGCTAGACGTTGAAAAAGG	1
694	c24728_g1_i1	TTAGGGTTTCACTGGGTTTA	GCAATCATCATCACAACTTC	1
699	c24825_g1_i1	TGGACGTCAATATGAAGATG	CGATTTCGATAATTACCACG	1
700	c24838_g1_i1	ATGGAATGATCGTAGTCGTC	TCTCGATGGAGGTGAATAAC	1
704	c24942_g1_i1	AATTCCTCTTCCTCACTCTC	CAATGTCCCAGAACTCACTT	1
706	c24958_g1_i2	CTCGTAGTTATCTCTCTTCTTG	CAGTTTGAAGATCCACCATT	1
709	c25073_g1_i1	TGAGAGAGATTTTGGCTGAT	CAAACGTTGACTCCAGTCTC	1
711	c25121_g1_i1	TCTTTTCCTGGGTTTCTGTA	AATCGGACATACCATTTCAC	1
712	c25198_g1_i1	AAGGCATTTTAGTCTGTTGC	ACTCCTACATGACAGGAACG	1
714	c25254_g1_i2	ACTCAGATCAAACCTCATGG	AAAACCCAGATCTAAAACCC	2
715	c25294_g1_i1	AGCTGGAGTGTGAGGTTTTA	CATCTGAAAATAAGGCATCC	3
716	c25294_g1_i2	AGCTGGAGTGTGAGGTTTTA	CATCTGAAAATAAGGCATCC	3
717	c25294_g1_i3	AGCTGGAGTGTGAGGTTTTA	CATCTGAAAATAAGGCATCC	3
718	c25306_g1_i1	CTGAGAATGTTGCAAACTGA	CCAAAACACAACTACCTTCC	1
719	c25336_g1_i1	CAGCTTGCTTTGAGAAGTTT	TGTACTCAATTCCGAGTTCC	2
720	c25336_g1_i2	CAGCTTGCTTTGAGAAGTTT	TGTACTCAATTCCGAGTTCC	2
721	c25347_g1_i1	GAGCCAAATCTCAATCATTC	GGACAGAGCAGTAGACCTTG	1
723	c25356_g1_i1	GTGGGTGACAAGAAGAAGAA	CCCTCATCCACATACACTCT	3
724	c25356_g1_i2	GTGGGTGACAAGAAGAAGAA	CCCTCATCCACATACACTCT	3
725	c25356_g1_i3	GTGGGTGACAAGAAGAAGAA	CCCTCATCCACATACACTCT	3
726	c25392_g1_i1	CCACCAAACCAATTACACTT	TAAAATCAATGGCTCCACTC	1
730	c25529_g1_i1	AATTGCATGTCAGCACATAG	CAAGTCAAGCAAGAGTGTGA	1
732	c25553_g1_i1	CAACGTGCTCGATAATTGTA	CGCACAAAGACTACTTGTCA	1
733	c25557_g1_i1	AATATGCCTCCACCAATGTA	AACACCTAATACCGTAGCCA	1
736	c25614_g1_i1	AAACAACCAATCACGATCC	TAACATCGAGACACCACAAA	1
737	c25648_g1_i2	ATACAGCTTGGCACACTTTT	TGTCTGTGATAATAGGAGAGAG	1
738	c25648_g1_i3	CTCTGATTTTGTAGGTGGGA	TGTCTGTGATAATAGGAGAGAG	1
741	c25657_g1_i1	CGGTAAATTGGTCAAGATGT	AGTGCAGAATTGGGAAGATA	1
743	c25679_g1_i1	TGGTATAGGGGATTTGCTTA	GATCGAATCTGCTCTCACTC	1
744	c25694_g1_i1	CTCTCTCTTTAACGCCAAAA	GTTGTTAAGAGGGGGATCAT	2
745	c25694_g1_i2	CTCTCTCTTTAACGCCAAAA	GTTGTTAAGAGGGGGATCAT	2
747	c25745_g1_i1	CAACCAACATATCATTCCCT	TTGTTCTTGTCATGTGTGCT	2
748	c25745_g1_i2	CAACCAACATATCATTCCCT	TTGTTCTTGTCATGTGTGCT	2
750	c25793_g1_i1	GATGGATGGAAGTTTCTTTG	CCATTTACCACCCATACAAC	1
751	c25819_g1_i1	GGTCATTGGTGTCTTCTCTG	TCTTGATATGCAAACTGCAC	1
752	c25831_g1_i1	AAAGCACTGGTAGCAACAAC	CTTCTCCGGTTACAAAGCTA	1
753	c25842_g1_i1	GAATCCATGAAGTTGGTTGT	CTCTTGTGAATTTTGGCTTC	1
754	c25853_g1_i1	TGGAAGCTTTGGATGTAGTT	GAAGAAAACTGTTACCAGCG	1
755	c25859_g1_i1	ACGATTCACTTAATCTCGGA	GATCGATGTGAATCTTCGTT	1
757	c25896_g1_i1	TGTTCAGATGAAACGTCAAC	ACCATTTTTACATCCACCAG	1
758	c25908_g1_i1	TATAGATGAGGAGAGCCACG	TCCTCTCTCTCACAGACCAC	1
759	c25937_g1_i1	TTACTGTAGTCTTTTCCGGC	CTTGATCTCAATTTTCTGCC	2
760	c25937_g1_i2	TTACTGTAGTCTTTTCCGGC	CTTGATCTCAATTTTCTGCC	2
761	c25959_g1_i1	AACCTCCTTCTGAAAGAACC	ATGTTAACACAAACCCAACC	1
763	c25970_g1_i1	GCCTCCTATTGAACAACAAC	AGAGACAAATCGAGCTTCTG	1
768	c26121_g2_i1	AAAGTTGGGGTTTTTGAGAG	TCACCTTCATCATGTCTTCA	1
769	c26137_g1_i1	AGAGGTCCATCTGTGATTTG	GGTCAAATGGCTCTAATGAA	1
770	c26138_g1_i1	CACCTCTCTCTCCCTAAAGC	TGAAGGATAAGCCAAAGAAG	1
771	c26160_g1_i1	CGTCTCCGAAAGTTAAAGAG	ACTGGCATTGCTAACAGAAT	1
772	c26173_g1_i1	TTACAAGTTCGTGAACCTCC	GTTCGTGTTGATTGTTGTTG	1
773	c26203_g1_i1	GGACTTGCAAGAAGAATACG	ATGGAGCTCCTGAAATACAA	1
774	c26231_g1_i1	TCTAGCTGGAACTTTCTTCG	CCAGGTCAAACCCAATAATA	2
775	c26231_g1_i2	TCTAGCTGGAACTTTCTTCG	CCAGGTCAAACCCAATAATA	2
778	c26285_g1_i1	TGGAGACGGTAATGTCTTTC	CGGACAGTTGAGATAAGGAG	2
779	c26285_g1_i2	TGGAGACGGTAATGTCTTTC	CGGACAGTTGAGATAAGGAG	2
784	c26502_g1_i1	TTTTGATGGCTCTGATCTCT	GAGAGGTAGATTCTGCATGG	1
785	c26502_g1_i1	GAGGAAAGAGCCCTAAAAAG	TATTTGGAGTGTTTGGTGTG	1
788	c26558_g1_i1	GTCAACAATGGGCTATGAAT	TAGGTTTCGAAAGCAGTTGT	1
794	c26659_g1_i1	TGCATGTCTTCAGTTTGTGT	GGTAAGAGGACCATGCATTA	1
795	c26683_g1_i1	TCATCTTCATCTCCACATCA	TGAGAGTTGAAATTCTGACG	1
798	c26767_g1_i1	TTATAGATGGCGAAGAGGAA	CCTGTCACAGATGAATTTGA	1
799	c26769_g1_i1	GGAGAAAACATCATTGTCGT	ACGCGGAATACAAAGAGATA	1
800	c26784_g1_i1	AGCGGATTTCTCATGATCTA	CTTTAGCCTATTCATGCAGC	1
803	c26846_g1_i1	TCCAGAAAGTTCTTGACGTT	GTTTCTCATTCTCGTTCCTG	1
804	c26847_g1_i1	CATGTGGTCTTCATTTCCTT	TACTGTTTTCTTCCCTTCCA	2
805	c26847_g1_i2	CATGTGGTCTTCATTTCCTT	TACTGTTTTCTTCCCTTCCA	2
806	c26880_g1_i1	ATCATCCATCGATCATCACT	TATGAAGGCCAAGAAAGAAG	1
808	c26927_g1_i1	GAATCCTTCGACTGTAGCTG	TGAGGTTGACCAATACCATT	1
810	c27101_g1_i1	ATGTTGGTAAAAGACGGTGT	TCAGACATTTGATGCGA	1
812	c27245_g1_i1	AAAGAACCTGAACCTTCTCC	AACAACAGAAACGGAGGTAA	1
815	c27311_g2_i1	GATCAAAGCTTCTGACGAAC	GAGAGACCGTGCAACTAAAC	1
817	c27339_g1_i1	CACTTGCCCTTGATAACATT	GCTATAAATGTCAGGTTCACG	1
818	c27340_g1_i1	CATCTTGACCATCATAACCC	GCAAAAGAAGGGGAGTAAAT	1
819	c27344_g1_i1	AGTACCGTCACATCCGTTAC	CACGTAATGCAGTTTTGAGA	1
820	c27344_g1_i1	AGTGGAACTAAACGAAAACG	CGTTTTAGCCCTTGATGATA	2
821	c27344_g1_i2	AGTGGAACTAAACGAAAACG	CGTTTTAGCCCTTGATGATA	2
822	c27373_g1_i1	AAACTTTCTTTGTCCGCC	GAAAGCAAACTCAGTCCAAC	2
823	c27373_g1_i2	AAACTTTCTTTGTCCGCC	GAAAGCAAACTCAGTCCAAC	2
824	c27378_g1_i1	GTTTTGAACGGAGATTTGAG	TGCTGTCTACGTATCGACTG	1
825	c27388_g1_i1	CGATTTTGTCTCAATGGTG	CGCCAACTATAAGTTCCTTG	1
826	c27406_g1_i1	AACGATATATCCAACATCCG	GTGGTTTTTCAAACTGTGGT	1
827	c27430_g1_i1	TAAGGAAAAGATCCAAGCTG	CTTCTTCTTGGTGGTGAAAG	1
828	c27430_g1_i2	TCCAAAGATTGGTCTATGCT	CTTCTTCTTGGTGGTGAAAG	1
829	c27440_g1_i1	GAAGATAAAAATGCCGACTG	CCAATGTCATCATCATCGTA	1
830	c27468_g1_i1	AAGTAAATGGGAGAGAAGGC	TTCTCCAATATGTAGCACCC	1
831	c27485_g1_i1	CTTTCGATTTGTCTTTGGTG	ACGAATACAAGGCAAACAAC	1
836	c27597_g2_i1	TGTTTGGTTGTTTGTAGACG	TGACATGTAGCACCAAGTGT	1
837	c27634_g1_i1	CTCTTCATGAACCTTGCTCT	CACATTTGGGGAAATAGTGT	1
840	c27693_g1_i1	TTGAAAAGAGTGGACAATCC	AATCTTCACAAAGACCAAGC	1
842	c27701_g1_i1	TGGATAGAGAGAGAGCCATT	GCCATTACCTACCAGAAACTT	1
846	c27767_g1_i1	ATCGACACCATCACTTTCTC	GTATTTGGATCTGCGGAATA	1
850	c27780_g1_i1	TGCTCGTAAACGTAATGTTG	GATTACGACGTGATTTTGGT	1
852	c27834_g1_i1	GAAGGGAACGATTAGGATTT	CACCTCAAATTTTCGAACTC	1
853	c27893_g1_i1	CAAGAAATCTACCAAATGGC	GCCAATCGTCTGTTTATGTT	1
855	c27947_g1_i1	CGATTGAACGACGAACTTTA	CGATAAGTAGATTGGATGGC	1
856	c27960_g1_i1	TCTGTTTGTTTGCTATGCCT	GCGCATTGATTTTGCAT	1
857	c27971_g2_i1	TAGAAAAACGGCTAGTTCCA	TGATCTCTTCTTTTCTTCCG	1
858	c27982_g1_i1	TTCACGGTAACTGTTAGGCT	GATGGAACTGGTTTTGAAGA	1
859	c27987_g1_i1	TCACAAGTATCCGATGAAGA	TGCTTCATGTTGTTGTTCTC	1
860	c28006_g1_i1	GAAAGCAGAGACCATATTCG	CTTCATTGGGGAGAGTATCA	3
861	c28006_g1_i2	GAAAGCAGAGACCATATTCG	CTTCATTGGGGAGAGTATCA	3
862	c28006_g1_i3	GAAAGCAGAGACCATATTCG	CTTCATTGGGGAGAGTATCA	3
863	c28012_g1_i1	CAAACTCCAGAAGGCAATTA	AGAGCCTGTTGATTTGGTTA	1
864	c28028_g1_i1	GTTCATTACAGCTCACCTCC	TGAAAGGTTAGAGGACGAAA	1
865	c28028_g1_i1	AGATTGCTTTGCTGGTGTT	AGACATGGAGAAACAAATGG	1
866	c28032_g1_i1	ATCAGGGATTCAGAGAACAT	AGGCGAGGTTAGTGTAACAA	1
870	c28057_g1_i1	CAGGCCCATATATGAACAAT	GTATTCTGAGCTTGACGAGG	1
872	c28063_g1_i1	CAGATGTTGAACCAGAGGAT	ACAGGCTGTTATTGTTGAGC	1
873	c28085_g1_i1	GGTACAAATATTGCCGGTAG	TAAACCTTCTCCTTGTGCAT	2
874	c28085_g1_i2	GGTACAAATATTGCCGGTAG	TAAACCTTCTCCTTGTGCAT	2
876	c28098_g1_i1	TGGGGATATTTAGTCACTGG	ACAAAACGACAAGGTACCAC	1
878	c28158_g1_i1	CCAGGTATGTTTGATTGGAT	GAAAAATCGTGGAGAACAAC	1
880	c28178_g2_i1	TCCCTGCTTCAATACAGAGT	TAAACCACAGAGCAAAAGGT	1
882	c28215_g1_i1	ATCCAGTAAATCCGCTCATA	TCTGAGCAAAGGTGAAGATT	1
884	c28244_g1_i1	AGTTCGTGAAGCTGAAAAAG	GTGATCGTGGTTTGAAATCT	1
885	c28257_g1_i1	GTGATCCGTGGACTTTATGT	TCAGCACTTGTATCATAGCG	1
886	c28283_g1_i1	CGCGATTAAATCCTTTC	CACTCTCCACCAAGTCTGAT	1
891	c28325_g1_i1	CAACACCTCAACCATCTTCT	TCGATTTTGGAGGTATTGAC	1
892	c28357_g1_i1	AATTCAACTTTCACCACGTC	GCTTGAAGGGTTCTGTATTG	1
893	c28357_g1_i2	TTCAACAGCAAGAAGAAGGT	GCTTGAAGGGTTCTGTATTG	2
894	c28406_g1_i1	TATGTTCTTGGAATTGGAGG	ATCGTGAGTGTGATCATGTG	1
896	c28433_g1_i1	ATACGGAACTGGTATTGGTG	AACAGGAACAGCATAAGGAA	1
897	c28436_g1_i1	AAGAGGTTGGAGGTGATTTT	GGTTTAGCAGAATTGTGAGG	1
898	c28453_g1_i1	AAGTCACAACACAAGCACAA	GTGGAAGAGAAATGGTCAAA	1
899	c28465_g1_i1	CTTTTGTTTGAGATGAAGGG	ACAATTTCCACCACACTTTC	3
900	c28465_g1_i2	CTTTTGTTTGAGATGAAGGG	ACAATTTCCACCACACTTTC	3
901	c28465_g1_i3	CTTTTGTTTGAGATGAAGGG	TTAATCCATACATATCCGGG	1
902	c28465_g1_i4	CTTTTGTTTGAGATGAAGGG	ACAATTTCCACCACACTTTC	3
905	c28534_g1_i1	TCTCATTCGATAAGAGGCAT	AAATTACGAACCTCACGAAC	1
906	c28542_g1_i1	CTTGCTATTGCTGTGTCAGA	GCTCATACGAGGATTACAAA	1
909	c28612_g1_i1	GGTCGTTGTGGTAAAGGTAA	CTTCAGCTTCGTCAATCTTC	1
913	c28661_g1_i1	AGTATGGATACAATCGGTGG	TTCAATGATCGATAGGCTG	1
914	c28663_g1_i1	GTTGTGTCATTTGGTTCACA	GTGGAGAATGGGTTTTGTTA	1
915	c28691_g1_i1	GCATTAGAACAATGTGGTTG	ACCGCGTAAGTACAAGCTAC	1
917	c28736_g1_i1	GAACACTCTCTGTTTCCCAG	CTTATCATAAACGGCCAGAG	2
918	c28736_g1_i2	GAACACTCTCTGTTTCCCAG	CTTATCATAAACGGCCAGAG	2
919	c28770_g1_i1	AAACGACCTGAACAACAATC	ACCATTACGTCGTTTATTCG	1
920	c28784_g1_i1	AACATAACCGCCATTTCTC	AAAAGTTGTGTTGGGTGAAG	1
921	c28785_g1_i1	ATTTTTCACCACTCATGTCC	GTTCGGTTGTGAATAAGCAT	1
922	c28789_g1_i1	ATGGTCATATGTCCGATGAT	TGTCGTCGTTGTAGTTGTTC	1
923	c28789_g1_i1	TAAATCATCGGGTTATGGAC	CTCTCTCACGAATGAAATGC	1
924	c28806_g1_i1	AATACAAGAACGTCAGCGAT	AGAAAACAGACAGCAACGAC	1
926	c28837_g1_i1	CTTGATCAGGGATTTGTTGT	AAATAAAGTGGCCGTGATAC	1
928	c28851_g1_i1	CAGTTTTAGCCACAACAACA	GAAACAAAAGGTTGCAAGTC	2
929	c28851_g1_i2	CAGTTTTAGCCACAACAACA	GAAACAAAAGGTTGCAAGTC	2
930	c28886_g1_i1	TTGTCTACCACGTGCAATTA	TCTATATCCAGGCTCAATCG	1
933	c28902_g1_i1	GGATGCTCAATCATCAAGAA	AGCAAGAGTAACGTAGGAACT	1
934	c28904_g1_i1	CATGTGCATGCTGTTTACTT	AGCATCTGTACAGCTCCATT	1
936	c28959_g1_i1	GCCTCGATTCTTCTATCAAA	CACAGATGAATGAAAGAGCA	1
937	c28969_g1_i1	TTCTAGCTTTCGATTTGGAG	CCATTTCTGATGGGATACAA	1
938	c28982_g1_i1	CCACCACCATTACAGAATTT	CCCAACTAGGGTTGATTTTT	1
939	c29009_g1_i1	CGTAGTCGAAGTCGTAGTCC	TTTCTCTTGGAGAACGTGAT	1
942	c29042_g1_i1	TTCCGAAGATGAAGAAGAAG	CTTGTTCGGAACGTTCTTT	2
943	c29047_g1_i1	GAAGCCAGTGATTACACCAT	CCCCATCAGAGTAATTGAGA	1
946	c29070_g1_i1	GTCTTTTATTGCCATCGAAC	AAGAAGTTTCTATGGCCCAG	2
947	c29070_g1_i2	GTCTTTTATTGCCATCGAAC	AAGAAGTTTCTATGGCCCAG	2
950	c29111_g1_i1	CACAATAATCATGAAGCCCT	AATCCTTACACGATTAGCGA	1
951	c29114_g1_i1	TTTCTTCCCTATCATTGGTG	TGATCACGCATAACTAGAAC	2
952	c29123_g1_i1	TACCTCCTCAACCACAAGTC	TGAGATGGTTCTACACAGCA	1
953	c29135_g2_i1	CGCAACTAAAAACTCTGCTT	GTCCTTTAACCCCCTCTAAA	1
954	c29176_g1_i1	TTAAGGAGATGGAGCTCTTG	CAGCGTAAATCTCATCCTTC	1
956	c29238_g1_i1	GCTTGCTGCTTATTCTCATT	GCCTAACCATGCTATCAGTC	2
957	c29238_g1_i2	GCTTGCTGCTTATTCTCATT	GCCTAACCATGCTATCAGTC	2
958	c29254_g1_i1	GGTAATAAAATACCCCACCC	TAGGAAGAGGGAAGAAGCTC	1
962	c29284_g1_i1	GTTGAGAAATTTTGCAGAGG	TCCGATGTAAGAGAAGAAGC	1
963	c29307_g1_i1	AATATCATCGTTGTCGAAGG	TCATTTCCTTGATCTTCACC	1
966	c29360_g1_i1	TAAGGAGAAGAAGCTCACCA	CATTGAAGATCCTTTCTTGC	1
967	c29364_g1_i1	GACAGATGAGGAAATGGAAA	CCATGATAACCTCCATCATT	1
971	c29387_g1_i1	GAAACCAACGAATGGAAATG	TAAAAGATCTGCACAAAGGG	1
972	c29394_g1_i1	AGTTCGAAAACCACAACATC	GTGTTGATGGTCGACTTGTT	1
973	c29399_g1_i1	GGACGGTTAGCTTTAATGAC	CTTGCATCTCCACCTTACTC	1
976	c29420_g1_i1	CCAGCTTGTTCAATCTTTCT	GAGAGGGATCTTAGCAGGAC	1
978	c29425_g1_i1	CACCTAACTCTTGAAATCCG	GGAGGATTTGGTTGTAGTCA	2
979	c29425_g1_i2	CACCTAACTCTTGAAATCCG	GGAGGATTTGGTTGTAGTCA	2
981	c29439_g1_i2	AGATAATGGTTCGGTCAGTG	CATTCTCGTACTTATTCCCG	1
982	c29491_g1_i1	TGAAGCCTCAACCATTAACT	TGAGAGACGGCATCTATTTT	1
983	c29530_g2_i1	GAAAAGTCGTTCGAGACATC	GATGAGTCGTTTTCTTTCGT	1
985	c29550_g2_i1	CTAGAAACCAAGACGAGAGC	TCCATCTTTATTGTCTGCCT	1
988	c29553_g1_i1	TGTGTGGTAGTGAAAGCTCA	TCTTTGCTCTCTCCAAATGT	1
990	c29569_g1_i1	AGCATGTTACTCGGATCTGT	TCGATCGATTAGGCCG	1
991	c29590_g1_i1	ACACCAACCTGACTGTCTTC	CGATTTCTCATCATCTGGTT	1
993	c29639_g1_i2	AAGAATCAATCTGCACCTGT	ATGCTACACCACACAAAACA	1
997	c29676_g1_i2	TAGTCGTCTTTCCCCAGTAA	AATGTCACTTCCGTATCTGG	1
999	c29750_g1_i2	TAAAGCCGAACGATTGATAC	AGCACATGAACTGTTTCGTT	2
1000	c29753_g1_i3	CTAGATCTCGTCGTCGTTTC	TCATGTTCGGATAAATGACC	1
1004	c29777_g2_i1	AATATGATCGAGTTCGTTGG	TGAGGTGAAAGACAAGGAAT	1
1007	c29781_g1_i1	CCCAGATAAGCATATGAAGC	AACAAGCCCTGTGAGTTAAA	1
1010	c29861_g1_i1	ATTCAGATTCTCATCCACCA	CCACGAGATAATGAACCACT	1
1011	c29864_g1_i1	CATGGGGATTCTTTTGTCTA	TCCCAGAACTAGTTGCAGTT	2
1012	c29864_g1_i2	CATGGGGATTCTTTTGTCTA	TCCCAGAACTAGTTGCAGTT	2
1013	c29880_g1_i1	GAGCGAACTCAAAGAAGAGA	GACTCGAAGATTGATTCCAG	2
1014	c29880_g1_i2	GAGCGAACTCAAAGAAGAGA	GACTCGAAGATTGATTCCAG	2
1015	c29890_g2_i1	AAAGAGAAAAGAAGGTGGCT	AGGGAAAGGAGAAGAGTGAC	2
1016	c29890_g2_i2	AAAGAGAAAAGAAGGTGGCT	AGGGAAAGGAGAAGAGTGAC	2
1017	c29923_g1_i1	TCGGCCGATATATAAGTGAT	CAGACATGACGATCTAGGGT	1
1018	c29934_g1_i1	TCTCCCTTCCACTAGACTCA	GTGAGTTGGGATTTGACTGT	1
1020	c30037_g1_i2	CTGTATCAGGACAATTCGGT	ACCTTCGAATTCACAACATC	2
1023	c30076_g1_i1	AATCGAGAGTACTTCCAGCA	TCGTTACTCCAACCATTACC	1
1025	c30094_g1_i1	ACTGGTTCAAGTTCATCAGG	CTGGTGAAGAATCTGGTGAT	1
1030	c30184_g1_i1	GGAATAATGAACCACCTCAA	TCGCCTTGGTTATGACTTAT	2
1031	c30184_g1_i2	GGAATAATGAACCACCTCAA	TCGCCTTGGTTATGACTTAT	2
1033	c30233_g1_i1	GAAGCTTTGCTTCGATCA	TTCTCCAGAATCAACCAAGT	1
1034	c30270_g1_i1	TCAAACACGTATATCACCGA	TCTCCTCTCGATTGTTGTTT	1
1035	c30276_g1_i1	GGGTGGGAAAAAGTCTTAAT	TGCACATAGCTGGCTTAAAT	1
1036	c30309_g1_i1	AGGGTATCAGGGGAAGACTA	ATCACTGTCCTGTGAAAAGC	3
1037	c30309_g1_i2	AGGGTATCAGGGGAAGACTA	ATCACTGTCCTGTGAAAAGC	3
1038	c30309_g1_i3	AGGGTATCAGGGGAAGACTA	CAACGAGTCAACGACTATCA	1
1039	c30309_g1_i4	AGGGTATCAGGGGAAGACTA	ATCACTGTCCTGTGAAAAGC	3
1042	c30348_g1_i1	ACCATAACCAAACAACCAAC	CCTCATCATCTTCTTCTTCG	1
1044	c30374_g1_i1	TTCTGCCAATGGATAAAGAC	AAAACCCATCTCTGTTTGTG	1
1050	c30451_g1_i1	ATTCATCGCAACTCCGTAT	ATGTCGCTTGAGTGAAGAAT	1
1051	c30453_g1_i1	AGAAGTAGCAGTGCTTTTGG	CCTAGCCTACCAATGTTGTC	4
1052	c30453_g1_i2	AGAAGTAGCAGTGCTTTTGG	CCTAGCCTACCAATGTTGTC	4
1053	c30453_g1_i5	AGAAGTAGCAGTGCTTTTGG	CCTAGCCTACCAATGTTGTC	4
1054	c30453_g1_i6	AGAAGTAGCAGTGCTTTTGG	CCTAGCCTACCAATGTTGTC	4
1062	c30578_g1_i1	TGAGAGAAGGAACAAGCAAT	CAATTGTAATTTCCCTCAGC	1
1063	c30578_g2_i1	GCTGTTTGAGCAGAAAGATT	CTTATGTGTGTGCATATCGG	1
1064	c30589_g1_i1	CCTCACAGTCTCACACACAG	GAGCGAGAGAGACTGACATC	2
1065	c30589_g1_i2	CCTCACAGTCTCACACACAG	GAGCGAGAGAGACTGACATC	2
1066	c30594_g1_i1	TACAATATCAAGCAGCAACG	CTTAGTCTTTAAGAACTGGTCG	1
1067	c30610_g1_i2	ACAAAACAGTCACCAACACA	GGTCATGTAGGGTTAGCAAG	1
1070	c30623_g1_i1	CTCATCTTTGACTCCCTCTG	CAGATCTACCTGATCGCTTC	1
1072	c30662_g1_i1	TAACCTCATCCCACTCATTC	TCTAAGCAGCAGTAGCAACA	1
1077	c30685_g1_i1	TGATGATGAGGACAGTGATG	TTCTTCGGTGATTCTTTGG	1
1085	c30775_g1_i1	GTCCGTCTTATTGTTTCTGC	CGACAACATACACGTACGAC	1
1088	c30780_g1_i2	ATCCTCTGCACAACAGGTAG	AACCGAGATTCACTTCTTGA	1
1090	c30786_g1_i1	ATCGAATCTCGACCATGTAG	CTTCTGGTTTTGGAACTTTG	1
1091	c30805_g1_i1	TTAATGCCTAGAAGAGGTGG	AGCAAGAGTCCATGTATTGG	1
1093	c30884_g1_i1	TGCTTCTATTCAACCACCTT	GAATTTGAGCTGAGGAATTG	1
1095	c30918_g1_i1	CCAAAGGCAATAGTCTTCAC	TGATAAAACAGTGGAGGGTC	1
1098	c30932_g1_i1	AAGTAGGTGGATAACGGGAT	GCGAGCTGACTATAGAGTGTT	1
1099	c30944_g1_i2	AATCTCTGCCAGAACTACCA	GCCTGTACCCAGAATTCATA	1
1101	c30981_g1_i1	ATGCAGCACAACACAATAAG	CGATTAGCTGGATCACTTTC	1
1102	c30986_g1_i1	TCACATGTCGATGGACTAGA	CCGTGACGAACCACAG	1
1103	c30997_g1_i1	GACTTTAGGGTTCGAGGAGT	ATCTGATGATGATAGCCACC	1
1104	c30997_g1_i1	TACGAAGCATTAACTTGTGG	TCAAGCTCTTACATCCTTCA	1
1105	c30999_g1_i1	CAAAACCCACTCTCTCACTC	AGCAGTTTGAGAGGAGATCA	1
1106	c31004_g1_i1	GTAGTGGTACGGAGGTTGAA	TCAAACACTCACTCAAACCA	1
1108	c31016_g1_i1	GAAGGGAAAGAAGAGAGCTT	TGAGAGAAATTTTAGCCGAG	1
1115	c31035_g1_i1	CGTTGAGGAATGTAAATGGT	TGCCTTCTCCTTTCTAATTG	1
1116	c31035_g1_i2	AGGAGATTGCAGAAGACTGA	GCAAGTAGCCACTAATCCTG	1
1117	c31035_g1_i3	GAGTTGAACTTGGAATTGGA	GCAAGTAGCCACTAATCCTG	1
1120	c31105_g1_i1	ATCTTCGACAACATCATCGT	AATCAGTTAGCGCAAAAGAC	1
1123	c31138_g1_i1	CGTGAACGTATGATGAAGAG	ATGACGAACACGAGGATTAC	1
1124	c31147_g1_i1	TCAGTTAATAGCCCCTTTGA	CCTCTCTTCCCTTTCTGTTT	1
1127	c31160_g1_i2	TGACAGATGTAGGCTGATGA	GCATGGGATCTTAGAGATGA	1
1128	c31165_g1_i1	AGTTCGGAATAGTTTCACCA	AAAAGCTCCTCCAAGAAATC	1
1131	c31185_g1_i1	CAAATGTTTAGGGTTTGAGG	ACCCAGTAGGAATTGTCAAC	1
1132	c31196_g1_i1	CTTAGTCATGGAAGACTGGC	GGAATCATTATTGGTGCAGT	2
1133	c31196_g1_i3	CTTAGTCATGGAAGACTGGC	GGAATCATTATTGGTGCAGT	2
1134	c31207_g1_i1	TTCCTCCTTTTGTCAATGAG	GTTCTACAATGACCACCACC	3
1135	c31207_g1_i2	TTCCTCCTTTTGTCAATGAG	GTTCTACAATGACCACCACC	3
1136	c31207_g1_i3	TTCCTCCTTTTGTCAATGAG	GTTCTACAATGACCACCACC	3
1141	c31253_g1_i1	GCTGTAACTAAGATGTGCCC	CCTGAGCCTGAAACATTAAG	1
1142	c31254_g1_i1	GTGTTTACACCCGAGAGAAG	AGCATGACATGACTGGAAAT	1
1143	c31260_g1_i1	AATTAGTCGAAGGTGATGGA	TCTCCTACTGATTGACCAAGA	1
1149	c31301_g1_i1	CAGGTCAAACAATCACCTCT	AATTGAAGCTTGTCGAGTGT	1
1150	c31305_g1_i1	ATATTCTCCTTCTTCCGCTC	GCTTTGTTTGATTCGATCTC	1
1152	c31318_g1_i2	TTCGTGTCTTTCGTTTAGGT	AAGAAAGAAAACAGCACGAG	2
1153	c31335_g1_i1	CTTTTATCATGCATTCCGAC	GTTGGACAAGCAATATCCAT	2
1154	c31335_g1_i2	CTTTTATCATGCATTCCGAC	GTTGGACAAGCAATATCCAT	2
1155	c31347_g1_i1	GGATGTGATGCCAGTTTAAT	TGAAGTATGAAATATGGCCC	1
1156	c31360_g1_i1	CCAATCTTCTGTGGATTTGT	CTTTGACACGTGACTTTCCT	1
1157	c31410_g1_i3	GATTTATGACGACCCTTCAA	CCTCCTTAACTTTTCACCCT	1
1158	c31423_g1_i1	CAACCAGGTAAACACCACTA	CAACACTTGTTTGGTGATTG	1
1159	c31445_g1_i1	TCAACGTCTTCTCTGACGAT	AACAAATGAGAGACAATCCG	2
1160	c31445_g1_i2	TCAACGTCTTCTCTGACGAT	AACAAATGAGAGACAATCCG	2
1161	c31458_g1_i1	ACAACACCGGTGACTACTTC	CGGGATAACACAAGAAAAAG	1
1163	c31472_g1_i2	AAGCATCTTTGCTTGCTTAC	TGCTTTCACACACACACTCT	1
1167	c31504_g1_i1	TACACGTCTTGACCAATTCA	ACATTCCGAGCTAAGTGAGA	1
1168	c31507_g1_i1	AGCTTCGAAAAAGACACAAG	GTCTTCAGCAGCTTCAAAAT	1
1169	c31524_g2_i1	AAGCTCACTGCAAATTGACT	AGTGACATTCACCTCCTCAG	1
1170	c31535_g1_i1	CTAGGCCATACTGCTCTGTC	AAACCGCAAGAAGAAGTGTA	1
1173	c31560_g1_i1	ACCATATGTGCTTTATTCGG	AACGTCATCATTCATCAAGC	1
1174	c31583_g1_i1	GGTGGTCAAATTCAACATCT	CAATCTTGATTAGCAGCCTT	1
1178	c31602_g1_i2	AGTGTTTCATTTTCACCACC	AGATGGAAGTCTTGAGAGCA	1
1179	c31608_g1_i1	CCACAACAACTCAACATACG	GTGGGTGTGTCTAGGAGGTA	1
1180	c31608_g1_i2	AACTGGTTATGCAACAGACC	GTGGGTGTGTCTAGGAGGTA	2
1181	c31620_g1_i2	ATAAACCGAATGGACTGAAC	TGTCTTTTACAGCATCGACA	1
1183	c31647_g1_i1	CACTACCCATTTGGTCACTT	AGTTTGGCAATCGTTGTAGT	1
1184	c31678_g1_i1	CGGTGATGGAGGCTG	TACAACTCCCAAAAATCCTG	1
1185	c31678_g1_i2	CGGTGATGGAGGCTG	GTGCTATTCGCTCTCATTTT	1
1186	c31754_g1_i1	ACATCGTCGTACGGGAATTA	GTACATCAGGAAAATTCGGA	1
1187	c31754_g1_i1	TGGCGATATAACTGTTGATG	GTTCCAATGTGCATAAGGAT	1
1188	c31837_g2_i2	GCAGCCTTTTATGCAAGTAA	ATCCAGTTGTAGCTCCTGAA	1
1189	c31855_g1_i1	GTACGCTCTGGATTGGATTA	ATCTCCGATTGGTTATTGTG	1
1190	c31858_g1_i1	GGACCAACAACAATGTATCC	AACATCAATGGTAAACCGAC	1
1192	c31883_g1_i1	ACAATCCATCTTATCATCGG	GATTGATTCACAGGAAGAGG	1
1193	c31890_g2_i1	CTCATGAACAAGGTTGGAAT	AGCCTGAGTACAGTTTGGAA	1
1194	c31890_g2_i2	CTCATGAACAAGGTTGGAAT	TTGTTGTCGAATCGTAGTTG	1
1195	c31900_g3_i1	ACCTCGTTCGTCCTTCTT	GTTTTTGAATGAGAGACCCA	1
1196	c31933_g1_i1	GGAATAATCGTTCAGATGGA	GAGATGAAACACCACGAAAT	1
1197	c31934_g2_i1	AGTCTCCTCTCCTTCCATTC	TGCAGAAAGAGAGATTGTGA	2
1198	c31934_g2_i2	AGTCTCCTCTCCTTCCATTC	TGCAGAAAGAGAGATTGTGA	2
1201	c31981_g1_i1	ATAACCTGCAGTTTCTGTGG	CATGCCAGTGATGAATAATG	1
1204	c32002_g1_i1	AAATCTTCTGTCAATACGCC	GATTTGCTGTTGTTGATGTG	1
1205	c32006_g1_i1	GTAGAATTTGCAAGGGCATA	AAAGCAAGTTGTCCATCTGT	1
1207	c32049_g1_i1	ATGTCAGGATCTTTTTGCAC	TCTGATTTGTAACATTCCCC	2
1208	c32049_g1_i2	ATGTCAGGATCTTTTTGCAC	GGAATCTGACGATGCTTATC	2
1209	c32064_g1_i1	GATGATCTCTGATTCCTCCA	TATATATGTGGGTGGGAAGC	1
1210	c32074_g1_i1	ATTTCATCACTCACAAACCC	ATGCCTTTCGCTAATGAGTA	1
1211	c32088_g1_i1	AATCGCAGTGAGGAGAGTAA	TCTTAAACTGGAACCTGGAA	1
1213	c32121_g1_i1	AAAGACAAGAGTGAGGTCAAC	AGAAGGTACCAGTGGTGATG	1
1214	c32121_g1_i1	AGCTGCATGCCTATCTACTC	ACATCAGAATCACTGGGAAG	1
1215	c32138_g1_i1	TCAAGGCCAGTCTTGTATTT	CTTGGAACATCACCTTGTCT	1
1219	c32151_g2_i1	CTCATAAAAAGGCAGGATTG	TGCAGATGAGTCAGTGATGT	2
1220	c32151_g2_i2	CTCATAAAAAGGCAGGATTG	TGCAGATGAGTCAGTGATGT	2
1222	c32153_g1_i1	TAAGAGGAGGAAGACCCTTT	AAAGCGGACTGACTTACAAA	1
1223	c32221_g1_i1	CGAAATATCCAGAGAAGCTG	GCACATCAGAATCCTTCACT	1
1224	c32221_g1_i1	GTTATGGAGATGAGAATGGC	GCTCAAGAGAGAGATGTTTGA	1
1228	c32249_g2_i2	GCTCAGAGACCCTGTTTATG	CAAAGAATTCTGGGTGAAAC	2
1229	c32267_g1_i1	GTTCAAGGACCTCAGCG	CTTCAGGAGAGTCAAACCTG	1
1233	c32302_g1_i1	TATACATGGGGGTTGATGAT	AGGAAACCCCAAAAGTTTAC	2
1234	c32302_g1_i4	TATACATGGGGGTTGATGAT	AGGAAACCCCAAAAGTTTAC	2
1235	c32343_g1_i1	TCAGACTCACCATAACCCTC	CCATGTGACGGTATTTCTCT	1
1239	c32355_g1_i1	CAATGGAAATAAAGCACCTC	TGTATGCTGTTGTTCGGATA	1
1242	c32375_g1_i1	AACTGAAAGCATAATGGAGC	CACAAGTTTAGAAGCTGCCT	1
1244	c32407_g1_i1	TTTGAACTGACAGCTTGTTG	ATTAACCAGCACTACCATGC	1
1245	c32411_g1_i1	GAATCATGTGAGGAAGGAGA	AGGTCCTACCAAACCCTAAA	1
1251	c32436_g2_i1	CTAAAGCAACATCCAAAAGG	TTGGTGTTGGTGTAATGCTA	2
1252	c32436_g2_i2	CTAAAGCAACATCCAAAAGG	TTGGTGTTGGTGTAATGCTA	2
1253	c32442_g1_i1	TTGTCCTAAGATCTGCCAGT	ATCGGTAGCACCATATTCAC	1
1254	c32463_g1_i1	CAATACAAATACCCCCAAGA	CCACCACCGTCATCG	1
1256	c32534_g1_i1	GCTTCTGTGTTGGAATGAAT	ACACACACTACCCTTTCCAG	2
1257	c32534_g1_i2	GCTTCTGTGTTGGAATGAAT	ACACACACTACCCTTTCCAG	2
1258	c32536_g1_i1	AACTAGCAGCTTCAAAGCAC	TAAAATTCACACCCAACCTC	4
1259	c32536_g1_i2	AACTAGCAGCTTCAAAGCAC	TAAAATTCACACCCAACCTC	4
1260	c32536_g1_i3	AACTAGCAGCTTCAAAGCAC	TAAAATTCACACCCAACCTC	4
1261	c32536_g1_i4	AACTAGCAGCTTCAAAGCAC	TAAAATTCACACCCAACCTC	4
1263	c32568_g1_i1	GCTTCAACAGCTTCTTTCTC	CTAGCAGTATTCTGGGCATC	1
1267	c32583_g1_i1	GTTGGTGGTGGTAATTTTGT	TACCACTTCTCCCACTTGTC	1
1269	c32616_g1_i1	CTCAACTTATCAAATGGGGA	TTCGATTAACCAGGATATGG	1
1270	c32619_g1_i1	ACCACGACCAAAACAAATAC	TTGACGTGTATAAGATGCGA	2
1272	c32619_g1_i2	ACCACGACCAAAACAAATAC	TTGACGTGTATAAGATGCGA	2
1276	c32646_g1_i1	GATACACCATTTGCCATCTT	TACGTTCAGTTGCAACATTC	1
1278	c32666_g1_i1	GGCTATAGAAGATGGGGACT	CTGCATATTTTGCTGCATAG	4
1279	c32666_g1_i3	GGCTATAGAAGATGGGGACT	CTGCATATTTTGCTGCATAG	4
1280	c32673_g1_i1	CGACAAACAAGTGAAGAACA	TCGTTATCGTCAATATCTGC	1
1285	c32700_g1_i1	GACGACCAAATGACAACAAT	GTGTGAAACGACAAACAAGA	1
1286	c32703_g1_i1	AGGGTAGTGGGATATTTGGT	CGTAGCCTTTACCTACTCCA	3
1287	c32703_g1_i2	AGGGTAGTGGGATATTTGGT	CGTAGCCTTTACCTACTCCA	3
1288	c32703_g1_i3	AGGGTAGTGGGATATTTGGT	CGTAGCCTTTACCTACTCCA	3
1289	c32706_g1_i1	CCAAAACAACATTCTCCTGT	GACACATGAATGACAAGCTG	1
1293	c32732_g1_i1	TTACGTCTTGCTTCAATGG	GTTTTGATGCACTGAGTTGA	1
1296	c32744_g1_i1	CCTCAACTGGGTTTTGATTA	ACCTGAGGAGTGAACATGAG	2
1297	c32744_g1_i2	CCTCAACTGGGTTTTGATTA	ACCTGAGGAGTGAACATGAG	2
1298	c32756_g2_i1	TTACGTTAACGGCTCACTTT	AGGAGGTGATATGGGTTTCT	1
1299	c32776_g1_i1	CAGAACAAGGGAAAATACCA	TCCATTTTGAAGGAGTAGCA	1
1300	c32792_g1_i1	TAACTAACCCCAATGGCTAA	GAAACACTGAAGCACTCTGC	1
1301	c32814_g1_i1	CTGATCCACCAATCCCTAC	TCGAGTGTCCAACCTTTATC	1
1302	c32824_g1_i2	GTCGATCGAATTTTACTTGC	CAAGTCGATCGGTTTTATTC	2
1303	c32841_g1_i2	GCATTATCTCCCTATTCCCT	GATTTCTCGAACCGTATCAG	1
1304	c32863_g1_i1	ACTGCTACATCCACCATTTC	AACTCTGACTGCTCTTGCTC	2
1305	c32863_g1_i2	ACTGCTACATCCACCATTTC	AACTCTGACTGCTCTTGCTC	2
1306	c32888_g1_i1	TGTTATGATGTAGGTGGGGT	CTCCGTCGTAATAAACCTTG	2
1307	c32888_g1_i2	TGTTATGATGTAGGTGGGGT	CTCCGTCGTAATAAACCTTG	2
1308	c32897_g1_i1	TCTACTGGGTCTGATTGGTC	CGCCATAACAATTACACTGA	2
1309	c32897_g1_i3	TCTACTGGGTCTGATTGGTC	CGCCATAACAATTACACTGA	2
1310	c32899_g1_i1	TGGACATCTAATGGCAAAGT	CGGCAGAGGTAAATAAACAG	1
1311	c32904_g1_i3	ACTTGTCGAGCTCCATTG	TCACACCAAGTTTCTGTTCA	1
1312	c32912_g1_i1	ACTTGTCACTGAGAAACGCT	TTTTTGGTGCAGAGGCT	2
1313	c32912_g1_i2	ACTTGTCACTGAGAAACGCT	TTTTTGGTGCAGAGGCT	2
1315	c32917_g1_i1	CGCTTTCTCTCTCTCTCTCTC	GGTCCAATTCTTGAAACTCA	1
1319	c32958_g1_i1	GGTGATAGATCACAGCAGGT	TGGAATTTTGGACTGGATAC	1
1321	c32980_g1_i1	CAACTACAACAAAAGGGTGAC	GCTTTGTCAAGACCTTCATC	2
1322	c32980_g1_i2	AGTCACTGAAACGCAGAAAC	GCTTTGTCAAGACCTTCATC	1
1323	c32985_g1_i1	CCTTTTCAGACGACATTTCT	TGAATTGGGTAGTTTCACCT	1
1324	c32995_g1_i1	ACAGAAAATCCACTTCGAGA	CAAACCGATTCATCTTCTTC	1
1325	c32999_g1_i1	CGACGACGTAAGAAATTTGA	ACATGAATACCTCCACTTGC	1
1326	c33002_g1_i1	ATTAGGGTTTGGAGGAGAAA	GCGAAATTCTATAATGCACC	1
1327	c33008_g1_i1	GACATGAAAAGTGGTCATCC	CTAATGGTGGTCGAAGTTGT	1
1328	c33046_g1_i1	GTGTGAATACAACAACGACG	TGAAACCCACCAATCTAATC	1
1330	c33053_g1_i2	GGCTGTAAAGGTGGAGATAG	GAATGAACAACCTGATGGAC	1
1331	c33058_g1_i2	CAGGGATCTGTTATGTGATGT	GGTCGTTTTTACTTGAGTCG	2
1332	c33058_g1_i3	CAGGGATCTGTTATGTGATGT	GGTCGTTTTTACTTGAGTCG	2
1335	c33097_g1_i1	AATCTGGATTGGGGTATCTT	TAATTGATGTTTACAGCCCC	2
1336	c33097_g1_i2	AATCTGGATTGGGGTATCTT	TAATTGATGTTTACAGCCCC	2
1337	c33124_g2_i2	TACCTCTTCTTTTGTGGTCG	ACACAAAAAGGACTGTCTGG	1
1338	c33142_g1_i1	TCCCACATCCTCTACAAGTC	GCCTTCATTTTCATCTTCAC	1
1339	c33142_g1_i1	TCAGGTCAATGAAGGAGTTC	GAAATATCCGTACAACCCAA	1
1341	c33157_g1_i1	TATAGGGCCAGAAATGAAGA	AACTATGTCCGTTTAAGCAC	1
1342	c33184_g2_i1	CAACAAGCAGGAATTTTACC	ATTCGGTTGTTGATATGGAG	1
1343	c33185_g2_i1	CACGTCTCGGACTTCTACTC	GAACCATGATCCGTAAAAGA	1
1344	c33188_g1_i1	CGAGGGTATTTTGGTATTTG	ATGATTTGTGCAACTGG	1
1345	c33188_g2_i1	TAATGGCTAATGAAGATGGG	AGCTTCAAGTTTTGTCTTGC	1
1346	c33188_g2_i1	CTACCAACTTCAGCGCTACT	GGGGACTCTTCGTTTATCTT	1
1347	c33194_g1_i1	CCATGTGACGGTATTTCTCT	TCAGACTCACCATAACCCTC	1
1348	c33200_g1_i1	TACCTTGGCACTTTTGAGTT	AAAACCAGCCTAGACCTTTT	1
1349	c33222_g1_i2	ATATGTGTGCTGCCTCTTTT	GATATGCAAACACCTCAACA	1
1350	c33236_g1_i1	AGTAGTACGAATACAGCGGC	TGTATCTTTTCGTGCTGTTG	1
1351	c33236_g1_i1	GGTAATAGTAGTTCGCGTCG	TGCTGATGATGATGAGACAC	1
1352	c33258_g1_i4	GGTGGGTGTTCATGTTAGTT	CGCAAACACACAGGTAAAAT	1
1353	c33261_g1_i1	ATGGCAGAAGAGGTAACTGA	ACTGCATTTCTGCTACAGGT	3
1354	c33261_g1_i2	ATGGCAGAAGAGGTAACTGA	ACTGCATTTCTGCTACAGGT	3
1355	c33261_g1_i3	ATGGCAGAAGAGGTAACTGA	ACTGCATTTCTGCTACAGGT	3
1356	c33266_g1_i1	CGAAGGAGAAATCAATCAAG	CACGAATCTGAACATTGAGG	1
1357	c33273_g1_i1	TACTGCTTTCCTCTAGCGTC	GACATGCACACAAACAACTC	2
1358	c33273_g1_i2	TACTGCTTTCCTCTAGCGTC	GACATGCACACAAACAACTC	2
1359	c33311_g1_i1	GCAAAAGAAGGGGAGTAAAT	CATCTTGACCATCATAACCC	1
1360	c33316_g1_i1	AAGGTTGAGATCCTCCTCAT	GAGATTCACGTTCTTCCTCA	2
1361	c33316_g1_i2	ACGTGAATCTCCTCAACAAC	TTCTTTATCTCCGCTACTCG	1
1363	c33323_g2_i1	ACTGCACGTAAAAATGCTG	CGTGTTACTTTTTCTTCTCG	1
1367	c33334_g1_i3	GCTCTGTTTCTTCTATTCCTTC	TATCAGCTTCCCAGTTGTTT	1
1373	c33345_g2_i1	GCTACCTGCTGCTGATCTAT	TCTTCTTGCTCCTCAAATTC	1
1376	c33393_g1_i1	GTTCATGCGTACTTCCATCT	GTGGTTCTTCTGGTTGTTGT	1
1382	c33421_g1_i2	AGATAGTTGGGTTGCTTTCA	CGGTGTCACATCTATCTTCA	2
1383	c33421_g1_i3	AGATAGTTGGGTTGCTTTCA	CGGTGTCACATCTATCTTCA	2
1384	c33435_g1_i1	TATTGGTCGAACTGATTGCT	GAGTTCTCGTCTTGCTTGTC	1
1385	c33444_g1_i1	GAAAACTTTAGCAACATGGG	CAGCATTCTCATTTCACAGA	2
1386	c33444_g1_i2	GAAAACTTTAGCAACATGGG	CAGCATTCTCATTTCACAGA	2
1387	c33449_g1_i1	CAGAAAGTGTTGTCGAGTCA	GAGAGGAAAATTCGATGTGT	1
1388	c33452_g1_i1	CGATGATGACGATGACATA	CTAAACAATGGTTTCGAAGG	1
1389	c33463_g1_i1	GAGGTACATCATGCCGTTAT	TGGACTGTCAACTCAGATCA	2
1390	c33463_g1_i2	GAGGTACATCATGCCGTTAT	TGGACTGTCAACTCAGATCA	2
1391	c33477_g1_i2	ACTTAAGGAGCCTCTTGACC	CTGAGAAGATTGTGCAAACA	1
1394	c33529_g1_i2	CATGCGCTTTAGTTTTATCC	ATTCAGGACAATCAAGAGGT	1
1396	c33555_g1_i1	CGTCTCGAACTAGGGTTTTA	GCCTGTTCTGTCTCATCTTC	2
1397	c33555_g1_i2	CGTCTCGAACTAGGGTTTTA	CTACGCTTCGCATTATACCT	2
1398	c33561_g1_i1	GTTTTGAAGTATGGGCTACG	CCACCACCATCTAATTGTTT	1
1399	c33561_g1_i1	TATGGGGTTTCAACTCTGTC	TGCTATTACCAAACTACCCC	1
1402	c33631_g1_i2	CTTGTCAAGTTTATCCTGGG	ACAAACCAGTGAAGCAAAGT	1
1403	c33649_g1_i1	GATTGCTCTCAAGGAATTTG	AAGTGCGATAATGACAGGAG	1
1404	c33657_g1_i1	GTACTCTCGTTACCTCGTGC	AGAAATAGGGAGAGGACTGG	2
1405	c33657_g1_i2	GTACTCTCGTTACCTCGTGC	AGAAATAGGGAGAGGACTGG	2
1407	c33694_g2_i1	ACAACTTTTCTCCTATGCCA	ACAAGGCCAATAGACTACGA	1
1409	c33746_g2_i1	ATTTACTTGCACAAGGTGGT	AGCTTTATCAACATCATCCG	1
1414	c33783_g1_i1	CGGAGAACGTAAGTGTTACC	TTAACGACTCGATCCAACTT	1
1415	c33813_g2_i1	GCATCGACACGTTTTCTAAT	CTTTTGCTTTCATCGGAATC	1
1417	c33814_g4_i1	CCGTAAATGCCCATCTAATA	TATCGAGCTTTTAGCTTTCC	1
1418	c33818_g2_i1	GAGCACAGTAAAGGATCTGG	TTCTTCTTTTTCCTCTGCTG	2
1419	c33818_g2_i2	GAGCACAGTAAAGGATCTGG	TTCTTCTTTTTCCTCTGCTG	2
1420	c33821_g1_i1	TCCCACTTACTCTCCTCTGA	CTTTTCATTTTGTCGGTCTC	2
1421	c33821_g1_i2	TCCCACTTACTCTCCTCTGA	CTTTTCATTTTGTCGGTCTC	2
1422	c33844_g1_i1	ATGCAATTGTCTTCTCCAGT	AGACCATCAACCTCTCTGTG	2
1423	c33844_g1_i1	CACAGAGAGGTTGATGGTCT	TCTAATCACTCAACTGCAAC	2
1424	c33844_g1_i2	ATGCAATTGTCTTCTCCAGT	CTTGATCTTGACCTTCTGCT	2
1425	c33844_g1_i2	CACAGAGAGGTTGATGGTCT	TCTAATCACTCAACTGCAAC	2
1427	c33854_g1_i4	CTTCGTCTACCTCGTTTCC	TTCGTGGAGTGAGAGAGAGT	1
1428	c33856_g1_i1	AAGAGCTTTAGGTGGTCACA	ATAACAGACCCTGCATCAAC	1
1429	c33856_g1_i2	AAGAGCTTTAGGTGGTCACA	GATGACTCAGTCTCGCTTTC	2
1431	c33872_g1_i1	GGGCGTCATGTACAGATATT	CTTATCACCAACCCAAACAT	2
1432	c33872_g1_i2	GGGCGTCATGTACAGATATT	CTTATCACCAACCCAAACAT	2
1433	c33881_g1_i1	CCAGAGAGCTCTTTCTCTCA	GACGAAGAAACTTACACGCT	1
1438	c33926_g2_i1	CTCCCAATTCTCTTTCTCCT	TAAAGAAACGGTTCCAGAGA	1
1439	c33932_g1_i1	AACAGCTTTGAGTATCGGAA	GCAATCAACCAAAGAAGAAG	1
1440	c33941_g2_i1	GTAGTGGTGGTTCAGCAAGT	CCGTCAGGTCTTGTGTTATT	1
1443	c33958_g1_i1	ATGATCTCGTGAGTTCGAGT	TACCTTTGTGCGTCTTCTTT	1
1444	c33974_g1_i1	ACAGCTCTTACTGGTGGAAA	CTTTGGTTACTGCAGCTTTT	1
1449	c34003_g2_i3	ATTCCTCAGTTGAGACGAAA	CATGCAGAGGAAAGAAAATC	1
1453	c34019_g1_i2	AAGATGGATTAGTTCAGGCA	AACATTGAACCATTCGCTAC	1
1454	c34020_g1_i1	AATGGATATTATGTGGGCTG	CCTCATGGGTGATGATAAAC	1
1455	c34032_g1_i2	GAGGCCAGTTCAGAATTTTT	TTGTGTATCACAAGGTTTGC	1
1457	c34056_g1_i1	TCCGTCATCTCCAAATAAAC	GTGACGATGATGATGTACCA	1
1458	c34056_g1_i2	TCCGTCATCTCCAAATAAAC	GACGAGTACACATTTGAGCA	1
1460	c34060_g2_i1	TGGTTTCGGATAGAGAAGAA	GCTGGTTCAGCTTCATATTC	1
1461	c34060_g2_i1	AGGGGAAGCTGAAGAGTTAG	GACCCATGTCTCTTTGGATA	1
1462	c34064_g1_i1	ACAGGAAGATACGAACGAAA	GTCGCTTGCTTATGTGATTT	1
1463	c34077_g1_i1	CCCCTCTTCTTTCTCTACG	GCGGGTTTGTTGTTAAATAG	1
1465	c34113_g1_i1	ATCTTTCGCCTTTGCTCT	GTTTTCTGATGAAACCCAGA	1
1467	c34154_g1_i1	CTTGCAAGAGCTGGTAAAGT	GAGTTGGGTCCTTTCTTCTT	1
1468	c34155_g1_i1	GTTTACGTATTTTGGTTCGC	CTGATCAAATCACTCCAATG	1
1469	c34155_g1_i2	CATTCTCTTTGAATGGGTGT	CTGATCAAATCACTCCAATG	1
1470	c34161_g1_i1	TATATGGCGTGTGTCGTAAG	GATCCCTAACAAAACCAACA	1
1471	c34164_g1_i1	AAGGGTCTTGCTTCTTTTCT	TTCTTCTAGTTGCCATGGTT	2
1472	c34164_g1_i3	AAGGGTCTTGCTTCTTTTCT	TTCTTCTAGTTGCCATGGTT	2
1474	c34170_g1_i1	GAAACCAGTGTTGTGGAGAT	GCAATTCTCACTACAGCCTT	1
1475	c34177_g1_i1	GTTAATCGACTTTGGAAACG	TTCTGTCGATGACTATCTTGAG	1
1476	c34194_g1_i1	ACCATCATGAAGACATCCAT	GTACTTTGGTTATGCCTTCG	1
1478	c34195_g1_i1	TAATATTAATCCCCCACCAG	GACAAACCTCCACCTGATTA	3
1479	c34195_g1_i2	TAATATTAATCCCCCACCAG	GACAAACCTCCACCTGATTA	3
1480	c34195_g1_i3	TAATATTAATCCCCCACCAG	GACAAACCTCCACCTGATTA	3
1481	c34198_g1_i1	GATAAGAGGCGAGAAGAGAAC	TGCCCTTTTAGAATAGCAAG	1
1482	c34200_g2_i1	ACACCACTCCATTTTCAGAC	GCTTTTGTGGGTTTATATGC	2
1483	c34200_g2_i3	ACACCACTCCATTTTCAGAC	GCTTTTGTGGGTTTATATGC	2
1485	c34212_g2_i1	GTGCAGATGAAGAAGAATGA	AGCAGCTGTTCAAGAAGAAG	1
1487	c34222_g1_i1	GAAAAGAAAGTAAGGACGAGG	TTAGCGGATCCTAAGTTCAA	1
1490	c34228_g1_i1	CGTCGAAATGAAATCTTAGC	CGTTTGAATTGCTCGTGT	1
1492	c34239_g1_i1	GCAAGCATTTTAACATCTCC	ACACAGCTCTTAACATCCTCA	2
1493	c34239_g1_i2	GCAAGCATTTTAACATCTCC	ACACAGCTCTTAACATCCTCA	2
1494	c34240_g1_i1	ATTGTAGGCTGTGCTGAGAC	GGAACCATTCAATCTACCAA	1
1495	c34246_g1_i1	CAAGCAATTGTCCTTTGAAC	CACAAAGCCAAAAGTACCTC	1
1496	c34246_g1_i2	AGAGAGTCTGCAGAAAGCAG	CACAAAGCCAAAAGTACCTC	1
1497	c34251_g1_i2	ACGGATAATAGGGTTTGTCC	AAACCCCACATGTAAATCAG	2
1498	c34251_g1_i3	ACGGATAATAGGGTTTGTCC	AAACCCCACATGTAAATCAG	2
1499	c34262_g1_i1	CTGTTTCCACTAACCTCACC	TCCATTTCACTCTTCCATTC	1
1500	c34262_g1_i1	TGGAATTTGATGGTCTTCTC	CTTCCCCCTCCTCTTTACT	1
1504	c34293_g1_i1	TATGTTCAGCTTCAGGGTTT	AATCTTCTCCAACCTCTTCC	3
1505	c34293_g1_i2	TATGTTCAGCTTCAGGGTTT	AATCTTCTCCAACCTCTTCC	3
1506	c34293_g1_i3	TATGTTCAGCTTCAGGGTTT	AATCTTCTCCAACCTCTTCC	3
1509	c34342_g1_i1	TACCGTCAGATTGAAAATCC	CGAACTCCTGAGCATTATCT	1
1513	c34398_g1_i1	TCAATATATCAATCCCCACC	AGAAATCAAGAAGGTCGTCA	2
1514	c34398_g1_i1	CTCCATCTCTCTCTCTCCCT	AGAAATCAAGAAGGTCGTCA	2
1515	c34398_g1_i2	TCAATATATCAATCCCCACC	AGAAATCAAGAAGGTCGTCA	2
1516	c34398_g1_i2	CTCCATCTCTCTCTCTCCCT	AGAAATCAAGAAGGTCGTCA	2
1518	c34421_g1_i1	GGAGCACAAGATGGATATGT	CACACACCAAATTAACACCA	1
1519	c34421_g2_i1	TTTCCCTCCCTTATTTCTTC	CAATGGAGATGTCGAAGACT	1
1520	c34421_g2_i2	AAATAATGCAGATGGGTGAG	AGCAGTGATTATGTGGGAAC	1
1521	c34429_g1_i1	GAAGGTGACTATGTCGAAGG	CTAGGTGTCAACCTCAAAGC	1
1522	c34454_g1_i2	GTTCAAGACTGGAATCGGTA	CATTTGCTTGATTGACTTGC	1
1523	c34469_g1_i1	AAACTCTCGAGTAAACGCAG	TCTTTGTCCACCAAGTAACC	1
1524	c34471_g1_i2	CGCCATAACCTTAAAACTTG	AGTAGCTACAAAGCCAAACG	2
1525	c34471_g1_i3	CGCCATAACCTTAAAACTTG	AGTAGCTACAAAGCCAAACG	2
1526	c34474_g1_i1	GAAACAACAAGTGCAAGTGA	TCGTTGATGATGGTTCAGTA	2
1528	c34474_g1_i2	GAAACAACAAGTGCAAGTGA	TCGTTGATGATGGTTCAGTA	2
1531	c34497_g1_i1	CTACTGAAGGACCCCTTCTT	ACAAGTTGAGAGGAACGAAA	5
1532	c34497_g1_i2	CAAGGTGAAAGATCCAGAAG	TCAAGTAGTTGGCTTGGTCT	5
1533	c34497_g1_i3	CAAGGTGAAAGATCCAGAAG	TCAAGTAGTTGGCTTGGTCT	5
1534	c34497_g1_i4	CAAGGTGAAAGATCCAGAAG	TCAAGTAGTTGGCTTGGTCT	5
1535	c34497_g1_i5	CAAGGTGAAAGATCCAGAAG	TCAAGTAGTTGGCTTGGTCT	5
1538	c34511_g2_i1	GTAAAGCCAGTGAGCAAGTT	TTATCGAATGAGCACACAAC	1
1539	c34515_g1_i1	AGGAATCATTCTCGATCTCA	GCTTCAACAGCTACCAGTCT	1
1540	c34531_g1_i1	GTCGACCGAATAGTTATAGTTC	CCACTTGTACGAGTAAATGA	1
1541	c34538_g1_i1	GAAAAATCAGTCGGAACAAG	GCTCAGACAAAGAGCAAACT	2
1542	c34538_g1_i1	CAGGTTGGTAACAGAATGGT	GCAATGTCCATCAGATCTTT	2
1543	c34538_g1_i2	GAAAAATCAGTCGGAACAAG	GCTCAGACAAAGAGCAAACT	2
1544	c34538_g1_i2	CAGGTTGGTAACAGAATGGT	GCAATGTCCATCAGATCTTT	2
1545	c34544_g1_i1	CCATACTAGGAAGAAAGCCC	TGGAGATGAAGAACTGGAAC	1
1549	c34581_g1_i1	GCTTGTCTCAAATCTCAACC	TAGCTGTTCCAACTCAACCT	1
1555	c34619_g2_i1	ATGAATGTTTCGGTTCAGTC	TCAGAACTAGCCCACTCAAT	1
1556	c34620_g1_i1	AAGTGGTCCAGCTAAAACAA	ATTGAGCTTGAGCAGTTTTC	1
1557	c34644_g1_i1	AAACTCAGTCATAGAGCCGA	AGACTTCAAGTGCTGGAAAA	2
1558	c34644_g1_i3	AAACTCAGTCATAGAGCCGA	AGACTTCAAGTGCTGGAAAA	2
1559	c34649_g1_i1	CTATGGAAAGAAAAACGGTG	TACAAATACGACGACCAATG	1
1560	c34654_g1_i1	TGGATACTCTGTGCTTGAAA	CTTCTAATGCAATCCCTTTG	3
1561	c34654_g1_i2	TGGATACTCTGTGCTTGAAA	CTTCTAATGCAATCCCTTTG	3
1562	c34654_g1_i3	TGGATACTCTGTGCTTGAAA	CTTCTAATGCAATCCCTTTG	3
1565	c34684_g1_i1	TATTCATTCCCATACCATGC	ATCAAGGCTCCATTTACAGA	1
1567	c34685_g2_i2	GCCAAGTTGTAGGGTGAGTA	TGTATACCTTCGGGAACATC	1
1568	c34685_g2_i3	GCCAAGTTGTAGGGTGAGTA	CGCTTGCTCTAGAGATTCAT	3
1569	c34685_g2_i7	GCCAAGTTGTAGGGTGAGTA	CGCTTGCTCTAGAGATTCAT	3
1570	c34700_g1_i1	GCAGCTATGTTCTTGCTTCT	AAGATTGGGTTGTGTATTGC	1
1571	c34700_g1_i2	CGGAAGAGTACTGTGAGAGG	AAGATTGGGTTGTGTATTGC	1
1573	c34706_g1_i2	TCCTATTCCGATGAACAATC	GATAATTCAGGATTCGATGC	2
1574	c34706_g1_i3	TCCTATTCCGATGAACAATC	GATAATTCAGGATTCGATGC	2
1575	c34708_g1_i1	GGCGATGAAAGTAACAAAAC	ACAAAACAACCTCACAAACC	1
1576	c34714_g2_i1	CTTTTGAAAGCACACCAATC	AGAAATTTCACAACACCTGC	2
1578	c34714_g2_i3	CTTTTGAAAGCACACCAATC	AGAAATTTCACAACACCTGC	2
1580	c34747_g1_i1	TTTCTCCTTGTTTCCCTACA	ACCTCGATGTTAAAATCCCT	1
1585	c34755_g1_i1	CAGCCTTCAACTTCAATCTC	GACAAAAAGACTGACTCCGTA	2
1586	c34755_g1_i2	CAGCCTTCAACTTCAATCTC	GACAAAAAGACTGACTCCGTA	2
1587	c34763_g1_i1	AAACATGTCATTCCGTTACC	AAGTTCCACAAATGCAAGAC	2
1588	c34763_g1_i2	AAACATGTCATTCCGTTACC	AAGTTCCACAAATGCAAGAC	2
1591	c34787_g1_i1	GAGGAATGCTAGGAAAGGTT	AAGCAATCTTCCATGACCTA	1
1592	c34823_g1_i1	GCTGAACAAGAAGGCATTAC	TCGCTTTCTTCATAAGATCC	1
1597	c34834_g2_i1	TTTGTATCTACAAGCCCGAG	AGGTAAGCTTTTGGTGTGAA	2
1598	c34834_g2_i2	TTTGTATCTACAAGCCCGAG	GGGGAGGAAGATTAAATAGC	1
1599	c34836_g1_i1	ACCAAAAGGGAAACACCTAT	GAAAGGGATGGACAATAACA	2
1600	c34836_g1_i2	ACCAAAAGGGAAACACCTAT	GAAAGGGATGGACAATAACA	2
1601	c34855_g1_i2	GGTAGTTAATTCAACGCCAA	GAGATCTTTCAGTCCACCAA	2
1602	c34855_g1_i4	GGTAGTTAATTCAACGCCAA	GAGATCTTTCAGTCCACCAA	2
1608	c34887_g1_i1	TTGACAACCACCATAGCATA	CAACTCACTTATCCTTCCCA	1
1609	c34907_g1_i2	TCTGTCATCTGGGTTTTACC	ATTCAACTCCAGGAAGCATA	2
1610	c34907_g1_i3	TCTTCAAACATGAACCTTCC	ATTCAACTCCAGGAAGCATA	3
1611	c34907_g1_i4	TCTGTCATCTGGGTTTTACC	ATTCAACTCCAGGAAGCATA	2
1612	c34927_g1_i1	TGGAAATCAATGGCTAAGAC	GCCTTTGATTATATTGGCTG	1
1614	c34933_g2_i1	TGTAAACCGAACACAACAAG	GCATGGTTCTTGTTCAACTT	1
1618	c34964_g1_i1	TAGTGGCTGTTATCCATTCC	AGAGGAGAGAAGGATTGAGG	1
1620	c34993_g2_i5	TCTCTTCCTCGGTCTCAATA	TGATGTAGCAAACAGCAATC	1
1621	c35039_g1_i1	TAGGAATCCGAATATCATGC	GGCTGGTGAATGAGCG	1
1622	c35049_g1_i1	CCCACTCGTTAAGACAACTT	TTGGAGTGAGGATTGAACTC	3
1623	c35049_g1_i2	CCCACTCGTTAAGACAACTT	TTGGAGTGAGGATTGAACTC	3
1624	c35049_g1_i3	CCCACTCGTTAAGACAACTT	TTGGAGTGAGGATTGAACTC	3
1625	c35053_g1_i1	TTATATTAATGTCGGGACGC	TTCTGGGTAAAACTGCTCAT	2
1626	c35053_g1_i1	CACAACAAAGCCCTAATTTC	AGAGATCAGTATACAACACCG	1
1627	c35053_g1_i2	TTATATTAATGTCGGGACGC	TTCTGGGTAAAACTGCTCAT	2
1629	c35054_g1_i1	GGATCCTTCTAGAATGCAAA	TCCTATGAAAGATTCCATGC	1
1630	c35058_g1_i1	TTCAAGCTCTTTTAGGCAAC	CAAGTGGGTGTTCCAGTAGT	1
1632	c35079_g1_i1	GGTTAAGACTTGAGACGCAC	TTCTCCCAGTCCAAGATTTA	2
1633	c35079_g1_i2	GGTTAAGACTTGAGACGCAC	TTCTCCCAGTCCAAGATTTA	2
1638	c35100_g1_i1	GACATGTTCAAAGACGGATT	TAATCCCATAGCGAAGAAGA	1
1639	c35101_g1_i1	CTAAAATGTGCCCAGACTTC	GAGGTACGCTAGTGATTTGG	1
1640	c35105_g1_i1	ACACGATTACGAATGGAAAC	TAAGAAAGTGGGACCAAAGA	3
1641	c35105_g1_i2	ACACGATTACGAATGGAAAC	TAAGAAAGTGGGACCAAAGA	3
1642	c35105_g1_i3	ACACGATTACGAATGGAAAC	TAAGAAAGTGGGACCAAAGA	3
1644	c35107_g1_i1	TTACAGGTACTGGAAAGCGT	GAACTTGCTAGCAGGAAAGA	2
1645	c35107_g1_i2	TTACAGGTACTGGAAAGCGT	GAACTTGCTAGCAGGAAAGA	2
1646	c35114_g1_i3	AGAACTTGTGGCCTTTGTAA	CTCGCTTTTACTAGACCCCT	1
1647	c35114_g1_i4	GGTTGTTGCTCTGGTAATTC	CTCGCTTTTACTAGACCCCT	1
1648	c35135_g1_i1	CTCATTACCATTTCCATCAC	TACAAAACCCAGTAACCCAC	2
1649	c35135_g1_i3	CTCATTACCATTTCCATCAC	TACAAAACCCAGTAACCCAC	2
1651	c35139_g1_i1	AGAAGTCCTTCCAGTCTTCC	ACTGGAAACACACAACACAA	1
1652	c35140_g1_i1	CAATATCTCACACCAACCCT	ACAAACAAGCATCTTCCAAC	1
1653	c35152_g1_i1	AGCTAGTGAATCGGGTGATA	AGACATGCCTTGAAGAAGAA	1
1654	c35152_g1_i2	AGCTAGTGAATCGGGTGATA	TGATTTCCACTACCTGAACC	1
1655	c35152_g1_i4	ACCGATGAAACAAGCTAGAC	AGACATGCCTTGAAGAAGAA	1
1657	c35173_g1_i1	TCCCTTGCTCAAGTTATTGT	GTTAAGAAACGTGGTGAAGG	1
1658	c35174_g1_i2	GCCTATTAAAAGGTGAATCC	GTTTTGCGAAATCTCATCTC	2
1659	c35174_g1_i5	GCCTATTAAAAGGTGAATCC	GTTTTGCGAAATCTCATCTC	2
1661	c35190_g1_i1	CTCAACTTGGTTTTCTTTGG	CTGTGTTTGGATGATGATGA	1
1663	c35196_g1_i1	GTAGGACAGGTCATTCCTGA	CACGCTTAGTGAACAAATCA	1
1664	c35210_g1_i2	ATGAAATGATTCAGACAGGG	AGGATCACATGCATTACACA	1
1665	c35218_g1_i1	AGAAAGCAAGGGAGAGAGAC	TACAAGGTCCAATCTATGGC	1
1666	c35225_g1_i1	CACACTCAGACTCAAAAGCA	AATGGAGTCACCAAATCAAG	1
1667	c35225_g1_i1	CTTGATTTGGTGACTCCATT	GCAGCTTTCAGCATCTTACT	1
1668	c35228_g1_i1	TCAAGCCAATGTAGATGTCA	GCATTGGAGACTCTTTTCTG	3
1669	c35228_g1_i2	TCAAGCCAATGTAGATGTCA	GCATTGGAGACTCTTTTCTG	3
1670	c35228_g1_i3	TCAAGCCAATGTAGATGTCA	GCATTGGAGACTCTTTTCTG	3
1672	c35248_g1_i1	ACCTCAAACTCCTGCTGTTA	CTTCTTCTCATTGACCTTCG	2
1673	c35248_g1_i3	ACCTCAAACTCCTGCTGTTA	CTTCTTCTCATTGACCTTCG	2
1675	c35276_g1_i1	TTGGATCAATTGAGGTTAGG	TACTGTCTTGGTGGCATACA	1
1676	c35276_g1_i2	TTGGATCAATTGAGGTTAGG	AATGAAAAGTGTCTTGGTGG	1
1677	c35307_g1_i1	CCTTCCGTTGTAAGAATGTC	AGCTGATTCTCAACCAAAAC	1
1678	c35307_g1_i2	ACTGAAGCTGAAGACTTGGA	TGATAGTTGAATCCTCACCC	2
1679	c35313_g1_i1	GTCTAGCAATTCAAGGATCG	AGCCGGAAGGTTAAGATAAT	2
1680	c35313_g1_i2	GTCTAGCAATTCAAGGATCG	AGCCGGAAGGTTAAGATAAT	2
1682	c35337_g1_i1	TCCGTTAGATTACTTGTGGG	TTGAAACCTCCTACTTTCCA	1
1685	c35376_g1_i1	AGAGAAGAATCGAATGGTCA	TTTTCCGAGTTTAGCTTCAG	1
1686	c35377_g1_i4	TAGATTTGAGAAGAACGGGA	TTCATCAACCCTACTCCATC	2
1687	c35377_g1_i5	TAGATTTGAGAAGAACGGGA	TTCATCAACCCTACTCCATC	2
1688	c35381_g1_i1	TAAGTAAGCAAAGGCAAAGG	TCTAGTTTGGTTTGGTTTGG	1
1689	c35381_g1_i1	TAAGTAAGCAAAGGCAAAGG	CACCTTCACCAAACAAAGAC	1
1690	c35406_g1_i1	CACACCCAGTATAAGGGAAA	TTGTGAAGTGATGTGATGCT	2
1691	c35406_g1_i2	CACACCCAGTATAAGGGAAA	TTGTGAAGTGATGTGATGCT	2
1694	c35417_g1_i1	TTGGTGGGTTATAAAGTTGG	AAGAGAAACAACAATGCACC	1
1697	c35424_g1_i1	TAATGAGAAAGGGATGTTGG	TACTTCTCCCAACCAAGAAA	1
1700	c35432_g1_i1	TCCTTTTCTCTCAGCTTGAC	GAAAGTGGGTTGTTGAGATG	1
1701	c35438_g1_i1	AAACCTCTCCCTCACTCTTC	TAACAACAATCAGGGAGGTC	2
1702	c35438_g1_i2	AAACCTCTCCCTCACTCTTC	TAACAACAATCAGGGAGGTC	2
1705	c35453_g1_i2	CCCCCAATCTTTCATTTACT	TGGGGTAAGGTTAAAACAAG	2
1708	c35453_g1_i4	CCCCCAATCTTTCATTTACT	TGGGGTAAGGTTAAAACAAG	2
1710	c35456_g1_i1	ATGACAAAGGAAGACGAAGA	AGACTTTGACGACATGGTTC	1
1711	c35457_g1_i1	CTTCGAGAGGGAAAATCAA	GCCTTCTTCTTTTCCAGAAT	4
1712	c35457_g1_i2	CTTCGAGAGGGAAAATCAA	AGAGGAAAGTTTATCCCCAC	4
1713	c35457_g1_i3	CTTCGAGAGGGAAAATCAA	AGAGGAAAGTTTATCCCCAC	4
1714	c35457_g1_i5	CTTCGAGAGGGAAAATCAA	AGAGGAAAGTTTATCCCCAC	4
1718	c35505_g1_i1	ACTGCTATTCTCGGCTACAG	TAACTCATCCTGATCCTGCT	1
1720	c35507_g1_i1	GAAAGGAAGGACCAAAAGAT	TCAAAGGGAGAGAGAACTGA	1
1723	c35522_g1_i1	GAAAGTCCAAGAAAATGTCG	GTGGTTACGATGGAGAGAAC	2
1724	c35522_g1_i2	GAAAGTCCAAGAAAATGTCG	GTGGTTACGATGGAGAGAAC	2
1736	c35573_g1_i1	AGGTTCGATTCCATGTTATG	AAGAAGAACAAAGGGAGCTT	2
1737	c35573_g1_i2	AGGTTCGATTCCATGTTATG	AAGAAGAACAAAGGGAGCTT	2
1738	c35581_g1_i1	CTCCTGTTTCGTTCTACTCTCT	CGTTCTTGCTCTTCTTGTTT	1
1739	c35581_g1_i1	AAACAAGAAGAGCAAGAACG	AATCGTCCCATCATCATAAC	1
1740	c35581_g1_i1	GTTATGATGATGGGACGATT	ATCAAACATTGTTGTCCCAG	1
1741	c35582_g1_i1	CTCCCCTCTTCTCTCTCATT	CGGAATTAACTTCTGCAACT	1
1743	c35604_g1_i1	TCCATACATCAACCGAGTCT	CGTGCATCACTCTTTGATT	1
1744	c35604_g1_i2	CGATCGGCAAAGAATAAGA	CTATCCTCGTGCATCACTCT	1
1748	c35618_g1_i1	GGGAAATCATCCACATTAGA	CATCAATGCATGTTCTCAAG	1
1750	c35625_g2_i1	ATTCATTCACGAGTTGATCC	ATATTTGAAAGAAGGGCAGG	2
1751	c35625_g2_i2	ATTCATTCACGAGTTGATCC	ATATTTGAAAGAAGGGCAGG	2
1753	c35636_g1_i1	TAGGTGAAAAAGGGAAGTCA	AATGAAGCAGCTGCAAA	1
1759	c35703_g1_i1	AAAGAAAGGAAGAAGGGAGA	TCTCATGCCATCATACTCAA	1
1762	c35764_g1_i1	TGATCACCTTTATGACCCTC	CTTCTTGAAAAACACCGAGT	1
1763	c35769_g1_i1	GACAGGCTAAAAGATGTTGC	GGTAAACCAAAATGACTCCA	1
1771	c35827_g1_i1	CCTTTCATTGTCCTTTTACG	GAATCAAAACAGCAGGGTAG	4
1772	c35827_g1_i2	CCTTTCATTGTCCTTTTACG	GAATCAAAACAGCAGGGTAG	4
1773	c35827_g1_i3	CCTTTCATTGTCCTTTTACG	GAATCAAAACAGCAGGGTAG	4
1774	c35827_g1_i4	CCTTTCATTGTCCTTTTACG	GAATCAAAACAGCAGGGTAG	4
1775	c35829_g1_i1	TTAAGCATATCCCACGTGTT	TAATGGTGCAGTGGTACAAA	3
1776	c35829_g1_i2	TTAAGCATATCCCACGTGTT	TAATGGTGCAGTGGTACAAA	3
1777	c35829_g1_i3	TTAAGCATATCCCACGTGTT	TAATGGTGCAGTGGTACAAA	3
1780	c35853_g1_i1	AACAACACAACTCCAACTCC	AATTCACCGACATAATCAGG	1
1781	c35854_g1_i1	GGTTGGTATTTGGAGAGTGA	CAGACCTCCTATGAACAAGC	1
1782	c35865_g1_i1	AAGAAGACGAGGAGGAGAAG	TTCTTATACCGCTTGGACAT	1
1783	c35870_g1_i1	ATCGCTTGAATGTGAATGTC	AACAGGAGGATGAACATCAG	1
1784	c35882_g1_i2	ATCAGCATCCACAACACATA	GCATTAGGAACAGGTGCTAC	1
1785	c35882_g1_i3	ATCAACATCCAGCACACATA	GCATTAGGAACAGGTGCTAC	1
1786	c35884_g1_i1	CCAGAAAGATCATGGAGTGT	TATTTGCTGAGGATGAGGAG	1
1789	c35925_g1_i1	CACATGCATTTGTTATCTGG	GCTTCATAATTGGTGCTTTC	1
1790	c35928_g1_i1	CTTGTGTAGAAAGTGAGACTCTTG	GGTAGAAGAGAATGCACCAA	1
1791	c35929_g1_i1	CGTTCACAAATGAGACAATG	GGGAAGGAGGAAAAAGAGT	1
1792	c35932_g1_i1	TTTTCTTCACATTACACCCC	AGGTGGGATTGTTGTAGTTG	3
1793	c35932_g1_i2	TTTTCTTCACATTACACCCC	AGGTGGGATTGTTGTAGTTG	3
1794	c35932_g1_i4	TTTTCTTCACATTACACCCC	AGGTGGGATTGTTGTAGTTG	3
1795	c35970_g1_i1	ATGTCTGAGGTACCAAATCG	GCAAGGCTTAACATTGACAT	2
1796	c35970_g1_i2	ATGTCTGAGGTACCAAATCG	GCAAGGCTTAACATTGACAT	2
1806	c35979_g1_i2	GAACAGATTGGAAGGATCAA	CTCAAGAAGAAGGAGCAAAA	1
1808	c35995_g1_i1	AGAGGACCACATTCATTCAG	GATTAAACAATGACTCCCGA	1
1809	c36003_g1_i1	CCGATTTCAAGCACAAAG	GCTACCTGCTAGTTGCTGTT	1
1810	c36003_g1_i1	GAGGAGAGAATTTGAAAGCA	TGAGTCCTCGTCTTCTGAGT	1
1811	c36005_g1_i1	ACTGCTTTGTGTGGTTAGGT	ATAAACCCATTTCTCCCACT	1
1812	c36005_g1_i2	GATGAAACAAACACGAGACC	ATAAACCCATTTCTCCCACT	3
1813	c36005_g1_i4	GATGAAACAAACACGAGACC	ATAAACCCATTTCTCCCACT	3
1814	c36005_g1_i6	GATGGATTCATCTGGCATAG	ATAAACCCATTTCTCCCACT	4
1819	c36017_g1_i2	ACAAAGAAAGACGGAACTGA	GGAGGTTGTTGTTCACTTGT	1
1823	c36031_g1_i1	CTAATTTCAGCCTTTAGCCA	AAATGTCACAATTCAGACCC	3
1825	c36031_g1_i3	CTAATTTCAGCCTTTAGCCA	AAATGTCACAATTCAGACCC	3
1827	c36031_g1_i4	CTAATTTCAGCCTTTAGCCA	AAATGTCACAATTCAGACCC	3
1828	c36034_g1_i2	AGTTGCTCCAAGTTCCATTA	CGAATTCATTCGTATCTGGT	1
1834	c36078_g1_i1	CACATTACGATTGTTGTTGG	GAACCTCACAGAGACAAAGC	1
1835	c36083_g1_i1	ACTAGTCTCTTCGCGTTCAC	CAGCCAAACAGAGACAAATC	1
1838	c36107_g1_i2	AAATTACAGGTGCCATCATC	ATTATGGGACGATGAAACAG	2
1839	c36107_g1_i3	AAATTACAGGTGCCATCATC	ATTATGGGACGATGAAACAG	2
1843	c36136_g1_i1	GGTTCTAGTGGGTTTCATCA	AATGCACACACAATCATCAG	1
1844	c36142_g1_i1	CAGATATTTGCAGCTTGACA	CATATCATTCCTTATTCCCC	3
1845	c36142_g1_i2	CAGATATTTGCAGCTTGACA	CATATCATTCCTTATTCCCC	3
1846	c36142_g1_i3	CAGATATTTGCAGCTTGACA	CATATCATTCCTTATTCCCC	3
1847	c36155_g1_i1	AACAGGTGTTCAACCAAAAC	TGATCTATTCCTCTGTCGAT	1
1848	c36178_g1_i1	AGATCAAATTCTGCGATCAG	TTAAGAGCAGAGCCAATCTC	1
1849	c36185_g1_i1	TTTTCAAGAGAAGCAAGTCC	CCAAGCATCTCTCTTTTGAC	1
1851	c36202_g1_i1	AAGAGCACCTCGACAATCT	TGTAAGGCCAGACTTCATTT	1
1852	c36207_g1_i1	AGCTCTTGTGTATCGTCAGG	CTGGTACTCGAACTGTAGGC	1
1853	c36207_g1_i1	GCCGATTTTCTTTTTGC	CCCATTGGCCATTAAAA	1
1856	c36217_g5_i2	GACAGTCCGAGAGGATCATA	GAACCAGACCCAATAGTTCA	3
1857	c36217_g5_i3	GACAGTCCGAGAGGATCATA	GAACCAGACCCAATAGTTCA	3
1858	c36217_g5_i5	GACAGTCCGAGAGGATCATA	GAACCAGACCCAATAGTTCA	3
1859	c36220_g2_i1	AATCATGCAATCTGGTCTGT	AGCAAACTATCATCCAATCG	1
1860	c36223_g1_i1	ATCAAGCAGCAAGATTATCC	GTGGTGATTTATTCGTATCG	2
1861	c36223_g1_i2	ATCAAGCAGCAAGATTATCC	GCGAACAAAAGAAGAGAGAA	1
1865	c36243_g1_i1	GAATGTTTGTGGATGGAACT	CAACAGAACATAACTTAGTGGC	1
1866	c36245_g1_i1	AGTGGAGTGATGGACAAGAG	CCTAAGGCTAAAACAAACCA	1
1867	c36246_g1_i1	CCATTGAGAACTACGAGGAG	ATGCTTGACCCTCTAAAACA	1
1868	c36253_g1_i1	ACGTGTCCCTTTATCCCTAT	ACCACAGAGTTTCATAGTCTCTC	1
1869	c36258_g1_i2	CTATCCTGGAACTCCAATCA	TGTTACTGATCTTGTCACCACT	2
1870	c36258_g1_i3	CTATCCTGGAACTCCAATCA	TGTTACTGATCTTGTCACCACT	2
1876	c36281_g1_i1	CGGCTCCTCTATTTAAACCT	CCTGAAGACTCCTTGTTGAG	1
1877	c36282_g2_i1	TCTCTCTCTTGCCTCTCTTG	TGATCACACCAAAGACTTCA	4
1878	c36282_g2_i2	TCTCTCTCTTGCCTCTCTTG	TGATCACACCAAAGACTTCA	4
1880	c36282_g2_i5	TCTCTCTCTTGCCTCTCTTG	TGATCACACCAAAGACTTCA	4
1881	c36282_g2_i6	TCTCTCTCTTGCCTCTCTTG	TGATCACACCAAAGACTTCA	4
1882	c36299_g1_i1	TTTTACCTCACACCAAGACC	CAATGAACTCAAGGCTCTTC	2
1883	c36299_g1_i2	TTTTACCTCACACCAAGACC	CAATGAACTCAAGGCTCTTC	2
1884	c36313_g2_i1	GGTCGACGAGAAATAACATC	CAATGCTAAACGATCACGTA	1
1885	c36313_g2_i2	CGTAACATCGATTCTTGCTT	CAATGCTAAACGATCACGTA	1
1886	c36315_g1_i5	TTAAGCCTCAGGGTAAGTTG	AAACATGCTCGATGGTATTC	2
1887	c36315_g1_i6	TTAAGCCTCAGGGTAAGTTG	AAACATGCTCGATGGTATTC	2
1888	c36317_g1_i1	GCATACGATTGTGCTTGTTA	GGCTACACCATTAGCTTCAG	1
1889	c36318_g1_i1	TCAACTCGAAGGTAGTCGTT	ATGTCGACGAGTGGAATAAG	1
1893	c36343_g1_i2	TCCTAAAGGGTGTTACCAAA	AAGTTTGGATCCTGTGTGAC	1
1894	c36345_g1_i1	TTTCTCGTACAATGATGCTC	GACATCCTCTCATGTCGATT	1
1895	c36345_g1_i1	GTCTTGATGTTTGCAGGTCT	TGGTGTACAATATGCCAAAC	2
1896	c36345_g1_i2	TTCCTCTTGCTATTCAGCTC	GGTGTACAATATGCCAAACA	4
1897	c36346_g1_i1	TCACTGTCTAAGGGTGTTCC	CTCAGCTTCTCAAGCTCATT	1
1898	c36377_g1_i1	AACTAGGCGTGGTTGATAGA	CCTCAATGACGATACCTGAT	2
1899	c36377_g1_i3	AACTAGGCGTGGTTGATAGA	CCTCAATGACGATACCTGAT	2
1900	c36377_g1_i5	GTGGTTGATAGAGATGGGAG	CCTCAATGACGATACCTGAT	4
1901	c36377_g1_i6	GTGGTTGATAGAGATGGGAG	CCTCAATGACGATACCTGAT	4
1903	c36402_g1_i1	ATTACCCAGGGAAGTTTGAT	CAAATACTAACTGATGGCCG	1
1904	c36412_g1_i1	GGATATCCAATGCGTAAAGA	ACTATTAGCTGGTGGAGCAA	2
1905	c36412_g1_i2	GGATATCCAATGCGTAAAGA	ACTATTAGCTGGTGGAGCAA	2
1906	c36414_g1_i1	AGAGGCGATTATGTGAGAGA	AACCAAAATGATCGTGACTC	1
1907	c36421_g1_i2	TATATAATCCGCTTGCTTCC	GCATTTCCTGAAAGAAACAG	3
1908	c36421_g1_i3	TATATAATCCGCTTGCTTCC	GCATTTCCTGAAAGAAACAG	3
1909	c36421_g1_i4	GTTCATCACTGGTCATTTCC	AGGCAGTTGAGCATAGTCAT	6
1910	c36421_g1_i5	TATATAATCCGCTTGCTTCC	TTAGTTCTTACGTTGGAGCC	4
1911	c36421_g1_i6	TATATAATCCGCTTGCTTCC	GCATTTCCTGAAAGAAACAG	3
1912	c36421_g1_i7	GTTCATCACTGGTCATTTCC	AGGCAGTTGAGCATAGTCAT	6
1913	c36432_g1_i1	GGAGAAGATCGCGGC	ATCCTCTTCAGTATCGCAAA	1
1916	c36452_g2_i6	AACCATATTCCAACACCAAC	TCAAGTTTTTATACGCTCCC	1
1917	c36452_g2_i6	AAGGCATCTAAGGAGAGACC	GAATTGATGCACATTGTCAG	1
1927	c36507_g1_i1	CTTCAAAATGGTACGTGGTT	CTTATCAGCAACGACAACAA	1
1928	c36510_g1_i1	CTCACATGAAAATGGAGGTT	AAGAGAGCCATCAGACTTGA	1
1929	c36532_g1_i1	GGTAACTATGGTGGTGGAAA	AAACCATCACTGCTACTGCT	1
1932	c36549_g1_i1	ACTCTCACTGGTGAGGTCAT	CCTCCGCTCACAACTACTAC	1
1933	c36556_g1_i1	AAGAAGAAACATCAGCGTGT	ACAAGATACAATTCCATCGG	1
1934	c36562_g1_i1	CAAAGGAGTTTGAAGATTGG	TCTCACTTCAAAGCCAGATT	1
1937	c36579_g1_i1	TGGATCACAAGAGCTATAAGAG	ATAACCATTTGGCTGATGAC	1
1939	c36582_g2_i2	CAGAATCTCCAATACGTGTG	TACATAATTGAGGTGGCTCC	1
1941	c36593_g1_i2	GGCCTCATTGTGTAATTTGT	TGCAACAGTATGCAAGATTC	1
1944	c36605_g2_i1	GGAGAATTTTGGACCTCATA	AAGTGGGTATCCGAGAAAAT	3
1945	c36605_g2_i2	GGAGAATTTTGGACCTCATA	AAGTGGGTATCCGAGAAAAT	3
1946	c36605_g2_i3	GGAGAATTTTGGACCTCATA	AAGTGGGTATCCGAGAAAAT	3
1951	c36635_g1_i1	CCAACAACTCCTCTGTTCTT	CATTGAGGGAGCACTTAGAC	1
1957	c36693_g1_i6	ATAGGTCGATGCTGAGAGAA	AACCACGTCAAGTGATAACC	1
1960	c36723_g1_i1	TTCACGTGCTAAATCAACTG	TAGGCTAAGTCTACCCGATA	1
1961	c36737_g1_i1	CTTCCACCAGAGAGAGATTG	CCACTTCACCTACACCTTGT	1
1962	c36741_g1_i1	CCATTTCAACTCAGAGAACC	TAAAAGTCTTTCTTGCAGGC	4
1963	c36741_g1_i2	CCATTTCAACTCAGAGAACC	TAAAAGTCTTTCTTGCAGGC	4
1964	c36741_g1_i3	CCATTTCAACTCAGAGAACC	TAAAAGTCTTTCTTGCAGGC	4
1965	c36741_g1_i4	CCATTTCAACTCAGAGAACC	TAAAAGTCTTTCTTGCAGGC	4
1966	c36750_g1_i1	AGCCTTGAAGCAGTTACATC	GCTACAAATTCAGGATACCG	1
1967	c36750_g1_i4	ATTGATGCATTCAGAAGGAC	ATTCAAGTCATGGAAGTGCT	1
1968	c36762_g1_i1	CCAAATTCCCTCTTTGA	GGTTGGATCGAGTTTCATT	1
1973	c36818_g1_i1	ACGGAATCAAGTGAAACAAC	CCAAGTTCATCATTTCCACT	1
1976	c36839_g2_i1	CTTAGCAGTTCCCAACTGTG	CTGGTGAGAGATCAAAGGTC	1
1977	c36844_g1_i1	CACCTCCACTACACCACTCT	TCATAACTGAAGGGCTGAGT	1
1978	c36844_g1_i1	ATACAAGAAGAGCAGTTGCC	AAGTCTTGTGGCAGATTGAG	1
1979	c36847_g1_i1	TACAGCAACGCTTGTGATAC	TTAATCCTTGTCAACCGAAC	4
1980	c36847_g1_i2	AGCGAGATTATGAGGATGAA	AACTTTACCCACACACCTTG	2
1981	c36847_g1_i3	TACAGCAACGCTTGTGATAC	TTAATCCTTGTCAACCGAAC	4
1982	c36847_g1_i4	AGCGAGATTATGAGGATGAA	AACTTTACCCACACACCTTG	2
1983	c36848_g1_i2	AGAATCACAAGGCAAGAGAA	TATCCTGCTGTCGTCCTACT	2
1984	c36848_g1_i3	AGAATCACAAGGCAAGAGAA	TATCCTGCTGTCGTCCTACT	2
1985	c36851_g1_i1	CCTGGTTATCCTCCACAATA	CCATCACCATTAAGATCCAT	2
1986	c36903_g1_i1	TCCTTCTTCAATCTGCTCAT	CTATCCCATGGAACAACAAT	1
1989	c36905_g3_i1	ATCATTGGTGGTAGACTTGC	CTTCTCTGGTTTTCCTTGTG	1
1991	c36915_g1_i1	GCCATTGATTTCTATTACGG	CAACACCCCATCTCTTCTAA	1
1994	c36953_g2_i1	GGCAAAGCTACAAGGTAGAG	GGAAAGCTGGTAATTTTGTG	3
1995	c36953_g2_i2	GGCAAAGCTACAAGGTAGAG	GGAAAGCTGGTAATTTTGTG	3
1997	c36953_g2_i3	GGCAAAGCTACAAGGTAGAG	GGAAAGCTGGTAATTTTGTG	3
1998	c36958_g1_i1	CCTGTTCTCCAGGACTATCA	CACTTGATACGAGCAGTTGA	2
1999	c36958_g1_i2	CCTGTTCTCCAGGACTATCA	CACTTGATACGAGCAGTTGA	2
2000	c36964_g2_i1	CCCGAGGAGAGTTGATCT	CAAAACACCAGTAAAGGCTC	3
2001	c36964_g2_i2	CCCGAGGAGAGTTGATCT	CAAAACACCAGTAAAGGCTC	3
2002	c36964_g2_i4	TTCTCTCTCTTGCAGAAACG	CAAAACACCAGTAAAGGCTC	1
2005	c36978_g1_i1	TCTATTGAAAGGTTGCAGGT	GTAAATGCACTTCCGTTTGT	1
2006	c36981_g2_i1	GCTTATCAATATCTGCCGTC	TGATAATCTAAAGGGCCTGA	1
2008	c37025_g1_i1	CGATCAGGTAAAATTGCTGT	AGTGGGTTCCTCTGATACAA	1
2010	c37025_g1_i2	CTCCTTCATCGCTCTTCTAA	ACATTACCGTGAACTTGGAC	1
2017	c37040_g1_i4	GAGCACATGCTTTTGATCTC	CATCTTTTATCAACGGAAGC	1
2018	c37047_g1_i1	GGCACCATGAGTAGTGTTCT	GGTAAGTCATCGATTTTGGA	2
2019	c37047_g1_i2	TGTTGACTGTTGAGGTGAGA	GGTAAGTCATCGATTTTGGA	1
2020	c37047_g3_i1	GGTAAGTCATCGATTTTGGA	TGTTGACTGTTGAGGTGAGA	1
2021	c37047_g3_i1	TTAAAAGTGGTGGGGATATG	GCAAGAGCAAGTAACCAAAC	1
2023	c37049_g2_i1	CTTGGAATAACAGTGGTGGT	CCCTCTGAGATGAAAACAAC	1
2027	c37059_g1_i1	AAATATCTCCTCGTCCTTCC	GGTTGATTTCGTGTGAAGTT	3
2028	c37059_g1_i2	AAATATCTCCTCGTCCTTCC	GGTTGATTTCGTGTGAAGTT	3
2029	c37059_g1_i3	AAATATCTCCTCGTCCTTCC	GGTTGATTTCGTGTGAAGTT	3
2030	c37078_g1_i1	TTATCATAGTGGAGGTTGGG	TGTACTAGCAGTTGGTGCTG	1
2032	c37089_g4_i1	TTTAGTTGCAGGGAGGATTA	CAGGCAGTTTAAATACTGGG	2
2033	c37089_g4_i2	TTTAGTTGCAGGGAGGATTA	CAGGCAGTTTAAATACTGGG	2
2034	c37092_g1_i1	CAATGTCTCATTTACCCGAT	CTTGCCAAAGAATTGATCTC	1
2035	c37093_g1_i1	CCCCTCCTTATCCTCTTATG	ACATCGATTCCACTTTTCAG	2
2036	c37093_g1_i2	CCCCTCCTTATCCTCTTATG	ACATCGATTCCACTTTTCAG	2
2037	c37103_g1_i1	CCAAACTGAGTGAGGGTAAC	TTATTCTTCAGAGGGTGTGC	1
2038	c37103_g3_i3	GCTGCACCAAGAATCTATATG	TTGGGGTCTTTCTCTAACAA	1
2039	c37109_g1_i2	CTTCCTCCTTCGAATAACTATC	GATGCATATATGTTTGTGCG	3
2040	c37109_g1_i4	CTTCCTCCTTCGAATAACTATC	GATGCATATATGTTTGTGCG	3
2041	c37109_g1_i5	CTTCCTCCTTCGAATAACTATC	GATGCATATATGTTTGTGCG	3
2042	c37126_g1_i1	CCAAAGGCTTCATTACAGAG	CCACGTGGTTTGAGATAGAT	1
2043	c37130_g1_i1	GGTGGTGGTCGTTTAGATTA	ATCATGAACAGGAGGTTTTG	1
2044	c37132_g1_i1	ACCCTGCTTACTCTGAAACA	GCTCATGTAAGAGAACGGAG	8
2045	c37132_g1_i3	ACCCTGCTTACTCTGAAACA	GCTCATGTAAGAGAACGGAG	8
2046	c37132_g1_i4	ACCCTGCTTACTCTGAAACA	GCTCATGTAAGAGAACGGAG	8
2047	c37132_g1_i5	ACCCTGCTTACTCTGAAACA	GCTCATGTAAGAGAACGGAG	8
2048	c37132_g1_i6	ACCCTGCTTACTCTGAAACA	GCTCATGTAAGAGAACGGAG	8
2049	c37132_g1_i7	ACCCTGCTTACTCTGAAACA	GCTCATGTAAGAGAACGGAG	8
2050	c37132_g1_i8	ACCCTGCTTACTCTGAAACA	GCTCATGTAAGAGAACGGAG	8
2051	c37132_g1_i9	ACCCTGCTTACTCTGAAACA	GCTCATGTAAGAGAACGGAG	8
2052	c37133_g1_i1	TGAGAATCCAAGATGAGGTC	AACAATTCCCGTTTGTAGTG	3
2053	c37133_g1_i4	TGAGAATCCAAGATGAGGTC	AACAATTCCCGTTTGTAGTG	3
2055	c37150_g1_i1	ACATCAAAACCACGTTTACC	CCAATCTGACACAAACTCTTC	1
2056	c37151_g1_i1	TAATGACTGAGTGGAAGTGC	TCATATGTCTTCCGAACTCC	1
2057	c37151_g2_i1	TGATGATGAAGATCATGGTG	GAAAGATCTTGAAACAACCG	1
2059	c37163_g4_i1	TCTGGACGAATTTAGTGCTT	ACTCAAACCCACACTGACTC	1
2060	c37169_g1_i1	CTATCCAATGTTGCCTTTGT	GATTTAGCCACATGAAGAGC	1
2061	c37206_g1_i1	TTCAACAGGAAATATCCGAC	CTTATTGATGCAGGAAAACC	1
2062	c37206_g1_i1	CGTCCTGTTACGGAATGTAT	GCAGAAGAAGATGAAGAAGA	1
2063	c37208_g1_i1	GACGTCGTTCTCTTCTCAAC	GAGGTCACGTGATTTTGTCT	1
2064	c37223_g1_i1	AGATGGTGACGGAAATAGTG	TCTGATGTACAATCACGAGC	1
2065	c37246_g1_i1	CTCATAAATCAGAGGGACCA	CTGGATTTGAGAGAGGACAT	1
2068	c37255_g1_i1	TGAAGGTGAACCTCTTGAGT	CTCCTAATCGAGTCATGC	1
2070	c37284_g1_i1	TTTAAGACCTGAAGCTGCTC	ATGAGATCAAATCTGCGACT	2
2071	c37284_g1_i2	TTTAAGACCTGAAGCTGCTC	ACCTTAAGAAAACCAAACCC	1
2073	c37303_g2_i2	TCACTCTCTCTGTTTCCACC	AAGGAATCGTTAGGGTTAGG	2
2074	c37303_g2_i3	TCACTCTCTCTGTTTCCACC	AAGGAATCGTTAGGGTTAGG	2
2077	c37319_g4_i1	GAGGTCACACATTCCTCATT	GTGGCCAATTTCTATTATCG	2
2078	c37319_g4_i3	GAGGTCACACATTCCTCATT	GTGGCCAATTTCTATTATCG	2
2079	c37324_g1_i1	ACAGGAAAGAAAAAGGGTTC	CACCGACTTCTTCTCTTCAC	2
2080	c37324_g1_i3	ACAGGAAAGAAAAAGGGTTC	CACCGACTTCTTCTCTTCAC	2
2081	c37330_g2_i1	GAGCTCCACAGACAAAAGTC	TTGATACAATTCACTGCTGC	8
2082	c37330_g2_i2	GAGCTCCACAGACAAAAGTC	TTGATACAATTCACTGCTGC	8
2083	c37330_g2_i3	GAGCTCCACAGACAAAAGTC	TTGATACAATTCACTGCTGC	8
2084	c37330_g2_i4	GAGCTCCACAGACAAAAGTC	TTGATACAATTCACTGCTGC	8
2085	c37330_g2_i5	GAGCTCCACAGACAAAAGTC	TTGATACAATTCACTGCTGC	8
2086	c37330_g2_i6	GAGCTCCACAGACAAAAGTC	TTGATACAATTCACTGCTGC	8
2087	c37330_g2_i7	GAGCTCCACAGACAAAAGTC	TTGATACAATTCACTGCTGC	8
2088	c37330_g2_i8	GAGCTCCACAGACAAAAGTC	TTGATACAATTCACTGCTGC	8
2090	c37344_g1_i1	CACCAACAACATCTATTCCA	TCCAAGTACAACAATGAGCA	1
2091	c37350_g1_i1	TCACTTTGTTTTCTCCGTCT	TCTAAGTTTCAGCTTGGAGC	5
2092	c37350_g1_i2	TCACTTTGTTTTCTCCGTCT	TCTAAGTTTCAGCTTGGAGC	5
2093	c37350_g1_i3	TCACTTTGTTTTCTCCGTCT	TCTAAGTTTCAGCTTGGAGC	5
2094	c37350_g1_i4	TCACTTTGTTTTCTCCGTCT	TCTAAGTTTCAGCTTGGAGC	5
2095	c37350_g1_i6	TCACTTTGTTTTCTCCGTCT	TCTAAGTTTCAGCTTGGAGC	5
2096	c37359_g1_i1	AACGAAGACGACTCTTCTGA	CCTTGACTCTATCAATCCCA	1
2097	c37364_g1_i1	AAAGCACTACCACCAACACT	GTTGAAGGTGGTTCAGGTAA	4
2098	c37364_g1_i2	AAAGCACTACCACCAACACT	GTTGAAGGTGGTTCAGGTAA	4
2099	c37364_g1_i3	AAAGCACTACCACCAACACT	GTTGAAGGTGGTTCAGGTAA	4
2100	c37364_g1_i4	AAAGCACTACCACCAACACT	GTTGAAGGTGGTTCAGGTAA	4
2102	c37387_g1_i1	TGGCTTCATACTTTCCACTT	TGTCGTCATGTTGTCTTTTG	1
2103	c37405_g1_i1	CTCTTCAAACATCGTCCAGT	TGAGTGATGGTGATAAACGA	1
2107	c37420_g1_i1	TCAAGGCTGCTATTTAGCTC	AGGAAAGTGAACTGGGAAAT	1
2108	c37451_g1_i1	ATGGAAGAAGCTGAAGCAG	CTCAAATGAGTGTTCCAGGT	1
2109	c37480_g2_i1	TATCTGGTTTGGTGGGATAG	ATACTTCGCTCCTTTTTCCT	1
2110	c37483_g1_i1	AACAGATGGAATTGATGAGG	GTTGTTGATTGCATTGTGAG	2
2111	c37483_g1_i2	AACAGATGGAATTGATGAGG	GTTGTTGATTGCATTGTGAG	2
2112	c37507_g1_i1	GGCTTATGCTTTCGATATTC	AATCGTTTATGCAGCTGTG	3
2113	c37507_g1_i2	GGCTTATGCTTTCGATATTC	AATCGTTTATGCAGCTGTG	3
2114	c37507_g1_i3	GGCTTATGCTTTCGATATTC	AATCGTTTATGCAGCTGTG	3
2115	c37511_g1_i1	GTAGGATTTGCTGGTGGTAG	CATCAGGTGTTAACATGCAC	1
2117	c37548_g1_i1	GCCGAGTTATGAGAGATCAG	TCCCATTCACAACACAACTA	1
2119	c37578_g1_i1	TTTGTGTTGGAGCAAGAAG	TTAAGCTGGATGGTTTGTCT	1
2120	c37595_g1_i1	AAACTCAATGCCACTCCTTA	AGCTGCAGAACTTGAAGAAG	2
2121	c37595_g1_i5	AAACTCAATGCCACTCCTTA	AGCTGCAGAACTTGAAGAAG	2
2123	c37601_g1_i1	TATTTGGATTGGTAACCCAC	TATGATCATGGAACCACTTG	2
2124	c37601_g1_i3	TATTTGGATTGGTAACCCAC	TATGATCATGGAACCACTTG	2
2125	c37606_g1_i2	CACATGACAGAGCTCAAAGA	GTAGCGCTTCTTAATCATGG	2
2127	c37635_g1_i5	TCTCATCATGGACATTCATC	AAAATACTGGTCGTTGCAGT	1
2128	c37654_g1_i1	GCCGTCTGATTTTGTAAGTC	GAACGATACCCAGATGAGAA	3
2129	c37654_g1_i2	GCCGTCTGATTTTGTAAGTC	GAACGATACCCAGATGAGAA	3
2130	c37654_g1_i5	GCCGTCTGATTTTGTAAGTC	GAACGATACCCAGATGAGAA	3
2131	c37657_g1_i1	AAAGCAGTTGGTGTGAGAAT	CTTTCTTTCTTCTTGGCAGA	1
2132	c37662_g1_i1	TTTCCTCCGTTCTACTTCAA	TTTATCTCATCAAACCCCAC	1
2139	c37714_g1_i1	TCTTGACCTTCTGAAACACC	TGGTGAGACTACTGCTGATG	1
2140	c37715_g1_i1	TCACTAACCCTACGTCCCTA	AGAGTAAGTACAGTGGCCGA	1
2141	c37715_g1_i1	TATTGCTGTACAGGGAGCTT	AGTCCACAAGATTCAACAGC	1
2142	c37715_g1_i2	TCACTAACCCTACGTCCCTA	TAGCTGAACCTGGAAGATGT	2
2144	c37721_g1_i1	GTCTACCCCGTCATCAATTA	TTTGGTGGGTATATGAGAGG	2
2145	c37721_g1_i1	TACTCTCAAACCAGATCGCT	AATCTGGCATTTATGTGGAC	2
2146	c37721_g1_i2	GTCTACCCCGTCATCAATTA	TTTGGTGGGTATATGAGAGG	2
2147	c37721_g1_i2	TACTCTCAAACCAGATCGCT	AATCTGGCATTTATGTGGAC	2
2148	c37722_g1_i1	CAAGTGCTGATCACAATCAC	GACGACTGTTTCTGAGGAAG	5
2149	c37722_g1_i2	CAAGTGCTGATCACAATCAC	GACGACTGTTTCTGAGGAAG	5
2150	c37722_g1_i4	CAAGTGCTGATCACAATCAC	GACGACTGTTTCTGAGGAAG	5
2151	c37722_g1_i5	CAAGTGCTGATCACAATCAC	GACGACTGTTTCTGAGGAAG	5
2152	c37722_g1_i6	CAAGTGCTGATCACAATCAC	GACGACTGTTTCTGAGGAAG	5
2153	c37735_g3_i1	CATGCACTACTGCTCTGGTA	ATAGGTTGGTGCTGACATTT	1
2156	c37757_g1_i1	GTAGGTGTTTGCAGTTCGAT	GAACCCTCCATGATTTACAA	7
2158	c37757_g1_i4	GTAGGTGTTTGCAGTTCGAT	GAACCCTCCATGATTTACAA	7
2159	c37757_g1_i6	GTAGGTGTTTGCAGTTCGAT	GAACCCTCCATGATTTACAA	7
2160	c37768_g1_i1	TTACCACCATCATCAGCATA	ATTGTACAGATTTGATGCCC	1
2161	c37768_g1_i1	CAAACGACTGAAGGTTGAAT	AGTCTCTTTGAGAAACACGC	1
2162	c37768_g1_i1	TGTTTATGGCTCTCTCGATT	CACACACACAATCGCTTAAT	1
2163	c37770_g1_i4	ATATTTATCCCCTACCCGAG	GGTAACCAAACAAACGCTTA	1
2164	c37775_g1_i1	GCTACATCCCTTTGCACTAC	GTTGGAATCTTGCTGAATGT	1
2166	c37777_g1_i1	CCACCAATTACACAAGGTTT	GGCCAAGACTAGAATTAGGG	2
2167	c37777_g1_i2	CCACCAATTACACAAGGTTT	GCTGACATGTGTGGTGATAA	1
2169	c37799_g1_i1	CATCAACCTTTCACCATTCT	GTTGGAGAAACGAGAGTTTG	1
2178	c37815_g3_i1	ATCTTGTGACAGTGAAACCC	TCCGAGATCATACCCATATC	1
2179	c37823_g1_i1	TCCCCCTTAGAATCTTCTTC	CTTTTACCGATCTTGATTGC	1
2188	c37830_g2_i1	GCCAACATTAACAGTAAGGC	CGAATTAAAAGTGAGTTCGG	3
2189	c37830_g2_i2	GCCAACATTAACAGTAAGGC	CGAATTAAAAGTGAGTTCGG	3
2190	c37830_g2_i3	GCCAACATTAACAGTAAGGC	CGAATTAAAAGTGAGTTCGG	3
2191	c37842_g1_i1	CACAAGTTTCCAGATTAGGG	AAACTGCTCCATCTGATCC	1
2192	c37845_g1_i1	CTTCAAGCCAATCTCAATGT	ACAATACGACCATATTTGCC	1
2194	c37845_g1_i3	GTCGTCATCAACGAAATCTT	ACAATACGACCATATTTGCC	3
2205	c37878_g1_i1	TACCACCAAGACATCACATC	GGAAGCTTTGAGCTAAACAA	2
2206	c37878_g1_i2	TACCACCAAGACATCACATC	GGAAGCTTTGAGCTAAACAA	2
2207	c37880_g1_i1	TCTTCTTCATACCCACAACC	TCTTCAAATCACATACCACG	1
2208	c37880_g1_i3	TACCCAAAACACTCACCTTC	TCATGGAATACCTCCTTGTT	2
2217	c37895_g1_i1	CATTCGAAGATGTTGGTCAT	TTAAAAAGAACTACGGCTGC	1
2218	c37913_g1_i1	ACGCGTCGCTAAGAATATAG	ATAATAAACATCCCACACGC	1
2219	c37915_g1_i1	GAAGAACGACCGAATGTTAG	GAAATGCGACTGAAGAGATT	5
2220	c37915_g1_i2	GAAGAACGACCGAATGTTAG	GAAATGCGACTGAAGAGATT	5
2221	c37915_g1_i3	GAAGAACGACCGAATGTTAG	GAAATGCGACTGAAGAGATT	5
2222	c37915_g1_i4	GAAGAACGACCGAATGTTAG	GAAATGCGACTGAAGAGATT	5
2223	c37915_g1_i5	GAAGAACGACCGAATGTTAG	GAAATGCGACTGAAGAGATT	5
2226	c37943_g1_i1	GAGCTGTGTTGGGGTATTTA	ACTCACATGAATCCACCATT	1
2227	c37961_g1_i1	AGTGGAGGAGATGAAGTGTG	TGCACTTGAGAGTAGTGTGC	4
2228	c37961_g1_i1	GGCAGTGATCAATTGTTGTA	AGCATTCAAGGAGATGTTCA	4
2229	c37961_g1_i2	AGTGGAGGAGATGAAGTGTG	TGCACTTGAGAGTAGTGTGC	4
2230	c37961_g1_i2	GGCAGTGATCAATTGTTGTA	AGCATTCAAGGAGATGTTCA	4
2231	c37961_g1_i3	AGTGGAGGAGATGAAGTGTG	TGCACTTGAGAGTAGTGTGC	4
2232	c37961_g1_i3	GGCAGTGATCAATTGTTGTA	AGCATTCAAGGAGATGTTCA	4
2233	c37961_g1_i4	AGTGGAGGAGATGAAGTGTG	TGCACTTGAGAGTAGTGTGC	4
2234	c37961_g1_i4	GGCAGTGATCAATTGTTGTA	AGCATTCAAGGAGATGTTCA	4
2237	c37986_g2_i1	TCTGAGTTCGAACCTTCATT	GCTATGAACATTCTTGGAGG	3
2238	c37986_g2_i2	TCTGAGTTCGAACCTTCATT	GCTATGAACATTCTTGGAGG	3
2239	c37986_g2_i3	TCTGAGTTCGAACCTTCATT	GCTATGAACATTCTTGGAGG	3
2240	c37999_g1_i1	TGCTAACTGCAAGGTGATAA	TAATATCTGCCTAAGGCCAC	4
2242	c37999_g1_i2	TGCTAACTGCAAGGTGATAA	TAATATCTGCCTAAGGCCAC	4
2243	c37999_g1_i3	TGCTAACTGCAAGGTGATAA	TAATATCTGCCTAAGGCCAC	4
2246	c37999_g1_i5	TGCTAACTGCAAGGTGATAA	TAATATCTGCCTAAGGCCAC	4
2248	c38016_g1_i2	TAGAAACTAGGAGGTCTGCG	CACAGTTGTCATCAGCAATC	1
2250	c38022_g1_i1	GTACGCACCAGAATTAGAAAC	AATCTGTTGAAGCGTGTCTT	1
2251	c38022_g2_i1	TATCCACTTCTGTGTCCCTC	TTTGATAAGGAGATCATGGG	1
2252	c38031_g1_i2	AGATAAAGATTTGGTGGGCT	TCCATGTAAGTGTATGCGAA	1
2253	c38037_g1_i1	GCACCTGTTACTAAACGACC	TTCACTTGTTGATTCGTCAG	1
2254	c38045_g1_i1	ATGGAACATTGGTGAAAGAG	AGAGACGATAGCATCCAAAA	5
2255	c38045_g1_i2	ATGGAACATTGGTGAAAGAG	AGAGACGATAGCATCCAAAA	5
2256	c38045_g1_i3	ATGGAACATTGGTGAAAGAG	AGAGACGATAGCATCCAAAA	5
2257	c38045_g1_i4	ATGGAACATTGGTGAAAGAG	AGAGACGATAGCATCCAAAA	5
2258	c38045_g1_i5	ATGGAACATTGGTGAAAGAG	AGAGACGATAGCATCCAAAA	5
2259	c38057_g1_i1	GAAAATGTATATCCGCCAAG	GGAGCTTTGATATGTATCCG	3
2260	c38057_g1_i2	GAAAATGTATATCCGCCAAG	GGAGCTTTGATATGTATCCG	3
2261	c38057_g1_i3	GAAAATGTATATCCGCCAAG	GGAGCTTTGATATGTATCCG	3
2262	c38058_g1_i1	TAATTTATCGCTACGTGGGT	GAAGAAAAAGGACAGGGATT	1
2265	c38065_g1_i1	CAACATCAACAACAAGAAGC	CTTGAGTAGCAGAGCGATTT	3
2266	c38065_g1_i2	CAACATCAACAACAAGAAGC	CTTGAGTAGCAGAGCGATTT	3
2267	c38065_g1_i3	CAACATCAACAACAAGAAGC	CTTGAGTAGCAGAGCGATTT	3
2268	c38073_g2_i6	GCTCATCGAATTGGTTTTAG	TTCCTCATCTCCAGAAGCTA	1
2269	c38086_g2_i1	TAAAGACGGGGTAGTCTCAA	CTTGTCTCCATACCTCTTCG	1
2270	c38088_g1_i1	CCTCCTCCAATTTCTTCTCT	TCATTCTCACTTTCCTCCAC	2
2271	c38088_g1_i2	CCTCCTCCAATTTCTTCTCT	TCATTCTCACTTTCCTCCAC	2
2272	c38091_g3_i1	TATTTTGTACCGACCAAACC	GTATTTGTTCACCCGTCAAA	1
2273	c38092_g1_i1	AGATGACAACTTCATGCACA	ATGTTGAGGAGTAAGGGGTT	1
2274	c38092_g1_i1	AACCCCTTACTCCTCAACAT	ATTTATCAAGGGTGTGTTGC	1
2275	c38093_g1_i1	AAAGTTGTATGGTTATGGCG	TGGTGATGATTGTGAAGATG	2
2276	c38093_g1_i2	AAGAGAATTAGGAGGCCATT	TGGTGATGATTGTGAAGATG	3
2277	c38093_g1_i5	AAAGTTGTATGGTTATGGCG	TGGTGATGATTGTGAAGATG	2
2278	c38094_g1_i1	CCATGTGTGTCAACTGGATA	AGAGAGCAATAGAGAGAAGAGAAG	1
2279	c38110_g1_i1	AACAATGGATGATGAACCTC	GAAAAACGTCGTTCTCGAT	1
2280	c38113_g1_i1	CCACCTCAAAAGAAGCTAAA	CGAGAGGTCTGTACCAATGT	4
2281	c38113_g1_i2	CCACCTCAAAAGAAGCTAAA	CGAGAGGTCTGTACCAATGT	4
2282	c38113_g1_i3	CCACCTCAAAAGAAGCTAAA	CGAGAGGTCTGTACCAATGT	4
2283	c38113_g1_i4	CCACCTCAAAAGAAGCTAAA	CGAGAGGTCTGTACCAATGT	4
2284	c38115_g1_i1	TTCAGAGGATCACGTTGAAT	CACTTGGTGGTCTTGACTTT	1
2285	c38117_g1_i1	AGTAGCTCAAGTGCGACATT	GTATTTACAAAATGGGTGCC	3
2286	c38117_g1_i2	AGTAGCTCAAGTGCGACATT	GTATTTACAAAATGGGTGCC	3
2287	c38117_g2_i1	GTGAAGGAATAAAGAGTCGC	ATGCAGATCATCTTTTCGAC	1
2288	c38117_g1_i3	GTTTATTCAAGCAAAGTGGG	GCCTGAAACAAAAGATGAAC	1
2289	c38117_g1_i3	AGTAGCTCAAGTGCGACATT	GTATTTACAAAATGGGTGCC	3
2290	c38121_g1_i2	AATCAGAGTTGAGGCAAAGA	TATTGCCGTCTCAACTTTCT	1
2297	c38159_g1_i1	CTCTTCTTCCCTACCATTCC	GTGAAAATATCCGTTCTTCG	1
2298	c38187_g1_i1	GATGGCTTATTTGTAGTGGC	CTGAAGAACACTTCATTCCC	3
2299	c38187_g1_i2	CCTAGAAATCTGCGAAAATG	CGTAAAAACCGAAACAGAAC	2
2300	c38187_g1_i3	CCTAGAAATCTGCGAAAATG	CGTAAAAACCGAAACAGAAC	2
2301	c38187_g1_i4	GATGGCTTATTTGTAGTGGC	CTGAAGAACACTTCATTCCC	3
2302	c38187_g1_i5	GATGGCTTATTTGTAGTGGC	CTGAAGAACACTTCATTCCC	3
2309	c38212_g1_i1	CTTTTCTTTGTTTCTCGCTG	CAACATTCAAGTCCCTTCTC	1
2310	c38212_g1_i2	GTGATGAAAAGGTTCATGCT	CAGCTGCTTCAAGACCTACT	3
2311	c38212_g1_i3	GTGATGAAAAGGTTCATGCT	CAGCTGCTTCAAGACCTACT	3
2312	c38212_g1_i4	GTGATGAAAAGGTTCATGCT	CAGCTGCTTCAAGACCTACT	3
2314	c38220_g2_i1	TATTAATGGAGTCGAGTCGG	ACAGCGAATGGAGAGAGATA	1
2315	c38226_g1_i1	AATTCTTCCCAACCCTACAT	CTCACAGCTTTTAGCTGGTT	1
2319	c38232_g1_i1	GTTTGAAACCCCAGATGTTA	TGAAATCCGGTATATTCGAC	1
2320	c38232_g1_i2	TTAAGCATGCAATACCAGTG	TGAAATCCGGTATATTCGAC	2
2321	c38246_g1_i1	CGAAAACAGATTAGAGACGG	TGCTTAATTACCACGGTTCT	1
2322	c38248_g1_i1	CCTTTTCTCTTTCTCTCTGTGT	ACAAAACTTTCTGCACGACT	3
2324	c38248_g1_i2	CCTTTTCTCTTTCTCTCTGTGT	ACAAAACTTTCTGCACGACT	3
2326	c38248_g1_i4	CCTTTTCTCTTTCTCTCTGTGT	ACAAAACTTTCTGCACGACT	3
2331	c38267_g1_i2	AGTGTAATGTCCATCTTGCC	CAAGAAAGGAGCAAACAAAC	3
2333	c38267_g1_i3	AGTGTAATGTCCATCTTGCC	CAAGAAAGGAGCAAACAAAC	3
2334	c38267_g1_i4	AGTGTAATGTCCATCTTGCC	CAAGAAAGGAGCAAACAAAC	3
2335	c38285_g1_i1	AGGACAAGCTATATGCACCT	TAGAGGAGCATCAATCAACC	1
2336	c38285_g2_i1	CATTTACTTCTGAGGCTTGG	CGGAAATTGATCTTCCATAC	2
2337	c38285_g2_i2	CATTTACTTCTGAGGCTTGG	CGGAAATTGATCTTCCATAC	2
2340	c38300_g2_i1	TGAGGATGAATCTAGGGTTG	ATTAACGGAGATTCCCAACT	1
2342	c38302_g1_i3	TATGGGCACACTTCTCTTCT	CTTTCTCTCTCATTTCCTCG	1
2343	c38305_g1_i1	CTGCTGATGTCTCTTCTTCC	GCGACAAATCGATCCAATA	1
2344	c38307_g1_i4	AGCTTAGACTTTTCCGGTTT	CAAAGTAACCCGAACCATAA	1
2345	c38308_g2_i1	AAAGCCATGATCTTCCTGTA	ATGGCTATAATCAGCCTTCA	1
2346	c38324_g1_i1	ATCATTGGTATTCGTCAAGG	GACTTGTTTTTAGTCACGGG	1
2347	c38328_g1_i1	CCAGAGAGCAATTCTTTCAC	ATTTACAACCCAAGTCCAAG	1
2348	c38329_g1_i1	AGAGCCACGTTTTTGATAGA	AGTATGGAAGGAGGAAGAGC	6
2349	c38329_g1_i2	AGAGCCACGTTTTTGATAGA	AGTATGGAAGGAGGAAGAGC	6
2350	c38329_g1_i3	AGAGCCACGTTTTTGATAGA	AGTATGGAAGGAGGAAGAGC	6
2351	c38329_g1_i4	AGAGCCACGTTTTTGATAGA	AGTATGGAAGGAGGAAGAGC	6
2352	c38329_g1_i5	AGAGCCACGTTTTTGATAGA	AGTATGGAAGGAGGAAGAGC	6
2353	c38329_g1_i6	AGAGCCACGTTTTTGATAGA	AGTATGGAAGGAGGAAGAGC	6
2354	c38336_g1_i1	GCAGCTGAACCAGAAGTTAT	CTTTACGAGTCAATCCAACC	2
2355	c38336_g1_i2	GCAGCTGAACCAGAAGTTAT	CCTCATAAATGGGTTGACAT	2
2356	c38337_g1_i1	TACCTGTGGTTTGACAACAA	TGAGAGCAGAAGAAAGAGAGA	2
2357	c38337_g1_i2	TACCTGTGGTTTGACAACAA	TGAGAGCAGAAGAAAGAGAGA	2
2358	c38344_g1_i1	AAGTTCAATCACAGGGCTTA	AAGCTTGGCGATATTTGTAG	1
2359	c38351_g1_i1	GATTGGAGAAGCATTTCAAG	GTTTCCCTGTTGACCTGTTA	2
2360	c38351_g1_i2	GATTGGAGAAGCATTTCAAG	GTTTCCCTGTTGACCTGTTA	2
2361	c38381_g1_i3	TAGCTTCATCCAAACAACCT	GACAGTAAGCAAGGCACTCT	2
2362	c38381_g1_i4	AATTGTGGTTTTGGTGAGAC	TCCGTAAATCATCAGGAGTC	1
2363	c38381_g2_i1	TGAAAGAGAATCCAGGAGAA	CGGGGACAAAAACAAAA	1
2366	c38395_g1_i1	CCTGCTTCTAGAGTCTTCCC	GAAGCGAAGCGATACATAGT	1
2367	c38402_g1_i1	GTTTCTCCTGACAAAGAACG	GTTAAGGTTCATTCCCACAA	1
2371	c38420_g1_i1	CAATCAACAACAACACCAAC	GAGGAAAACTTGTTGGATCA	1
2374	c38435_g1_i1	TGAAACTCAAACCCATCTCT	ATTCGCTCACTCACACTCTT	1
2375	c38478_g1_i2	CATTCAAGCACACAACAATC	CCTCCTATTTTGACGACTTG	2
2376	c38478_g1_i3	CATTCAAGCACACAACAATC	CCTCCTATTTTGACGACTTG	2
2382	c38485_g1_i1	TGGAGAAGATCAAGGAGAAA	ACACATCGATCATAGCACAA	4
2383	c38485_g1_i7	TGGAGAAGATCAAGGAGAAA	ACACATCGATCATAGCACAA	4
2384	c38485_g1_i9	TGGAGAAGATCAAGGAGAAA	ACACATCGATCATAGCACAA	4
2385	c38485_g1_i10	TGGAGAAGATCAAGGAGAAA	ACACATCGATCATAGCACAA	4
2386	c38490_g1_i1	TAGACTTAGTTTCGTGCGTG	GTAGCTTCAGCCATAAAGGA	1
2388	c38502_g1_i1	TACCTTCAGTGACAGCACAG	AGGGCAATTGATCTATGAAC	2
2389	c38502_g1_i2	GAGGTCCATGTTTCTCTTTG	AGGGCAATTGATCTATGAAC	1
2390	c38502_g1_i3	GCTGGCTTCTCAAATACATC	AGGGCAATTGATCTATGAAC	3
2391	c38504_g1_i1	TCCCTACACGCTTACTGACT	TTCCATTGGAGAGAGTTCAC	3
2392	c38504_g1_i3	TCCCTACACGCTTACTGACT	TTCCATTGGAGAGAGTTCAC	3
2393	c38504_g1_i4	TCCCTACACGCTTACTGACT	TTCCATTGGAGAGAGTTCAC	3
2401	c38522_g1_i1	GACAATCGAATTCTTTCTGC	TTTGAGGAGAGTGAGTGAGG	2
2402	c38522_g1_i2	GACAATCGAATTCTTTCTGC	TTTGAGGAGAGTGAGTGAGG	2
2403	c38526_g2_i1	TAGGGCTTCATCAATCTGTC	CTTCTTCCAGGTGAGTCTTG	1
2404	c38537_g2_i1	GCATCTCTGGCTTCTTTTTA	CCACTCTGAGATTGAGATGC	1
2405	c38542_g1_i1	CCTCTCATTTGCTTTTATGC	TACACTTCAGGGAGCTAAGG	1
2406	c38546_g1_i1	TGTTTTGTCTCCAAGCTGTA	ATGAATTGTGTCAAAGGAGG	1
2412	c38568_g1_i1	ATCCAGTGGTCATTCAAAAG	GACCATTGGTGCTTGTTCT	1
2414	c38571_g1_i1	GGTCATTTGATTGGGTTCTA	ATGTGGGCATTCTGATGTAT	1
2415	c38574_g1_i1	TCTGGATAGCTTAAGAAGCG	ATAGTTCAGCATCCAAAGGA	2
2416	c38574_g1_i2	TCTGGATAGCTTAAGAAGCG	ATAGTTCAGCATCCAAAGGA	2
2418	c38580_g1_i1	GTGTGGATTGTTCTTCGTTT	AGAGTAAACTGGTGGTGGG	2
2420	c38580_g1_i2	GTGTGGATTGTTCTTCGTTT	AGAGTAAACTGGTGGTGGG	2
2423	c38586_g1_i2	ATGGATTACATCTTGGTTGC	GAGCCCTACAGTCAAATCAC	1
2424	c38591_g1_i1	GCTGGAATTATGAAGGTACG	GAGATGGTTTTTGTGTTGGT	1
2425	c38591_g1_i2	CCCTTTCAGAGTCACTTCAG	TTGTCGCTAGAAAGTTAGCC	2
2426	c38591_g1_i4	CCCTTTCAGAGTCACTTCAG	TTGTCGCTAGAAAGTTAGCC	2
2429	c38602_g2_i1	TGACAAGAATGTATGGTTGG	GATTTTTGCCCTTAGAAACC	1
2430	c38602_g2_i3	GGTATGGTTGGAATGAGAAA	GATTTTTGCCCTTAGAAACC	1
2431	c38602_g2_i6	TTTGCTCTGACAAGAATGTG	ACTTGGGTTTTGACATTCAC	2
2432	c38604_g1_i2	AGGAGGATTGATAAAGAGGG	TAACCTCTCACCAAGAAGGA	2
2433	c38604_g1_i3	CCAGTTCCAGTCTGGTATAAA	CTAACAGCAATCAGGGCTAT	4
2434	c38604_g1_i4	AGGAGGATTGATAAAGAGGG	TAACCTCTCACCAAGAAGGA	2
2435	c38613_g1_i1	TTCCTTTATAACCCTTTCCC	ATCACAGTGGAGGACATGAT	2
2437	c38613_g1_i2	TTCCTTTATAACCCTTTCCC	TCGTTCTGTAGAATCACCAA	1
2439	c38615_g1_i1	AGAGGGGGAGGAGAATAATA	TTTTGCTCCTTTTCTCTCAG	1
2440	c38615_g1_i1	TGCTTGCATAGAAGAGTGTG	AGAAGCAAGTACTGGTTTAGC	1
2441	c38615_g1_i1	TTTAAGGGAAGCAGTTTCAG	GAAGTTGAAGGCAACAAGAC	1
2442	c38615_g1_i2	AAGTTGGGGTCGATAGAACT	AAGATGAAGAAGATGACCCA	2
2444	c38618_g2_i1	TTCCCTATAGCTTTTGACCA	ACATTTAACATCCCTGCATC	1
2446	c38623_g2_i1	ATTACTGGGAAAAAGAAGGG	TCCTCTTCAAGTAACCCAAA	2
2448	c38623_g2_i2	ATTACTGGGAAAAAGAAGGG	TCCTCTTCAAGTAACCCAAA	2
2451	c38634_g1_i2	CCAACCATTTTTGACGA	GTTGTCGGAATCAAGAACAT	2
2452	c38634_g1_i3	CCAACCATTTTTGACGA	GTTGTCGGAATCAAGAACAT	2
2454	c38641_g1_i1	AGGCCTCAGAAAACATTAGA	CCCGATAATGTTCCTGTAAA	1
2455	c38649_g1_i1	GGTGCTGTCGTAGCTAAACT	GTACCAGCGATTTTATTTGG	1
2456	c38655_g1_i1	CAAAGAGCTCCAAGAAAAGA	GAAATTCTCCAAGTTCATGC	2
2457	c38655_g1_i2	CAAAGAGCTCCAAGAAAAGA	GAAATTCTCCAAGTTCATGC	2
2458	c38669_g1_i2	AGTGTTGGTTTAAGGGTGAA	TTTCTTTCACGACGATACAC	1
2459	c38669_g2_i1	GCGAGAGAACATTTTGAGAC	AGGAACCCGGTTATACTGAT	4
2460	c38669_g2_i3	GCGAGAGAACATTTTGAGAC	AGGAACCCGGTTATACTGAT	4
2461	c38669_g2_i6	GCGAGAGAACATTTTGAGAC	AGGAACCCGGTTATACTGAT	4
2462	c38669_g2_i7	GCGAGAGAACATTTTGAGAC	AGGAACCCGGTTATACTGAT	4
2463	c38670_g1_i3	TCAAACACTCACTCAAACCA	GTAGTGGTACGGAGGTTGAA	2
2465	c38672_g1_i2	ATCCTTTGTAGCTGCTCTCA	CCACATTCCGTCATAGAGTT	3
2466	c38672_g1_i3	ATCCTTTGTAGCTGCTCTCA	CCACATTCCGTCATAGAGTT	3
2467	c38672_g1_i4	ATCCTTTGTAGCTGCTCTCA	CCACATTCCGTCATAGAGTT	3
2468	c38675_g1_i1	CTACCGTTCCATTGATGACT	CAGCCAAGACTATTTTGCTT	1
2469	c38696_g1_i1	CTCAGGAGTCAAGATATGGG	GTGAATTCTCCGGCAAG	2
2470	c38696_g1_i2	CTCAGGAGTCAAGATATGGG	GTGAATTCTCCGGCAAG	2
2471	c38701_g1_i1	TAGAACCTAGCCACCACAAT	TAAGAAATCTTTCCTGGTGC	1
2472	c38713_g1_i1	TAGAAGCTTTGAGAATTGGG	CACAAACTTCTATGGTGCAA	1
2474	c38764_g2_i1	ACTGTGAGCGAAACAACTTT	TCGAACGAGAGAGATTGAGT	4
2475	c38764_g2_i2	ACTGTGAGCGAAACAACTTT	TCGAACGAGAGAGATTGAGT	4
2476	c38764_g2_i3	ACTGTGAGCGAAACAACTTT	TCGAACGAGAGAGATTGAGT	4
2477	c38764_g2_i4	ACTGTGAGCGAAACAACTTT	TCGAACGAGAGAGATTGAGT	4
2478	c38775_g1_i1	CCGACCTTCTGTTGAAGATA	TCTCCACCAACTCATAAACC	3
2479	c38775_g1_i2	CCGACCTTCTGTTGAAGATA	TCTCCACCAACTCATAAACC	3
2480	c38775_g1_i3	CCGACCTTCTGTTGAAGATA	TCTCCACCAACTCATAAACC	3
2481	c38776_g1_i1	CTCCTCCCATCCATAAAAC	AGTAGTGGAAGTTGAAGCCA	3
2482	c38776_g1_i2	CTCCTCCCATCCATAAAAC	AGTAGTGGAAGTTGAAGCCA	3
2483	c38776_g1_i3	CTCCTCCCATCCATAAAAC	AGTAGTGGAAGTTGAAGCCA	3
2484	c38793_g1_i1	AGCAAGAAGTTGTGGTTGTT	CCTGCAACTTCCTCATTAAC	1
2485	c38795_g1_i1	GAAAGAATATCCATTCTGCG	GTAGGTCCTGCAGTTGTTGT	1
2488	c38818_g1_i1	CTTATAGAGGGTGCAGTTGG	TGTAGCAGGCACTACAAATG	2
2489	c38818_g1_i2	CTTATAGAGGGTGCAGTTGG	TGTAGCAGGCACTACAAATG	2
2490	c38829_g1_i1	AAGACAATGCTTGTCGAACT	CCACCAGACGCTAGTAAAAA	5
2491	c38829_g1_i2	AAGACAATGCTTGTCGAACT	CCACCAGACGCTAGTAAAAA	5
2492	c38829_g1_i3	AAGACAATGCTTGTCGAACT	CCACCAGACGCTAGTAAAAA	5
2493	c38829_g1_i5	AAGACAATGCTTGTCGAACT	CCACCAGACGCTAGTAAAAA	5
2494	c38829_g1_i6	AAGACAATGCTTGTCGAACT	CCACCAGACGCTAGTAAAAA	5
2501	c38838_g1_i2	TCTTACAGAGGCTGAAAAGC	GGCATATTGTTTTGTCAGGT	1
2502	c38838_g1_i3	ATACGCTGATGCAGGTTTAT	GGCATATTGTTTTGTCAGGT	1
2506	c38868_g1_i1	ATTTCTCTTCCTTCAACCGT	TGATACACAACTAGCACCCA	2
2507	c38868_g1_i2	ATTTCTCTTCCTTCAACCGT	TGATACACAACTAGCACCCA	2
2514	c38879_g1_i1	GTAGAGTTGCTTTCGGCTAA	ATAGGTCATGCTATGCCTTC	2
2515	c38879_g1_i2	GTAGAGTTGCTTTCGGCTAA	ATAGGTCATGCTATGCCTTC	2
2516	c38886_g2_i2	GGGTCTGGATACGTTCATTA	CGTACACCGATAATAGCTCC	1
2517	c38902_g1_i1	TCTGTCAGCCTTATCCATTT	CGATGATGAAGGAGAAGAAG	1
2518	c38918_g1_i1	GGGAAGTGAGTGAATTTGAG	ACCAAACCAGTAATCAGCAC	1
2524	c38933_g1_i1	ATATGTTGCCAAGTCAGCTC	GCAGCCAAATACTCTCAATC	1
2525	c38937_g1_i2	ATCCGTCCACCAAAGAATTA	TGTAAACAACAGCGAAACAG	1
2526	c38942_g1_i2	GCTCAAAGTAACGCTCAAGT	TATTTAATGGCGGCGAC	1
2530	c38958_g2_i1	TGCAACTCATTTAAGCTGTG	AGTAAGGAGGGAAAATGGAG	1
2531	c38960_g1_i1	ATTCCACTTCATCATCTTCG	CTGAGCTTGCTTCTTCATCT	1
2532	c38960_g1_i3	ATTCCACTTCATCATCTTCG	CTTTCATTCCTCCATGTTTG	2
2533	c38960_g1_i3	CTACCAACTTGAGGATCAGC	ATGATTTGGACTTTGAGGTG	1
2534	c38963_g3_i1	TGTTTCTCTCTCTCCCTTCA	CTTTGTTGAGTACAGCCTCC	1
2538	c38969_g1_i1	GAACCACCTGCTCAAATAAC	ATTGCTAGAAGTGGACTGGA	1
2539	c38971_g1_i1	GTTGCATGTTCCTGTCTTTT	ACTTCCCCTTAAATCTCCAG	3
2540	c38971_g1_i2	GTTGCATGTTCCTGTCTTTT	ACTTCCCCTTAAATCTCCAG	3
2541	c38971_g1_i5	GTTGCATGTTCCTGTCTTTT	ACTTCCCCTTAAATCTCCAG	3
2542	c38978_g1_i1	GAGCCAGGTGTGGAAATAC	GCCTGGCCATTATAAATAGA	1
2544	c38984_g1_i1	CTCAGTTTTGCTCCTCTGTT	GGTGTGGACAGAAAGACACT	5
2545	c38984_g1_i2	CTCAGTTTTGCTCCTCTGTT	GGTGTGGACAGAAAGACACT	5
2546	c38984_g1_i3	CTCAGTTTTGCTCCTCTGTT	TCTCTCTAACTGCCAAGCTC	2
2547	c38984_g1_i4	CTCAGTTTTGCTCCTCTGTT	GGTGTGGACAGAAAGACACT	5
2548	c38984_g1_i5	CTCAGTTTTGCTCCTCTGTT	GGTGTGGACAGAAAGACACT	5
2549	c39007_g1_i1	ACTTCAGCACCAGAGACTTC	TGTGTGACGTGAACTTCATT	3
2550	c39007_g1_i4	ACTTCAGCACCAGAGACTTC	TGTGTGACGTGAACTTCATT	3
2552	c39031_g2_i1	GTCTGATGGCTTTCACTCTC	CGATATCGATGGATTCACTT	1
2553	c39031_g3_i1	TCTACCATCATCTCTCCACC	AGCAAGAAGTTGCTGTTGAT	3
2554	c39031_g3_i2	TCTACCATCATCTCTCCACC	AGCAAGAAGTTGCTGTTGAT	3
2555	c39031_g3_i5	TCTACCATCATCTCTCCACC	AGCAAGAAGTTGCTGTTGAT	3
2561	c39051_g1_i1	CAATTTAGGGCTTGTGGTAG	CAAAATCAGTAAACGGAAGC	2
2562	c39051_g1_i1	GCAGGGTACTTGTAGGAATG	GGACACTCCTCTCCATTGTA	2
2563	c39051_g1_i2	CAATTTAGGGCTTGTGGTAG	CAAAATCAGTAAACGGAAGC	2
2564	c39051_g1_i2	GCAGGGTACTTGTAGGAATG	GGACACTCCTCTCCATTGTA	2
2565	c39063_g1_i1	ACAAGTAACGCAGAGAGAGC	TGCGGATATTTTCTAGTGGT	2
2566	c39063_g1_i3	ACAAGTAACGCAGAGAGAGC	AATTGAGCTTGATTGACACC	3
2567	c39063_g1_i4	ACAAGTAACGCAGAGAGAGC	TGCGGATATTTTCTAGTGGT	2
2568	c39063_g1_i5	ACAAGTAACGCAGAGAGAGC	AGAGACGAACCAATGAAGAA	1
2569	c39067_g1_i1	GGTACACTCTTTGCCTGAAG	AACTACACCCACATGCTTTC	1
2571	c39077_g1_i2	ACGAGAAGATGAAGTCAGGA	ATCATTATCTGTGGATTCGG	1
2572	c39079_g1_i4	CTGTATGCCCGATACAATG	GGCATGGTAAGAGAGATTTG	1
2573	c39092_g1_i1	TTATTTCCTTTCACCACCAC	GCAAGGAGCCTATTGTTATG	1
2576	c39098_g1_i1	ATTACCCGATGATGATGAAG	TTTCTCAACATTCACACGTC	1
2578	c39124_g1_i1	TTAGTCCATGCTTCAAAGGT	GTGGTAATTGCGAGGAATA	1
2579	c39134_g1_i1	TTTTGCAGTAAGAGAAAGCC	TGAAGATCCAGCTCTTTCAT	2
2580	c39134_g1_i2	TTTTGCAGTAAGAGAAAGCC	TGAAGATCCAGCTCTTTCAT	2
2581	c39142_g1_i1	TCATCCCTCTCCTGATAAGA	CCATAGTCAATCCCAGAAAA	2
2582	c39142_g1_i2	TCATCCCTCTCCTGATAAGA	CCATAGTCAATCCCAGAAAA	2
2585	c39159_g1_i2	TCGTTACTTTTGTCACCTCA	GAAACAACAAGGCGTACTTC	2
2586	c39159_g1_i3	TCGTTACTTTTGTCACCTCA	GAAACAACAAGGCGTACTTC	2
2587	c39160_g2_i1	CAAAGCAAAGCAACACAAC	GGAGAGAAAACAGAGAAGCA	2
2588	c39160_g2_i2	CAAAGCAAAGCAACACAAC	GGAGAGAAAACAGAGAAGCA	2
2595	c39185_g1_i1	CCATAGCCATAAGGTGTTGT	AAACCATATCCGTGTCTTTG	3
2596	c39185_g1_i2	CCATAGCCATAAGGTGTTGT	AAACCATATCCGTGTCTTTG	3
2597	c39185_g1_i3	CCATAGCCATAAGGTGTTGT	AAACCATATCCGTGTCTTTG	3
2598	c39191_g1_i1	ACGGCGTCTACATGTACTTT	TTTACCAGGAGACAGAAAGC	3
2599	c39191_g1_i2	ACGGCGTCTACATGTACTTT	TTTACCAGGAGACAGAAAGC	3
2600	c39191_g1_i3	ACGGCGTCTACATGTACTTT	TTTACCAGGAGACAGAAAGC	3
2605	c39215_g1_i2	GAAATGCACTACATCCCAAT	CTGACAAGGAAATGAGGTAT	2
2607	c39236_g1_i1	ACACTATGAAGGAGGTCGTG	ACGACGTTGATCACCACTAT	1
2608	c39236_g2_i1	ACACTATGAAGGAGGTCGTG	AATGGACGTTCTTGATTGAC	1
2610	c39252_g2_i1	GTTCCTTTCACAGCAAAGAC	CCATGAACAGGGGATATAAA	1
2615	c39284_g3_i2	TTAACTTGCGGTTTAGAAGG	AGGTTTGGGTAATTGGGTAT	1
2616	c39286_g1_i1	AATATTGTCGAGCACTTTGG	TGAGCTTCACACACTAGCAT	1
2617	c39309_g2_i1	ACAACTGCGAAAGAGACTGT	TCACAAGAGGAAGGAGAAGA	1
2618	c39315_g1_i1	CTCTCCAGACTCAAAGATCG	TGAGAGGACTAGAGCCACAT	1
2619	c39316_g1_i1	ATTCTTGCCGCTACATCTAA	CAATCAGACTGCAAGAATCA	3
2620	c39316_g1_i2	ATTCTTGCCGCTACATCTAA	CAATCAGACTGCAAGAATCA	3
2621	c39316_g1_i5	ATTCTTGCCGCTACATCTAA	CAATCAGACTGCAAGAATCA	3
2622	c39321_g1_i1	TACGAGCAAATAAGAGAGCC	ACTCAATCTCCTCATCCTGA	2
2623	c39321_g1_i2	TACGAGCAAATAAGAGAGCC	CAACTCAATCTCCTCATCCT	2
2627	c39340_g1_i1	TATTCTGTGGCTCCTCTTGT	TCACCTAAAGGGTTCAGAAA	2
2628	c39340_g1_i3	TATTCTGTGGCTCCTCTTGT	TCACCTAAAGGGTTCAGAAA	2
2630	c39347_g4_i1	GGAGCCAATGAAGATGTAAG	CCTTTCTCTTTCTCTTTCCC	1
2631	c39352_g1_i2	CCACTTTCCTTTCCTTCTCT	CGAAGCCATAGTTGAGTACC	2
2632	c39352_g1_i3	CCACTTTCCTTTCCTTCTCT	CGAAGCCATAGTTGAGTACC	2
2633	c39356_g1_i1	GATCCAATAAATGGCAGTGT	GGTTCCCATATCTTTTGTGA	5
2634	c39356_g1_i3	GATCCAATAAATGGCAGTGT	GGTTCCCATATCTTTTGTGA	5
2635	c39356_g1_i4	GATCCAATAAATGGCAGTGT	GGTTCCCATATCTTTTGTGA	5
2636	c39356_g1_i5	GATCCAATAAATGGCAGTGT	GGTTCCCATATCTTTTGTGA	5
2637	c39356_g1_i6	GATCCAATAAATGGCAGTGT	GGTTCCCATATCTTTTGTGA	5
2640	c39359_g4_i1	ATTAGCAGCAAAGTGAGAGC	GCACTGTACTGCAAAATTGA	2
2641	c39359_g4_i1	GCTAGCTTTCAATCTTTCCA	CTTGTGTTAACCGCTAGCTT	2
2642	c39359_g4_i1	GCTAGCTTTCAATCTTTCCA	CTTGTGTTAACCGCTAGCTT	2
2644	c39359_g4_i2	ATTAGCAGCAAAGTGAGAGC	GCACTGTACTGCAAAATTGA	2
2645	c39359_g4_i2	GCTAGCTTTCAATCTTTCCA	CTTGTGTTAACCGCTAGCTT	2
2646	c39359_g4_i2	GCTAGCTTTCAATCTTTCCA	CTTGTGTTAACCGCTAGCTT	2
2649	c39363_g1_i1	TTAGATGGTTGCACTTTGC	GAAGAGCAAATCAAAACAGG	1
2650	c39364_g1_i1	GTGTCTCTGAGATTTGGCAT	AGAGTTGATCAAAACTTGCC	4
2652	c39364_g1_i2	GTGTCTCTGAGATTTGGCAT	AGAGTTGATCAAAACTTGCC	4
2653	c39364_g1_i3	GTGTCTCTGAGATTTGGCAT	AGAGTTGATCAAAACTTGCC	4
2654	c39364_g1_i4	GTGTCTCTGAGATTTGGCAT	AGAGTTGATCAAAACTTGCC	4
2657	c39389_g1_i1	GCAAAAGGAACAACTTCAAC	TCATGTCTGCTACTGGATGA	1
2659	c39399_g1_i1	ATGACGTCGTAGAGGATGAG	TCATCTTCGTCCCAGTAATC	2
2660	c39399_g1_i2	ATGACGTCGTAGAGGATGAG	TCATCTTCGTCCCAGTAATC	2
2661	c39407_g3_i1	TTTCTGTCTCCGACTGTTTT	GTGGATGTCATCTTTTGCTT	1
2666	c39410_g1_i1	CTTCTCTCTTTCCACACAGG	AGCAACTGAACGAACAATCT	1
2667	c39412_g1_i1	GATAGAAATCGAGAGGTGGC	AGGTTAATGCAACCGTAGAA	1
2668	c39412_g1_i3	GATAGAAATCGAGAGGTGGC	CTTACAAGATTCGAAGTGGG	3
2669	c39412_g1_i6	GATAGAAATCGAGAGGTGGC	CTTACAAGATTCGAAGTGGG	3
2670	c39415_g1_i1	CTTGATGATGGATCTGACCT	ACTAATAACCAAAGGCCCAT	3
2671	c39415_g1_i2	CTTGATGATGGATCTGACCT	ACTAATAACCAAAGGCCCAT	3
2672	c39415_g1_i3	CTTGATGATGGATCTGACCT	ACTAATAACCAAAGGCCCAT	3
2673	c39417_g2_i1	AAGCCCTTCTTTCTTCAACT	GAGGCAAAAACAAGACAAAC	2
2674	c39417_g2_i2	AAGCCCTTCTTTCTTCAACT	GAGGCAAAAACAAGACAAAC	2
2675	c39418_g1_i1	TGAAGGGCTGTAGAACTCAT	ATTGGTAAGTTTGAAGGTCG	1
2677	c39426_g2_i2	TGAGCCTCATCTTTTGACTT	AGCCAGAACAAGGTTGTAAA	2
2678	c39436_g1_i1	AACTCACCAAGAACAACACC	TGTCGTACACAGGTAGACCA	3
2679	c39436_g1_i1	GCCCAAGAATTGTTAGAAGA	TATCTTCGATCCACCTCATC	3
2680	c39436_g1_i1	ATCAGCAAGAGACGAAAGAA	TCCGAGAAGCATTGTCTATT	6
2681	c39436_g1_i2	ATCAGCAAGAGACGAAAGAA	TCCGAGAAGCATTGTCTATT	6
2682	c39436_g1_i4	AACTCACCAAGAACAACACC	TGTCGTACACAGGTAGACCA	3
2683	c39436_g1_i4	GCCCAAGAATTGTTAGAAGA	TATCTTCGATCCACCTCATC	3
2684	c39436_g1_i4	ATCAGCAAGAGACGAAAGAA	TCCGAGAAGCATTGTCTATT	6
2685	c39436_g1_i5	ATCAGCAAGAGACGAAAGAA	TCCGAGAAGCATTGTCTATT	6
2686	c39436_g1_i6	AACTCACCAAGAACAACACC	TGTCGTACACAGGTAGACCA	3
2687	c39436_g1_i6	GCCCAAGAATTGTTAGAAGA	TATCTTCGATCCACCTCATC	3
2688	c39436_g1_i6	ATCAGCAAGAGACGAAAGAA	TCCGAGAAGCATTGTCTATT	6
2689	c39436_g1_i7	ATCAGCAAGAGACGAAAGAA	TCCGAGAAGCATTGTCTATT	6
2692	c39454_g1_i2	AGGCACAAGACAATTTATCG	TCATCTGTAACCCCAGAAAC	1
2693	c39461_g1_i1	AATCTGAGTTCAGTTGTGGG	CACCAGAAAAACCAAAAGAG	2
2694	c39461_g1_i2	AATCTGAGTTCAGTTGTGGG	CACCAGAAAAACCAAAAGAG	2
2699	c39481_g1_i1	ATCATGCCAGTAGTTGATCC	ATTCCTGTCGTTGGAGTATG	1
2702	c39484_g2_i1	GAAGCAGAAAAGTGGAGCTA	ACCTTCTGAATTCGAGCATA	2
2703	c39484_g2_i2	GAAGCAGAAAAGTGGAGCTA	ACCTTCTGAATTCGAGCATA	2
2704	c39492_g1_i1	ACATCGAAGAAGTGGAGAAA	CCACCTCTGGATCATAGAAA	2
2705	c39492_g1_i2	ACATCGAAGAAGTGGAGAAA	CCACCTCTGGATCATAGAAA	2
2706	c39497_g2_i3	AGACCGTTGGTTTATCATTG	AGAGCTCTATTTTGCCCTTT	1
2707	c39506_g1_i1	TCTGATCTAGCGTTTGTTCC	CTCCTCAAGTTCCATTGTGT	1
2711	c39523_g1_i2	GGCCACTGAAGTAATTTTTG	AACCTGTTTGGTTCAGTGAC	1
2712	c39524_g1_i2	TGCCCTCTTAGGACAACTTA	CTTCATTGTGGGTCTTTGAT	7
2713	c39524_g1_i3	ACATGTTAGTACCCGAGTGG	AGTTTCCACGTCATCATTTC	1
2714	c39524_g1_i4	TGCCCTCTTAGGACAACTTA	CTTCATTGTGGGTCTTTGAT	7
2715	c39524_g1_i5	ACATGTTAGTACCCGAGTGG	GGACCATCTCTAATATCCCC	2
2716	c39524_g1_i7	TGCCCTCTTAGGACAACTTA	CTTCATTGTGGGTCTTTGAT	7
2717	c39524_g1_i8	TGCCCTCTTAGGACAACTTA	CTTCATTGTGGGTCTTTGAT	7
2718	c39524_g1_i9	TGCCCTCTTAGGACAACTTA	CTTCATTGTGGGTCTTTGAT	7
2719	c39534_g1_i1	AGGTCATCTCAATTTGTTGG	CTCACACACACGAAAACAAC	2
2720	c39534_g1_i2	AGGTCATCTCAATTTGTTGG	CTCACACACACGAAAACAAC	2
2727	c39570_g1_i1	AAACTACATGCCAGCAGAAT	TCAATGTGTCTTGAAACAGG	1
2728	c39570_g1_i3	GCTTTTCTACTTCAAGCTGC	TCAATGTGTCTTGAAACAGG	1
2729	c39579_g1_i1	CAGAACATGTGAGAAGAGCA	CTCAGTTTCTTTTCAACCCA	6
2730	c39579_g1_i2	CAGAACATGTGAGAAGAGCA	CTCAGTTTCTTTTCAACCCA	6
2731	c39579_g1_i3	CAGAACATGTGAGAAGAGCA	CTCAGTTTCTTTTCAACCCA	6
2732	c39579_g1_i5	CAGAACATGTGAGAAGAGCA	CTCAGTTTCTTTTCAACCCA	6
2733	c39579_g1_i6	CAGAACATGTGAGAAGAGCA	CTCAGTTTCTTTTCAACCCA	6
2734	c39579_g1_i7	CAGAACATGTGAGAAGAGCA	CTCAGTTTCTTTTCAACCCA	6
2738	c39597_g1_i5	CGAGAACTTGCGATCA	ACAAATCTCTGCATCTTCGT	1
2739	c39601_g1_i1	TATAACCCTCGCAATAAAGC	GTAACGGAGTCGCGTATATC	1
2740	c39618_g1_i3	CTAGAAGCTGCTGAGAAGGA	TAACGGATCAAACAACAGTG	1
2741	c39627_g1_i8	GGGTGTAATTCCTGATCAAA	ACAGTAAAATCATTGGCACC	1
2742	c39629_g1_i1	GGCCATTTCTTCAACTACCT	AAAGATCTCCCTCTTCCTTG	4
2743	c39629_g1_i2	GGCCATTTCTTCAACTACCT	AAAGATCTCCCTCTTCCTTG	4
2744	c39629_g1_i3	GGCCATTTCTTCAACTACCT	AAAGATCTCCCTCTTCCTTG	4
2745	c39629_g1_i4	GGCCATTTCTTCAACTACCT	AAAGATCTCCCTCTTCCTTG	4
2746	c39635_g1_i1	ATAAATCATACCCACCAACG	TTCTTGTTGCTGTTTCTCCT	1
2748	c39639_g1_i2	TCCTACTGAAAGGCCATCTA	AGCTACGATCAGAATTTCCA	1
2749	c39657_g2_i1	ACTCGGTATGCTCTTGAAAA	ATTTACGAGCTGACCACATC	1
2753	c39671_g1_i1	GAAACGTACCTTTGATTTCG	GAAGTTTCTGTTGGTATCGC	2
2754	c39671_g1_i2	GAAACGTACCTTTGATTTCG	GAAGTTTCTGTTGGTATCGC	2
2755	c39682_g1_i1	CCCTGGTTTTTGTCTTCAA	GTGGGAAAACTTAGCAGAGA	1
2756	c39682_g2_i1	AGTTGTTGGAGTAGTGGTGG	CCAACATAAAACACCTCACC	1
2758	c39690_g1_i1	CGTTCATAGGTTCAGGAAAG	ACTCCATGGCCACCTC	1
2759	c39691_g1_i3	CACCGTTAGGTTCTCATTGT	CCACATGGCCATACATAGA	1
2760	c39699_g1_i1	CATCTTCCACGACTCTTCTC	GTGTAGTATTCCCAAGCGAG	1
2761	c39712_g1_i1	ATCCTTATCTTCACGCATGT	ACTGAATTTCTGGGTGATTG	5
2762	c39712_g1_i2	ATCCTTATCTTCACGCATGT	ACTGAATTTCTGGGTGATTG	5
2763	c39712_g1_i3	ATCCTTATCTTCACGCATGT	ACTGAATTTCTGGGTGATTG	5
2764	c39712_g1_i4	CTTGTAAGCACGAAATACCC	GGAGATCACGTGAAGCATTA	1
2765	c39712_g1_i5	ACCCGAGAAATCTAATTGGT	TTTCCAAGGTCTCTGCAAT	1
2766	c39712_g1_i6	ATCCTTATCTTCACGCATGT	ACTGAATTTCTGGGTGATTG	5
2767	c39712_g1_i7	ATCCTTATCTTCACGCATGT	ACTGAATTTCTGGGTGATTG	5
2768	c39721_g1_i1	CGTTGTTATCGCTTGTGTAA	TGCATACACCACCATTTAGA	1
2769	c39727_g1_i1	GGCCTATCATTCAACTTTCA	CAAAGATGGGAGTCTCTTCA	1
2770	c39727_g1_i1	TGAAGAGACTCCCATCTTTG	GACACCACAACTTCTCCATT	1
2771	c39729_g1_i1	CATCTCAACCCTTGATTGAT	CGATGAACCTTGCTCTTTAC	2
2772	c39729_g1_i1	GCACAAGAGAAGAAAGGAGA	ATCAACAGATGTATCCTCCG	3
2773	c39729_g1_i2	CATCTCAACCCTTGATTGAT	CCTTGCTCTTTACTGGAAGA	3
2774	c39729_g1_i3	GACGTATGTGCCATCACTAA	GACAAAGCTGTTGAGGAAAC	1
2775	c39729_g1_i3	TTCCTTATTTTCAGGTGTGG	ATCAACAGATGTATCCTCCG	2
2776	c39729_g1_i4	CATCTCAACCCTTGATTGAT	CGATGAACCTTGCTCTTTAC	2
2777	c39729_g1_i4	TTCCTTATTTTCAGGTGTGG	ATCAACAGATGTATCCTCCG	2
2778	c39736_g1_i1	AGTACCCATCTTCTGGGTTT	CTTCTCTGTTGTTGCAGTGA	3
2779	c39736_g1_i3	AGTACCCATCTTCTGGGTTT	CTTCTCTGTTGTTGCAGTGA	3
2780	c39736_g1_i4	AGTACCCATCTTCTGGGTTT	CTTCTCTGTTGTTGCAGTGA	3
2781	c39748_g1_i1	GTTCGGGGAAAGATTTTAGT	CAATCAACCACAACCTCC	1
2783	c39749_g1_i1	TTTATCACAACCAAAGAGGG	CCCTTGCAACTAGAGAACAC	1
2784	c39755_g1_i1	ACTGCAACTTGGAACTTTGT	GGCTTGAACTTGACTCTTGA	4
2785	c39755_g1_i2	ACTGCAACTTGGAACTTTGT	GGCTTGAACTTGACTCTTGA	4
2786	c39755_g1_i3	ACTGCAACTTGGAACTTTGT	GAAGGAGAAACGGTCAATTA	2
2787	c39755_g1_i4	ACTGCAACTTGGAACTTTGT	AGAATATGTCTCGCCTGAAA	2
2788	c39762_g1_i1	CAACAAGCAGTGGTACAAAA	GAAGAAGCTGAAGTCGATGT	1
2789	c39787_g1_i1	GGTTTAGGACGTTATGGTGA	GTGTGAACAAACTGTGTTGG	3
2790	c39788_g1_i1	GGCCCCTAAATATTCTGATT	CTCTTGGAAGGAAGTTGTTG	1
2791	c39788_g1_i2	GGCCCCTAAATATTCTGATT	AGAGAGGACATATCCTGCAA	2
2795	c39811_g3_i1	CAGATACAGAGAGCCAAGGA	CCCTAAAAGCTGAAAACGTA	1
2796	c39811_g3_i2	CAGATACAGAGAGCCAAGGA	GCCTGATATGCAACTTTTTC	2
2797	c39811_g3_i3	CAGATACAGAGAGCCAAGGA	GCCTGATATGCAACTTTTTC	2
2798	c39819_g1_i1	CACATCTCCCTATAGTCCCA	TTGGGTGTTATTCTAATGGC	3
2799	c39819_g1_i2	CACATCTCCCTATAGTCCCA	TTGGGTGTTATTCTAATGGC	3
2800	c39819_g1_i3	CACATCTCCCTATAGTCCCA	TTGGGTGTTATTCTAATGGC	3
2803	c39850_g1_i3	CGATCATCATAACAGGAGGT	AGCAAGGAATTGTATCATGG	1
2804	c39858_g2_i1	TGAGGCATACATTGGTGATA	GGAACTTCCCATTCACAGTA	1
2806	c39876_g1_i1	GATGAGACCACTGCCATTAT	CACCTGATTTTTCGTCATCT	1
2807	c39876_g2_i1	TGTGTGTGTAGCCACTCTGT	GCCTCTTTCTCTCCTCTTTT	1
2812	c39879_g1_i1	CCAATCACGGTAGAAGAAAG	CCTATGTGGAACTAGACACCA	2
2813	c39879_g1_i2	CCAATCACGGTAGAAGAAAG	CCTATGTGGAACTAGACACCA	2
2816	c39884_g2_i1	CAAACCCTACCATCTTTGAA	AGCCATAAAAGACCAACTCA	1
2817	c39892_g1_i2	GAATATTGAACCAAACGGAG	CACAGGAAAGGATGATGTTT	1
2818	c39892_g1_i4	GAATATTGAACCAAACGGAG	TCAAGTTATTGAGCCAAACC	2
2819	c39892_g1_i8	GAATATTGAACCAAACGGAG	TCAAGTTATTGAGCCAAACC	2
2822	c39900_g1_i1	GCACACTGACACATGTATGG	ACTATGCTCCTTTGTCATGG	1
2823	c39911_g1_i1	ATTGCGACTATTTCGTTGAC	AAGCTGTTTCACTTGTTGGT	2
2824	c39911_g1_i2	ATTGCGACTATTTCGTTGAC	AAGCTGTTTCACTTGTTGGT	2
2826	c39928_g1_i1	TCCTTCCTTTTATTTCCCTC	GAAGAAACAACTACTCCCCA	3
2827	c39928_g1_i2	TCCTTCCTTTTATTTCCCTC	GAAGAAACAACTACTCCCCA	3
2828	c39928_g1_i3	TCCTTCCTTTTATTTCCCTC	GAAGAAACAACTACTCCCCA	3
2829	c39932_g2_i3	CCACCTCTCCCTCTAGAAAT	ACAACCAGAAAGTAGCCAAA	1
2830	c39940_g2_i2	AAAGGAAAGGTTGACACAGA	TTTACCTCCATCACCATCTC	3
2831	c39940_g2_i4	AAAGGAAAGGTTGACACAGA	TTTACCTCCATCACCATCTC	3
2836	c39953_g1_i1	GATCCATTTCGTCTTCTTTG	GTGTCTTTGACTTTCTTGGC	3
2837	c39953_g1_i2	GATCCATTTCGTCTTCTTTG	GTGTCTTTGACTTTCTTGGC	3
2838	c39953_g1_i3	GATCCATTTCGTCTTCTTTG	GTGTCTTTGACTTTCTTGGC	3
2842	c39969_g1_i1	TCTTCAACTATGTCGCCTTT	ACTGACAATTGGGAATTGAG	1
2844	c39992_g2_i1	ATCTCTTCCTCCTCCGTTG	TGAGTCTTATCCTTCGTGCT	1
2845	c39992_g2_i2	ATCTCTTCCTCCTCCGTTG	CATCTGAGTCTTACCCTTCG	1
2847	c40029_g1_i1	TCTACCTCCTCCACTCACAC	CAAATCCAAACCTGTCACTT	1
2848	c40029_g1_i1	ATGATCTAATTCATCACCGC	ACAAACCCAGATTTCATCAC	1
2849	c40031_g1_i2	TACTTCAACAACACCACCAA	GCGATCCTTAAACAAGACAC	1
2850	c40033_g1_i1	AACAACAAGTTCCTGTGACC	TCTTCTTCGTCCTCTTCTT	1
2853	c40035_g3_i2	GTATATTTACCCCCACACGA	CCCTCACTTAAAGAAGTTCTACTC	2
2854	c40035_g3_i3	GTATATTTACCCCCACACGA	CCCTCACTTAAAGAAGTTCTACTC	2
2867	c40044_g1_i1	AGCTACTCGCATCACATTCT	TCTAAAGCTTCCTGCTGAAC	5
2868	c40044_g1_i4	AGCTACTCGCATCACATTCT	TCTAAAGCTTCCTGCTGAAC	5
2869	c40044_g1_i6	AGCTACTCGCATCACATTCT	TCTAAAGCTTCCTGCTGAAC	5
2870	c40044_g1_i7	AGCTACTCGCATCACATTCT	TCTAAAGCTTCCTGCTGAAC	5
2871	c40044_g1_i10	AGCTACTCGCATCACATTCT	TCTAAAGCTTCCTGCTGAAC	5
2872	c40047_g1_i1	AAGCACAGATTATCCAGGAA	GTTTACCCACAACCCAAATA	4
2873	c40047_g1_i2	AAGCACAGATTATCCAGGAA	GTTTACCCACAACCCAAATA	4
2874	c40047_g1_i3	AAGCACAGATTATCCAGGAA	GTTTACCCACAACCCAAATA	4
2875	c40047_g1_i4	AAGCACAGATTATCCAGGAA	GTTTACCCACAACCCAAATA	4
2876	c40057_g1_i2	CAGGAGAAGTTTAGTGGTGG	TAACACTGTCGTCCTGTGAA	1
2878	c40082_g1_i2	CTTCCGTTGAATTAGGAGTG	TAGAGTGCCCGTTATAGCTC	1
2879	c40084_g1_i1	CAAGAAGAGAAGGTTTGGAG	CTTTGGTGGAACTGGTACTG	1
2880	c40095_g1_i1	GGGTATTGAACATTGATACTCG	ACAACAATGAACCTTTGAGG	1
2881	c40095_g1_i1	GCCCTTAGATAATGTTCCCT	CAATCTCTGGAAGATCAGGA	4
2883	c40095_g1_i5	GCCCTTAGATAATGTTCCCT	CAATCTCTGGAAGATCAGGA	4
2884	c40095_g1_i6	GCCCTTAGATAATGTTCCCT	CAATCTCTGGAAGATCAGGA	4
2885	c40095_g1_i7	GCCCTTAGATAATGTTCCCT	CAATCTCTGGAAGATCAGGA	4
2892	c40124_g1_i1	CCGGAACTCTACTTCAAATG	TCTAAATGCTCAAGGGACAT	4
2893	c40124_g1_i2	CCGGAACTCTACTTCAAATG	TCTAAATGCTCAAGGGACAT	4
2894	c40124_g1_i3	CCGGAACTCTACTTCAAATG	TCTAAATGCTCAAGGGACAT	4
2895	c40124_g1_i4	CCGGAACTCTACTTCAAATG	TCTAAATGCTCAAGGGACAT	4
2896	c40131_g1_i1	AATTACTTCCCCTCTATGCC	TTGCTTTCCTTCACTCTAGC	1
2897	c40133_g1_i1	CGTTAACTACGTTGAGGTCAC	CATCTAATGGTCTGAACACG	1
2903	c40164_g1_i1	CGAAGGATTAATTGAGATGC	TACAAACCCAAGTTCCAAAC	1
2904	c40172_g1_i1	TAAAAAGGAGTGAGCGATTC	CAACAATTGTACCCTGGTCT	6
2905	c40172_g1_i2	TAAAAAGGAGTGAGCGATTC	CAACAATTGTACCCTGGTCT	6
2906	c40172_g1_i3	GATGGTGTTGACTTGGAGAT	CAACAATTGTACCCTGGTCT	6
2907	c40172_g1_i4	TTCAGAACCTTTCAATGGAC	GATTCCACAACCTGTTTGAT	4
2908	c40172_g1_i5	GATGGTGTTGACTTGGAGAT	CAACAATTGTACCCTGGTCT	6
2909	c40172_g1_i6	TAAAAAGGAGTGAGCGATTC	CAACAATTGTACCCTGGTCT	6
2910	c40172_g1_i7	TAAAAAGGAGTGAGCGATTC	GCTGAATCTTCCTGAATGAC	3
2911	c40172_g1_i8	GATGGTGTTGACTTGGAGAT	CAACAATTGTACCCTGGTCT	6
2912	c40172_g1_i9	TAAAAAGGAGTGAGCGATTC	GCTGAATCTTCCTGAATGAC	3
2913	c40176_g1_i1	CTCCTCCCTTCCAATTATCT	ATAGAACCAGCCAGAGTCAA	1
2914	c40180_g1_i2	ATCTGGTGAAAAAGGTGTTG	TTCACTCGGAGAAATATGAG	2
2915	c40182_g1_i1	CCAACAACTCACCTTCATCT	TAGGACGGTCAAGAGAAAAA	2
2916	c40182_g1_i2	CCAACAACTCACCTTCATCT	TAGGACGGTCAAGAGAAAAA	2
2917	c40189_g1_i1	CTTGTTCTTCGCCTTACATC	TCATCGGCTGATAAAGAAGT	1
2918	c40203_g2_i1	GAACTTAAGCACCCTCACAG	TAGCGGTGTAACTGTTGTTG	1
2920	c40242_g1_i1	CATAGCATCCTTCTTTCCAG	TTCGACAAGAAAGCTAATCC	1
2924	c40248_g1_i1	ATAGAGACCCACAAAGGGAT	GTTGGAATGGAAAGTTATGG	2
2925	c40248_g1_i1	ATTAGGGTTTGAAGGGAAAG	GATGATGAAGACGGATCAAG	2
2926	c40248_g1_i2	ATAGAGACCCACAAAGGGAT	GTTGGAATGGAAAGTTATGG	2
2927	c40248_g1_i2	ATTAGGGTTTGAAGGGAAAG	GATGATGAAGACGGATCAAG	2
2928	c40250_g1_i1	ATACAAATCCCTCTTCCTCC	TACCCCTCTTACGATTTGAA	1
2929	c40254_g1_i1	GTAGAGCAAAATGAAGGTGC	GTCCTTCAGTGACAAGTCGT	1
2930	c40255_g1_i1	AGACAAATAAGGCAGCTCAG	TGGTCGGATAGAAGAAGAAA	3
2931	c40255_g1_i2	AGACAAATAAGGCAGCTCAG	TGGTCGGATAGAAGAAGAAA	3
2932	c40255_g1_i3	AGACAAATAAGGCAGCTCAG	TGGTCGGATAGAAGAAGAAA	3
2943	c40281_g5_i1	TCTTCACTTATTCACCACCC	AAAGCACAGACTCCACTCAC	1
2947	c40290_g1_i2	GCAAGCTCAGGTAATTCATC	TCTCTATGATCGTCCGAAGT	1
2952	c40303_g1_i1	TCCCTTTCCCTTCTTATCTT	GACACCAGTGGGTAAGTGTT	2
2953	c40303_g1_i2	TCCCTTTCCCTTCTTATCTT	GACACCAGTGGGTAAGTGTT	2
2954	c40305_g1_i3	AACCTTTTTACGTGCACACT	CTAGCTTGAGCATTCTTTGC	1
2955	c40308_g1_i4	TGGTTCTATATTGGATTGCC	TGATAATAGTTGGGCAGCTT	4
2956	c40308_g1_i5	TGGTTCTATATTGGATTGCC	TGATAATAGTTGGGCAGCTT	4
2957	c40308_g1_i6	TGGTTCTATATTGGATTGCC	TGATAATAGTTGGGCAGCTT	4
2958	c40308_g1_i7	TGGTTCTATATTGGATTGCC	TGATAATAGTTGGGCAGCTT	4
2959	c40311_g1_i1	ACACCTATTCCAAAGCAGAA	TCTGCCTCTTTAACTGCTTC	4
2960	c40311_g1_i2	ACACCTATTCCAAAGCAGAA	TCTGCCTCTTTAACTGCTTC	4
2961	c40311_g1_i3	ACACCTATTCCAAAGCAGAA	TCTGCCTCTTTAACTGCTTC	4
2962	c40311_g1_i4	TTAGCTTTTAGGCAAGGATG	TCTGCCTCTTTAACTGCTTC	1
2963	c40312_g1_i1	GCAAGGTGAGTTACAGTGGT	AAGTGTCTTGAACATCACCC	1
2964	c40318_g1_i1	CGTTTCATCTCTTTCTCCAG	TGCATGGTAAGTGTTTGTGT	1
2965	c40319_g1_i1	TAAGACGCTAAAATCCACCA	GGCTGAACTTAGTTTGGAGA	3
2966	c40319_g1_i2	TAAGACGCTAAAATCCACCA	TAATATTCCCAATCTGTCGG	3
2967	c40319_g1_i4	TAAGACGCTAAAATCCACCA	TAATATTCCCAATCTGTCGG	3
2968	c40328_g2_i1	AATGCTTTCTGAGTTCCTGA	CAATCAACTGTGCCTAATGA	1
2969	c40328_g2_i1	GCATTATCGTTTCTGTTCCT	TAAGCTTAGACAAACACCCC	1
2971	c40341_g1_i1	TGATGAGATGATGATGATGG	AAGGATAATAAGGCTTGGCT	3
2972	c40341_g1_i2	TGATGAGATGATGATGATGG	AAGGATAATAAGGCTTGGCT	3
2973	c40341_g1_i3	TGATGAGATGATGATGATGG	AAGGATAATAAGGCTTGGCT	3
2978	c40361_g1_i1	CCTTTTGGAAAGACTGACAC	CAACATCCATAACAAGATCG	2
2979	c40361_g1_i3	CCTTTTGGAAAGACTGACAC	CAACATCCATAACAAGATCG	2
2980	c40374_g1_i1	TTTGTTACGTTTCCTCCTGT	AACAGTGAAGCTAACACTTGG	1
2981	c40375_g1_i2	TACACAAACTGGATGGACG	CATACCTTATCAAATCGGGA	2
2982	c40375_g1_i3	TACACAAACTGGATGGACG	GTGGGTTTTAGAATTGATGG	4
2983	c40375_g1_i4	TACACAAACTGGATGGACG	GTGGGTTTTAGAATTGATGG	4
2984	c40375_g1_i5	TACACAAACTGGATGGACG	CATACCTTATCAAATCGGGA	2
2989	c40398_g2_i1	AAAGAAGAAGGAAGCAAGGT	CGCAGAATGAACAGTGTCTA	1
2992	c40409_g2_i1	GTTAAATTGACACCCAATCC	AATCCTGTCTTTGACACTGG	1
2994	c40418_g1_i1	TTTATAACTCAGCTCTCGCC	CCCATAACGAAGACTGTGAT	1
2997	c40430_g2_i2	AAGGAGCGTGTACATGAAAT	TGTAGTGGATCCAATGTTGA	5
2998	c40430_g2_i3	AAGGAGCGTGTACATGAAAT	TGTAGTGGATCCAATGTTGA	5
2999	c40430_g2_i4	AAGGAGCGTGTACATGAAAT	TGTAGTGGATCCAATGTTGA	5
3000	c40430_g2_i5	AAGGAGCGTGTACATGAAAT	TGTAGTGGATCCAATGTTGA	5
3001	c40430_g2_i6	AAGGAGCGTGTACATGAAAT	TGTAGTGGATCCAATGTTGA	5
3005	c40435_g1_i1	AGGCTTTGTGTATTGCTGAT	AGGCTGCATAGAACACAAAT	1
3008	c40445_g2_i1	GACTCACTCTCTTCAAAAGCA	TGTTAGCGTGTGAGTCTTTG	1
3010	c40456_g1_i1	AGATCAAGTAGAAGTCGGCA	TCAGAAACATCCAGTTGACA	1
3015	c40469_g1_i2	GCTTTAGCTTCTGCAAATGT	CAACACCCATCTGGTAAAAT	2
3016	c40469_g1_i3	GCTTTAGCTTCTGCAAATGT	CAACACCCATCTGGTAAAAT	2
3017	c40475_g1_i1	TGTCCTGGTATGCAACATTA	CACCTAACCCACCTCCA	1
3018	c40475_g3_i2	AGGGGATGAGGAGTATCATT	CCTGTAATTTATGCGGTTTC	1
3023	c40488_g1_i1	CAAAGGGATTTTCAGGTATG	ACCCTCTTTGACTCTTCTCC	1
3024	c40490_g1_i1	ACAGTCTAGGGTGGATCCTT	AACATCCCAATGCTCATAAC	2
3025	c40490_g1_i2	ACAGTCTAGGGTGGATCCTT	AACATCCCAATGCTCATAAC	2
3026	c40508_g1_i1	TGGCTGTGACTCTTACTCCT	GAGTCTTTTTGAACACAGGC	1
3027	c40508_g1_i2	TGGCTGTGACTCTTACTCCT	CAGTCTCAAAATGGGAAAAG	2
3028	c40513_g2_i1	TGATGCACCAGTCTCTATGA	GGTGGTCAGAATGAACACTT	1
3029	c40521_g1_i1	CAACTGTTGATATTGGGGTT	CCTTATCCATTGGCTCTAAA	2
3030	c40521_g1_i2	CAACTGTTGATATTGGGGTT	CCTTATCCATTGGCTCTAAA	2
3031	c40527_g1_i3	AACTTCCAGCAAAGCTAGTG	AGTTCTCGTAGTGGTTGCAT	1
3032	c40529_g1_i1	AAGCGTGTTTCTTTATCCAG	AAGCTGGTTTCCTCTCTTTT	4
3033	c40529_g2_i1	AAGCGTGTTTCTTTATCCAG	AATCAATCAGACACAGCACA	1
3034	c40529_g1_i2	AAGCGTGTTTCTTTATCCAG	AAGCTGGTTTCCTCTCTTTT	4
3035	c40529_g1_i3	AAGCGTGTTTCTTTATCCAG	AAGCTGGTTTCCTCTCTTTT	4
3036	c40529_g1_i4	AAGCGTGTTTCTTTATCCAG	AAGCTGGTTTCCTCTCTTTT	4
3044	c40543_g1_i1	GGTAGCCTTTGTTTTGTTTG	GCAGAGAATTCATAAGTCGG	2
3045	c40543_g1_i2	CTGCTCTTGATGCTCTTTCT	TATTCGTTTCACCTAAAGGC	3
3046	c40543_g1_i3	GGTAGCCTTTGTTTTGTTTG	GCAGAGAATTCATAAGTCGG	2
3047	c40543_g1_i4	CTGCTCTTGATGCTCTTTCT	TATTCGTTTCACCTAAAGGC	3
3048	c40543_g1_i5	GAACCAATAGCTCAAAAACG	GCAGAGAATTCATAAGTCGG	5
3049	c40559_g1_i4	AGCTCCCTTCTCTCTCACA	GAAACGGGAAAAACAGTACA	1
3053	c40612_g1_i1	CATTCCAACTCCTTCACATT	TGTGACCGAATCAACAGTTA	1
3054	c40615_g1_i1	GGTGGCTACATCCTAAAGC	GCAGAATGTGTGTGTGAGAG	1
3055	c40615_g1_i2	CCTACCACCACAAGCATATT	GATGCATAAATGGAAGAGGA	1
3057	c40619_g1_i1	TGACCAACTTCATCAGACAA	AGGTATTGCTATCTCCCCAT	6
3059	c40619_g1_i2	TGACCAACTTCATCAGACAA	AGGTATTGCTATCTCCCCAT	6
3060	c40619_g1_i3	TGACCAACTTCATCAGACAA	AGGTATTGCTATCTCCCCAT	6
3061	c40619_g1_i4	TCTTGATATGTTAATGGGGG	CAAGCCTTAAATGCTCTTGT	1
3062	c40619_g1_i4	TGACCAACTTCATCAGACAA	AGGTATTGCTATCTCCCCAT	6
3064	c40619_g1_i5	TGACCAACTTCATCAGACAA	AGGTATTGCTATCTCCCCAT	6
3066	c40619_g1_i6	TGACCAACTTCATCAGACAA	AGGTATTGCTATCTCCCCAT	6
3067	c40620_g1_i1	GCAGTTTTTGTTCGTTTCTC	GAAAGGAGAAATGGACCTCT	1
3068	c40620_g2_i1	CTGGGCACAAACCTTAGTAG	TTGAAGCCCTTTATAAGCAG	4
3069	c40620_g2_i3	CTGTCTGCGCTGTATTATGA	TTGCCACACTACTACCACAA	1
3070	c40620_g2_i4	CTGGGCACAAACCTTAGTAG	TTGAAGCCCTTTATAAGCAG	4
3071	c40620_g2_i5	CTGGGCACAAACCTTAGTAG	TTGAAGCCCTTTATAAGCAG	4
3072	c40620_g2_i6	CTGGGCACAAACCTTAGTAG	TTGAAGCCCTTTATAAGCAG	4
3073	c40627_g2_i1	TCTAGGGTCCATTGAATGTC	AACACACTTGCAATCATGC	4
3074	c40627_g2_i2	TCTAGGGTCCATTGAATGTC	AACACACTTGCAATCATGC	4
3076	c40627_g2_i3	TCTAGGGTCCATTGAATGTC	AACACACTTGCAATCATGC	4
3077	c40627_g2_i4	TCTAGGGTCCATTGAATGTC	AACACACTTGCAATCATGC	4
3079	c40630_g3_i1	CAGGACAGGATTCCAAATAG	GGCAAATGCAAAACTTCTAC	1
3080	c40654_g1_i1	ACATCCAGTTCAAGTTCGTC	ACGCCTACAAACAACAAAAG	1
3083	c40695_g1_i1	CGAGAGAAAGTCTCGCTTTA	CTTCGATTCTTCACCAAGAG	1
3084	c40695_g1_i2	CTCCTTCTTCATCTGTCAGC	TTTCTAGAACGGTCATCCAC	5
3085	c40695_g1_i4	CTCCTTCTTCATCTGTCAGC	TTTCTAGAACGGTCATCCAC	5
3086	c40695_g1_i5	CTCCTTCTTCATCTGTCAGC	TTTCTAGAACGGTCATCCAC	5
3087	c40695_g1_i6	CTCCTTCTTCATCTGTCAGC	TTTCTAGAACGGTCATCCAC	5
3088	c40700_g1_i1	CTTTCTCCGCAAGTTGAAT	TTTGATCTTGACCTTCCATC	1
3089	c40712_g1_i1	GACCTATTTTGGCTATACGG	CTCATGACTTCTGCAAACAA	5
3090	c40712_g1_i2	GACCTATTTTGGCTATACGG	CTCATGACTTCTGCAAACAA	5
3091	c40712_g1_i3	GACCTATTTTGGCTATACGG	CTGCTTTCCTCTCTCATCAT	7
3092	c40712_g1_i4	GACCTATTTTGGCTATACGG	CTCATGACTTCTGCAAACAA	5
3093	c40712_g1_i6	GACCTATTTTGGCTATACGG	CTCATGACTTCTGCAAACAA	5
3094	c40712_g1_i7	GACCTATTTTGGCTATACGG	CTGCTTTCCTCTCTCATCAT	7
3095	c40712_g1_i8	CAACCCTGTGGTTAATAGGA	CTGCTTTCCTCTCTCATCAT	2
3096	c40712_g1_i9	GACCTATTTTGGCTATACGG	CTCATGACTTCTGCAAACAA	5
3100	c40723_g1_i1	AAAGAAGGGAGAGAAAGGTG	CCCATATGTTTGATCTTGCT	4
3101	c40723_g1_i3	CTTACCGTTAGCTTCTGTCC	AGAAGAAGATCGGAATAGGG	2
3102	c40723_g1_i5	AGGGAGAGAAAGGTGAAATC	CCACCACTTTCGTATTTTGT	1
3103	c40723_g1_i6	CTTACCGTTAGCTTCTGTCC	AGAAGAAGATCGGAATAGGG	2
3104	c40723_g1_i7	AGGGAGAGAAAGGTGAAATC	TCCAATAACCTCATCACACA	1
3105	c40723_g1_i8	AGGGAGAGAAAGGTGAAATC	GCAGGTAATAGGTGAGTTGC	1
3106	c40724_g1_i1	GAACCTCAAACTGATTCACC	GCATTAACTCGTCGTTCTTC	2
3107	c40724_g1_i2	GAACCTCAAACTGATTCACC	GCATTAACTCGTCGTTCTTC	2
3108	c40725_g2_i1	CCGAGAAATGATTGTATGCT	TTCACTTCATTTCCCTTCAC	1
3109	c40737_g1_i1	AAGAGAGAGTGGTGATGGTG	GACCCATTTTGTCACCTCTA	1
3111	c40769_g1_i1	CTTGCTTTCCCTTCACTAAA	ATTTGCCTAACTCCAACTCA	2
3112	c40769_g1_i2	GCACCCCAAGTTAAATATGA	ATTTGCCTAACTCCAACTCA	2
3113	c40773_g1_i1	TTTGAATACTGAGGGAATGG	ATATAACAGAGAGCCACCGA	2
3114	c40773_g1_i2	TTTGAATACTGAGGGAATGG	ATATAACAGAGAGCCACCGA	2
3115	c40774_g1_i2	GAACTTGACACCCTGAAAAG	TGCTCGTCACATGAGTTTAT	1
3116	c40777_g1_i1	TCCACACACACATCTTCATC	ATCAGTATCGCCCATACAAC	2
3117	c40777_g1_i1	TATAACTGCAAGTGACCACG	CAACTCAACTCCTTTCTTCG	2
3118	c40777_g1_i3	TCCACACACACATCTTCATC	ATCAGTATCGCCCATACAAC	2
3119	c40777_g1_i3	TATAACTGCAAGTGACCACG	CAACTCAACTCCTTTCTTCG	2
3120	c40778_g1_i1	CAACAACAACAACCATCTCA	ATACCGGATTGCTGCTAAG	1
3121	c40779_g1_i1	TTTTAAGTTAAGCTGTGCCC	TGGAGATGGAGAATTACTGG	1
3122	c40783_g1_i2	TCTCTCTTTCCCTCTTCACA	CTGAAGACATGGAAAACCTG	1
3123	c40800_g1_i1	GACAATTCTGAATCAGCCTC	CACCAGAGTATCGTTCCCTA	1
3124	c40806_g1_i1	ATATGGTCCCATCTCAATCA	CTGCTCGGTCTCAATCC	1
3125	c40812_g1_i1	CTCCATGTTCTCGGTTGTAT	ACCACCCATTAATTATCACG	1
3136	c40830_g1_i1	TACTCCCTTGCTTCATTTTC	ATGTCTGGTATTTCAGTGGC	1
3138	c40844_g1_i1	CACATAGACTTTGGTTGGGT	TGTATCGTGTAATGCAGTGA	2
3139	c40844_g1_i2	CACATAGACTTTGGTTGGGT	TGTATCGTGTAATGCAGTGA	2
3141	c40867_g1_i1	AAGGAGGCTTTAGCTTTAGG	AAAGTTTAATTCCCCTCTGC	2
3142	c40867_g1_i2	AAGGAGGCTTTAGCTTTAGG	GAGTTGGGGAAGTGAGTGTA	2
3150	c40890_g1_i1	TGATATTTCTACTTCCCCCA	TACCGGGTTCACAATATTTC	3
3151	c40890_g1_i2	TGATATTTCTACTTCCCCCA	TACCGGGTTCACAATATTTC	3
3152	c40890_g1_i3	TGATATTTCTACTTCCCCCA	TACCGGGTTCACAATATTTC	3
3155	c40905_g1_i1	TGTCCAGTGTAAATCACAGC	GAGCTCCACTGTAACCACAT	2
3156	c40905_g1_i2	TGTCCAGTGTAAATCACAGC	GAGCTCCACTGTAACCACAT	2
3158	c40909_g1_i1	AGAATACGTAGCAAATCAGG	GATCAGTATGCATCAGTGTCA	2
3159	c40909_g1_i2	AGAATACGTAGCAAATCAGG	GATCAGTATGCATCAGTGTCA	2
3160	c40915_g1_i2	TCTAATAGCTGGGAAGGACA	TAGATTGCAGGTTTGTGTTG	1
3163	c40933_g1_i5	GTGGTACATATTCTTCTATCACCC	ATGAGGGAGACAACAAACAC	1
3164	c40935_g1_i1	GTTGCGGTTTTAATTGGTAG	GTATGGCACGAACATAAGGT	3
3165	c40935_g1_i2	GTTGCGGTTTTAATTGGTAG	GTATGGCACGAACATAAGGT	3
3166	c40935_g1_i3	GTTGCGGTTTTAATTGGTAG	GTATGGCACGAACATAAGGT	3
3167	c40941_g1_i1	TCATCTTCACGATCCTTCTC	AGCACCAATTGTAGCTTTGT	1
3168	c40941_g1_i3	TCATCTTCACGATCCTTCTC	TCATCAATGAAGTCTTTCCC	2
3169	c40945_g1_i1	TTCACGAAGAGGTGACTTTT	CTTTTGGTGACTGTACGGAT	4
3170	c40945_g1_i2	TTCACGAAGAGGTGACTTTT	CTTTTGGTGACTGTACGGAT	4
3171	c40945_g1_i3	TTCACGAAGAGGTGACTTTT	CTTTTGGTGACTGTACGGAT	4
3172	c40945_g1_i4	TTCACGAAGAGGTGACTTTT	CTTTTGGTGACTGTACGGAT	4
3173	c40946_g1_i3	TGGTCCAATGTAATCTGTGA	TCAACGTACTGCATGAAAAG	1
3174	c40951_g1_i2	TCGTGTAGTCGATGCTATTG	GGATTTTCAAGACAGCAAAG	2
3175	c40951_g1_i5	TCGTGTAGTCGATGCTATTG	GGATTTTCAAGACAGCAAAG	2
3180	c40962_g1_i1	TGACTTAGCATAGAGGGAGG	CTGGGTAAAGAGCATCCAT	3
3181	c40962_g1_i2	TGACTTAGCATAGAGGGAGG	CTGGGTAAAGAGCATCCAT	3
3183	c40962_g1_i4	TGACTTAGCATAGAGGGAGG	CTGGGTAAAGAGCATCCAT	3
3184	c40963_g1_i1	CCCTTCCTACATTCATACCA	ATGATTCTGAGGAAAGCTCA	1
3186	c40965_g1_i3	GGTTGGATTAACACTTGGAA	TAGTGGGCTTAATGGGATAA	1
3187	c40966_g1_i1	CTCATGAAGATTTGCATCCT	ATCACCACAACACAACAGTG	1
3188	c40971_g1_i3	TACCGACCATTACAGAAACC	GAGATTTGGTGGGACATTTA	1
3189	c40973_g2_i1	GCGCAGTATCTCCTTCATAC	GGAGAGGATATTTCTGGCTT	1
3190	c40976_g2_i1	TTGACATTCCTTTGTCTTCC	TAGTTTTCTTTGAAAGGGGC	1
3191	c40978_g1_i1	GCCATCGGTTTAAGTGTAAG	GATAAAGCAATGGAGTGGAG	2
[truncated: 5,609 more rows]
